# Supplementary material for: Gypenosides exert cardioprotective effects by promoting mitophagy and activating PI3K/Akt/GSK-3β/Mcl-1 signaling
Source: PeerJ. 2024 Jun 20;12:e17538. doi: 10.7717/peerj.17538 (PMC11193969; doi:10.7717/peerj.17538)
Supplement: Supplemental Information 1 [file peerj-12-17538-s001.zip]

Archive with 4 entries (4 files):
- raw data-network pharmacology/1 GYPs and targets.xlsx
- raw data-network pharmacology/2 PPI.xls
- raw data-network pharmacology/3 GO.xlsx
- raw data-network pharmacology/4 KEGG.xlsx
