# Supplementary material for: Gypenosides exert cardioprotective effects by promoting mitophagy and activating PI3K/Akt/GSK-3β/Mcl-1 signaling
Source: PeerJ. 2024 Jun 20;12:e17538. doi: 10.7717/peerj.17538 (PMC11193969; doi:10.7717/peerj.17538)
Supplement: Supplemental Information 1 [file peerj-12-17538-s001.zip › raw data-network pharmacology/1 GYPs and targets.xlsx]

## Sheet: total GYPs
	Target	Common name	Uniprot ID	ChEMBL ID	Target Class	Probability*	Known actives (3D/2D)
ginsenoside f2	Gamma-secretase	PSEN2 PSENEN NCSTN APH1A PSEN1 APH1B	P49810 Q9NZ42 Q92542 Q96BI3 P49768 Q8WW43	CHEMBL2094135	Protease	0.0406479	6 / 7
	Platelet activating factor receptor	PTAFR	P25105	CHEMBL250	Family A G protein-coupled receptor	0.0406479	0 / 11
	Signal transducer and activator of transcription 3	STAT3	P40763	CHEMBL4026	Transcription factor	0.0406479	1 / 7
	Heat shock protein HSP 90-alpha	HSP90AA1	P07900	CHEMBL3880	Other cytosolic protein	0.0406479	0 / 2
	Apoptosis regulator Bcl-X	BCL2L1	Q07817	CHEMBL4625	Other ion channel	0.0406479	0 / 1
	Vascular endothelial growth factor A	VEGFA	P15692	CHEMBL1783	Secreted protein	0.0406479	0 / 2
	Acidic fibroblast growth factor	FGF1	P05230	CHEMBL2120	Secreted protein	0.0406479	0 / 5
	Basic fibroblast growth factor	FGF2	P09038	CHEMBL3107	Secreted protein	0.0406479	0 / 2
	Heparanase	HPSE	Q9Y251	CHEMBL3921	Enzyme	0.0406479	0 / 4
	Nuclear receptor ROR-gamma	RORC	P51449	CHEMBL1741186	Nuclear receptor	0.0406479	0 / 2
	Sodium/potassium-transporting ATPase alpha-1 chain	ATP1A1	P05023	CHEMBL1807	Primary active transporter	0.0406479	0 / 1
	Vascular endothelial growth factor receptor 2	KDR	P35968	CHEMBL279	Kinase	0.0406479	0 / 1
	Interleukin-2	IL2	P60568	CHEMBL5880	Secreted protein	0.0406479	1 / 1
	Galectin-4	LGALS4	P56470	CHEMBL1671608	Other cytosolic protein	0.0406479	0 / 2
	Galectin-3	LGALS3	P17931	CHEMBL4531	Other cytosolic protein	0.0406479	0 / 3
	Galectin-8	LGALS8	O00214	CHEMBL5475	Other cytosolic protein	0.0406479	0 / 2
ginsenoside rb1	Signal transducer and activator of transcription 3	STAT3	P40763	CHEMBL4026	Transcription factor	0.0833265	0 / 7
	Platelet activating factor receptor	PTAFR	P25105	CHEMBL250	Family A G protein-coupled receptor	0.0642388	0 / 11
	Interleukin-2	IL2	P60568	CHEMBL5880	Secreted protein	0.0642388	0 / 1
	Vascular endothelial growth factor A	VEGFA	P15692	CHEMBL1783	Secreted protein	0.0642388	0 / 2
	Acidic fibroblast growth factor	FGF1	P05230	CHEMBL2120	Secreted protein	0.0642388	0 / 5
	Basic fibroblast growth factor	FGF2	P09038	CHEMBL3107	Secreted protein	0.0642388	0 / 2
	Heparanase	HPSE	Q9Y251	CHEMBL3921	Enzyme	0.0642388	0 / 4
	Nuclear receptor ROR-gamma	RORC	P51449	CHEMBL1741186	Nuclear receptor	0.0642388	0 / 2
	Sodium/potassium-transporting ATPase alpha-1 chain	ATP1A1	P05023	CHEMBL1807	Primary active transporter	0.0642388	0 / 2
	Gamma-secretase	PSEN2 PSENEN NCSTN APH1A PSEN1 APH1B	P49810 Q9NZ42 Q92542 Q96BI3 P49768 Q8WW43	CHEMBL2094135	Protease	0.0642388	0 / 8
	Heat shock protein HSP 90-alpha	HSP90AA1	P07900	CHEMBL3880	Other cytosolic protein	0.0642388	0 / 2
	Galectin-4	LGALS4	P56470	CHEMBL1671608	Other cytosolic protein	0.0642388	0 / 2
	Galectin-3	LGALS3	P17931	CHEMBL4531	Other cytosolic protein	0.0642388	0 / 3
	Galectin-8	LGALS8	O00214	CHEMBL5475	Other cytosolic protein	0.0642388	0 / 2
	Apoptosis regulator Bcl-X	BCL2L1	Q07817	CHEMBL4625	Other ion channel	0.0642388	0 / 1
	Cyclin-dependent kinase 1	CDK1	P06493	CHEMBL308	Kinase	0.0642388	0 / 1
	11-beta-hydroxysteroid dehydrogenase 2	HSD11B2	P80365	CHEMBL3746	Enzyme	0.0642388	0 / 1
	11-beta-hydroxysteroid dehydrogenase 1	HSD11B1	P28845	CHEMBL4235	Enzyme	0.0642388	0 / 3
ginsenoside rb2	Signal transducer and activator of transcription 3	STAT3	P40763	CHEMBL4026	Transcription factor	0.0833265	0 / 7
	Platelet activating factor receptor	PTAFR	P25105	CHEMBL250	Family A G protein-coupled receptor	0.0642388	0 / 11
	Interleukin-2	IL2	P60568	CHEMBL5880	Secreted protein	0.0642388	0 / 1
	Vascular endothelial growth factor A	VEGFA	P15692	CHEMBL1783	Secreted protein	0.0642388	0 / 2
	Acidic fibroblast growth factor	FGF1	P05230	CHEMBL2120	Secreted protein	0.0642388	0 / 5
	Basic fibroblast growth factor	FGF2	P09038	CHEMBL3107	Secreted protein	0.0642388	0 / 2
	Heparanase	HPSE	Q9Y251	CHEMBL3921	Enzyme	0.0642388	0 / 4
	Nuclear receptor ROR-gamma	RORC	P51449	CHEMBL1741186	Nuclear receptor	0.0642388	0 / 2
	Gamma-secretase	PSEN2 PSENEN NCSTN APH1A PSEN1 APH1B	P49810 Q9NZ42 Q92542 Q96BI3 P49768 Q8WW43	CHEMBL2094135	Protease	0.0642388	0 / 8
	Heat shock protein HSP 90-alpha	HSP90AA1	P07900	CHEMBL3880	Other cytosolic protein	0.0642388	0 / 2
	Galectin-4	LGALS4	P56470	CHEMBL1671608	Other cytosolic protein	0.0642388	0 / 2
	Galectin-3	LGALS3	P17931	CHEMBL4531	Other cytosolic protein	0.0642388	0 / 3
	Galectin-8	LGALS8	O00214	CHEMBL5475	Other cytosolic protein	0.0642388	0 / 2
	Apoptosis regulator Bcl-X	BCL2L1	Q07817	CHEMBL4625	Other ion channel	0.0642388	0 / 1
	Cyclin-dependent kinase 1	CDK1	P06493	CHEMBL308	Kinase	0.0642388	0 / 1
	11-beta-hydroxysteroid dehydrogenase 2	HSD11B2	P80365	CHEMBL3746	Enzyme	0.0642388	0 / 1
	11-beta-hydroxysteroid dehydrogenase 1	HSD11B1	P28845	CHEMBL4235	Enzyme	0.0642388	0 / 3
	Sodium/potassium-transporting ATPase alpha-1 chain	ATP1A1	P05023	CHEMBL1807	Primary active transporter	0.0642388	1 / 2
ginsenoside Rb3	Signal transducer and activator of transcription 3	STAT3	P40763	CHEMBL4026	Transcription factor	0.0833265	0 / 7
	Platelet activating factor receptor	PTAFR	P25105	CHEMBL250	Family A G protein-coupled receptor	0.0642388	0 / 11
	Interleukin-2	IL2	P60568	CHEMBL5880	Secreted protein	0.0642388	0 / 1
	Vascular endothelial growth factor A	VEGFA	P15692	CHEMBL1783	Secreted protein	0.0642388	0 / 2
	Acidic fibroblast growth factor	FGF1	P05230	CHEMBL2120	Secreted protein	0.0642388	0 / 5
	Basic fibroblast growth factor	FGF2	P09038	CHEMBL3107	Secreted protein	0.0642388	0 / 2
	Heparanase	HPSE	Q9Y251	CHEMBL3921	Enzyme	0.0642388	0 / 4
	Nuclear receptor ROR-gamma	RORC	P51449	CHEMBL1741186	Nuclear receptor	0.0642388	0 / 2
	Gamma-secretase	PSEN2 PSENEN NCSTN APH1A PSEN1 APH1B	P49810 Q9NZ42 Q92542 Q96BI3 P49768 Q8WW43	CHEMBL2094135	Protease	0.0642388	0 / 8
	Heat shock protein HSP 90-alpha	HSP90AA1	P07900	CHEMBL3880	Other cytosolic protein	0.0642388	0 / 2
	Galectin-4	LGALS4	P56470	CHEMBL1671608	Other cytosolic protein	0.0642388	0 / 2
	Galectin-3	LGALS3	P17931	CHEMBL4531	Other cytosolic protein	0.0642388	0 / 3
	Galectin-8	LGALS8	O00214	CHEMBL5475	Other cytosolic protein	0.0642388	0 / 2
	Apoptosis regulator Bcl-X	BCL2L1	Q07817	CHEMBL4625	Other ion channel	0.0642388	0 / 1
	Cyclin-dependent kinase 1	CDK1	P06493	CHEMBL308	Kinase	0.0642388	0 / 1
	11-beta-hydroxysteroid dehydrogenase 2	HSD11B2	P80365	CHEMBL3746	Enzyme	0.0642388	0 / 1
	11-beta-hydroxysteroid dehydrogenase 1	HSD11B1	P28845	CHEMBL4235	Enzyme	0.0642388	0 / 3
Ginsenoside Re	Platelet activating factor receptor	PTAFR	P25105	CHEMBL250	Family A G protein-coupled receptor	0.0642388	0 / 11
	Signal transducer and activator of transcription 3	STAT3	P40763	CHEMBL4026	Transcription factor	0.0642388	1 / 7
	Interleukin-2	IL2	P60568	CHEMBL5880	Secreted protein	0.0642388	0 / 1
	Vascular endothelial growth factor A	VEGFA	P15692	CHEMBL1783	Secreted protein	0.0642388	0 / 2
	Acidic fibroblast growth factor	FGF1	P05230	CHEMBL2120	Secreted protein	0.0642388	0 / 5
	Basic fibroblast growth factor	FGF2	P09038	CHEMBL3107	Secreted protein	0.0642388	0 / 2
	Heparanase	HPSE	Q9Y251	CHEMBL3921	Enzyme	0.0642388	0 / 4
	Nuclear receptor ROR-gamma	RORC	P51449	CHEMBL1741186	Nuclear receptor	0.0642388	0 / 2
	ATP1A1	P05023	CHEMBL1807	Primary active transporter	0.0642388	0 / 2
	PSEN2 PSENEN NCSTN APH1A PSEN1 APH1B	P49810 Q9NZ42 Q92542 Q96BI3 P49768 Q8WW43	CHEMBL2094135	Protease	0.0642388	0 / 8
	HSP90AA1	P07900	CHEMBL3880	Other cytosolic protein	0.0642388	0 / 2
	LGALS4	P56470	CHEMBL1671608	Other cytosolic protein	0.0642388	0 / 2
	LGALS3	P17931	CHEMBL4531	Other cytosolic protein	0.0642388	0 / 3
	LGALS8	O00214	CHEMBL5475	Other cytosolic protein	0.0642388	0 / 2
	BCL2L1	Q07817	CHEMBL4625	Other ion channel	0.0642388	0 / 1
	CDK1	P06493	CHEMBL308	Kinase	0.0642388	0 / 1
	HSD11B2	P80365	CHEMBL3746	Enzyme	0.0642388	0 / 1
	HSD11B1	P28845	CHEMBL4235	Enzyme	0.0642388	0 / 3
	PTAFR	P25105	CHEMBL250	Family A G protein-coupled receptor	0.0642388	0 / 11
	IL2	P60568	CHEMBL5880	Secreted protein	0.0642388	0 / 1
	VEGFA	P15692	CHEMBL1783	Secreted protein	0.0642388	0 / 2
	FGF1	P05230	CHEMBL2120	Secreted protein	0.0642388	0 / 5
	FGF2	P09038	CHEMBL3107	Secreted protein	0.0642388	0 / 2
	PSEN2 PSENEN NCSTN APH1A PSEN1 APH1B	P49810 Q9NZ42 Q92542 Q96BI3 P49768 Q8WW43	CHEMBL2094135	Protease	0.0642388	0 / 8
	RORC	P51449	CHEMBL1741186	Nuclear receptor	0.0642388	1 / 2
	LGALS4	P56470	CHEMBL1671608	Other cytosolic protein	0.0642388	0 / 2
	LGALS3	P17931	CHEMBL4531	Other cytosolic protein	0.0642388	0 / 3
	LGALS8	O00214	CHEMBL5475	Other cytosolic protein	0.0642388	0 / 2
	ATP1A1	P05023	CHEMBL1807	Primary active transporter	0.0642388	3 / 2
	BCL2L1	Q07817	CHEMBL4625	Other ion channel	0.0642388	0 / 1
	CDK1	P06493	CHEMBL308	Kinase	0.0642388	0 / 1
	HSD11B2	P80365	CHEMBL3746	Enzyme	0.0642388	0 / 1
	HSD11B1	P28845	CHEMBL4235	Enzyme	0.0642388	0 / 3
	TYMS	P04818	CHEMBL1952	Transferase	0.0642388	50 / 0
gynosaponin TN-2	STAT3	P40763	CHEMBL4026	Transcription factor	0.0603033	5 / 7
	PTAFR	P25105	CHEMBL250	Family A G protein-coupled receptor	0.0406479	0 / 11
	IL2	P60568	CHEMBL5880	Secreted protein	0.0406479	0 / 1
	VEGFA	P15692	CHEMBL1783	Secreted protein	0.0406479	0 / 2
	FGF1	P05230	CHEMBL2120	Secreted protein	0.0406479	0 / 5
	FGF2	P09038	CHEMBL3107	Secreted protein	0.0406479	0 / 2
	HPSE	Q9Y251	CHEMBL3921	Enzyme	0.0406479	0 / 4
	ATP1A1	P05023	CHEMBL1807	Primary active transporter	0.0406479	0 / 2
	SLC28A2	O43868	CHEMBL5780	Electrochemical transporter	0.0406479	4 / 0
	SLC5A2	P31639	CHEMBL3884	Electrochemical transporter	0.0406479	53 / 0
	SLC5A1	P13866	CHEMBL4979	Electrochemical transporter	0.0406479	31 / 0
	LGALS4	P56470	CHEMBL1671608	Other cytosolic protein	0.0406479	0 / 2
	LGALS3	P17931	CHEMBL4531	Other cytosolic protein	0.0406479	0 / 3
	LGALS8	O00214	CHEMBL5475	Other cytosolic protein	0.0406479	0 / 2
	HSD11B2	P80365	CHEMBL3746	Enzyme	0.0406479	0 / 1
	MAPK8	P45983	CHEMBL2276	Kinase	0.0406479	12 / 0
Gynoside A	VEGFA	P15692	CHEMBL1783	Secreted protein	0.113642	0 / 4
	FGF1	P05230	CHEMBL2120	Secreted protein	0.113642	0 / 7
	FGF2	P09038	CHEMBL3107	Secreted protein	0.113642	0 / 3
	HPSE	Q9Y251	CHEMBL3921	Enzyme	0.113642	0 / 5
	HSP90AA1	P07900	CHEMBL3880	Other cytosolic protein	0.0833758	0 / 3
	PSEN2 PSENEN NCSTN APH1A PSEN1 APH1B	P49810 Q9NZ42 Q92542 Q96BI3 P49768 Q8WW43	CHEMBL2094135	Protease	0.0732863	0 / 14
	CDK1	P06493	CHEMBL308	Kinase	0.0631188	0 / 1
	LGALS4	P56470	CHEMBL1671608	Other cytosolic protein	0.0529223	0 / 3
	LGALS3	P17931	CHEMBL4531	Other cytosolic protein	0.0529223	0 / 4
	LGALS8	O00214	CHEMBL5475	Other cytosolic protein	0.0529223	0 / 3
	RORC	P51449	CHEMBL1741186	Nuclear receptor	0.0428382	0 / 2
	HTR2B	P41595	CHEMBL1833	Family A G protein-coupled receptor	0.0428382	0 / 1
	ADRA2A	P08913	CHEMBL1867	Family A G protein-coupled receptor	0.0428382	0 / 1
	ADRA2C	P18825	CHEMBL1916	Family A G protein-coupled receptor	0.0428382	0 / 1
	ADRA2B	P18089	CHEMBL1942	Family A G protein-coupled receptor	0.0428382	0 / 1
	DRD1	P21728	CHEMBL2056	Family A G protein-coupled receptor	0.0428382	0 / 1
	ADRA1D	P25100	CHEMBL223	Family A G protein-coupled receptor	0.0428382	0 / 1
	HTR2C	P28335	CHEMBL225	Family A G protein-coupled receptor	0.0428382	0 / 1
	CYP2D6	P10635	CHEMBL289	Cytochrome P450	0.0428382	0 / 1
	HTR6	P50406	CHEMBL3371	Family A G protein-coupled receptor	0.0428382	0 / 1
	ADRA1A	P35348	CHEMBL229	Family A G protein-coupled receptor	0.0428382	0 / 1
	HTR1B	P28222	CHEMBL1898	Family A G protein-coupled receptor	0.0428382	0 / 1
	STAT3	P40763	CHEMBL4026	Transcription factor	0.0428382	0 / 7
	TRPV1	Q8NER1	CHEMBL4794	Voltage-gated ion channel	0.0428382	0 / 1
	SLC6A2	P23975	CHEMBL222	Electrochemical transporter	0.0428382	0 / 1
Gynoside B	VEGFA	P15692	CHEMBL1783	Secreted protein	0.0811859	0 / 4
	FGF1	P05230	CHEMBL2120	Secreted protein	0.0811859	0 / 7
	FGF2	P09038	CHEMBL3107	Secreted protein	0.0811859	0 / 3
	HPSE	Q9Y251	CHEMBL3921	Enzyme	0.0811859	0 / 5
	HSP90AA1	P07900	CHEMBL3880	Other cytosolic protein	0.0614048	0 / 3
	PSEN2 PSENEN NCSTN APH1A PSEN1 APH1B	P49810 Q9NZ42 Q92542 Q96BI3 P49768 Q8WW43	CHEMBL2094135	Protease	0.0516239	0 / 14
	CDK1	P06493	CHEMBL308	Kinase	0.0417885	0 / 1
	LGALS4	P56470	CHEMBL1671608	Other cytosolic protein	0.0319057	0 / 3
	LGALS3	P17931	CHEMBL4531	Other cytosolic protein	0.0319057	0 / 4
	LGALS8	O00214	CHEMBL5475	Other cytosolic protein	0.0319057	0 / 3
	HTR2B	P41595	CHEMBL1833	Family A G protein-coupled receptor	0.0220563	0 / 1
	ADRA2A	P08913	CHEMBL1867	Family A G protein-coupled receptor	0.0220563	0 / 1
	ADRA2C	P18825	CHEMBL1916	Family A G protein-coupled receptor	0.0220563	0 / 1
	ADRA2B	P18089	CHEMBL1942	Family A G protein-coupled receptor	0.0220563	0 / 1
	DRD1	P21728	CHEMBL2056	Family A G protein-coupled receptor	0.0220563	0 / 1
	DRD2	P14416	CHEMBL217	Family A G protein-coupled receptor	0.0220563	0 / 1
	ADRA1D	P25100	CHEMBL223	Family A G protein-coupled receptor	0.0220563	0 / 1
	HTR2A	P28223	CHEMBL224	Family A G protein-coupled receptor	0.0220563	0 / 1
	HTR2C	P28335	CHEMBL225	Family A G protein-coupled receptor	0.0220563	0 / 1
	DRD3	P35462	CHEMBL234	Family A G protein-coupled receptor	0.0220563	0 / 1
	CYP2D6	P10635	CHEMBL289	Cytochrome P450	0.0220563	0 / 1
	HTR6	P50406	CHEMBL3371	Family A G protein-coupled receptor	0.0220563	0 / 1
	ADRA1A	P35348	CHEMBL229	Family A G protein-coupled receptor	0.0220563	0 / 1
	HTR1B	P28222	CHEMBL1898	Family A G protein-coupled receptor	0.0220563	0 / 1
	STAT3	P40763	CHEMBL4026	Transcription factor	0.0220563	0 / 7
	RORC	P51449	CHEMBL1741186	Nuclear receptor	0.0220563	2 / 2
	IL2	P60568	CHEMBL5880	Secreted protein	0.0220563	0 / 1
	TRPV1	Q8NER1	CHEMBL4794	Voltage-gated ion channel	0.0220563	0 / 1
	SLC6A2	P23975	CHEMBL222	Electrochemical transporter	0.0220563	0 / 1
Gynoside C	VEGFA	P15692	CHEMBL1783	Secreted protein	0.113642	0 / 4
	FGF1	P05230	CHEMBL2120	Secreted protein	0.113642	0 / 7
	HPSE	Q9Y251	CHEMBL3921	Enzyme	0.113642	0 / 5
	HSP90AA1	P07900	CHEMBL3880	Other cytosolic protein	0.0833758	0 / 3
	PSEN2 PSENEN NCSTN APH1A PSEN1 APH1B	P49810 Q9NZ42 Q92542 Q96BI3 P49768 Q8WW43	CHEMBL2094135	Protease	0.0732863	0 / 14
	CDK1	P06493	CHEMBL308	Kinase	0.0631188	0 / 1
	LGALS4	P56470	CHEMBL1671608	Other cytosolic protein	0.0529223	0 / 3
	LGALS3	P17931	CHEMBL4531	Other cytosolic protein	0.0529223	0 / 4
	LGALS8	O00214	CHEMBL5475	Other cytosolic protein	0.0529223	0 / 3
	RORC	P51449	CHEMBL1741186	Nuclear receptor	0.0428382	0 / 2
	HTR2B	P41595	CHEMBL1833	Family A G protein-coupled receptor	0.0428382	0 / 1
	ADRA2A	P08913	CHEMBL1867	Family A G protein-coupled receptor	0.0428382	0 / 1
	ADRA2C	P18825	CHEMBL1916	Family A G protein-coupled receptor	0.0428382	0 / 1
	ADRA2B	P18089	CHEMBL1942	Family A G protein-coupled receptor	0.0428382	0 / 1
	DRD1	P21728	CHEMBL2056	Family A G protein-coupled receptor	0.0428382	0 / 1
	ADRA1D	P25100	CHEMBL223	Family A G protein-coupled receptor	0.0428382	0 / 1
	HTR2C	P28335	CHEMBL225	Family A G protein-coupled receptor	0.0428382	0 / 1
	CYP2D6	P10635	CHEMBL289	Cytochrome P450	0.0428382	0 / 1
	HTR6	P50406	CHEMBL3371	Family A G protein-coupled receptor	0.0428382	0 / 1
	ADRA1A	P35348	CHEMBL229	Family A G protein-coupled receptor	0.0428382	0 / 1
	HTR1B	P28222	CHEMBL1898	Family A G protein-coupled receptor	0.0428382	0 / 1
	FGF2	P09038	CHEMBL3107	Secreted protein	0.0428382	1 / 3
	STAT3	P40763	CHEMBL4026	Transcription factor	0.0428382	0 / 7
	IL2	P60568	CHEMBL5880	Secreted protein	0.0428382	0 / 1
	DRD2	P14416	CHEMBL217	Family A G protein-coupled receptor	0.0428382	9 / 1
	HTR2A	P28223	CHEMBL224	Family A G protein-coupled receptor	0.0428382	6 / 1
	DRD3	P35462	CHEMBL234	Family A G protein-coupled receptor	0.0428382	8 / 1
	TRPV1	Q8NER1	CHEMBL4794	Voltage-gated ion channel	0.0428382	0 / 1
	SLC6A2	P23975	CHEMBL222	Electrochemical transporter	0.0428382	0 / 1
Gynoside D	VEGFA	P15692	CHEMBL1783	Secreted protein	0.0900501	0 / 4
	FGF1	P05230	CHEMBL2120	Secreted protein	0.0900501	0 / 7
	FGF2	P09038	CHEMBL3107	Secreted protein	0.0900501	0 / 3
	HPSE	Q9Y251	CHEMBL3921	Enzyme	0.0900501	0 / 5
	HSP90AA1	P07900	CHEMBL3880	Other cytosolic protein	0.0703938	0 / 3
	PSEN2 PSENEN NCSTN APH1A PSEN1 APH1B	P49810 Q9NZ42 Q92542 Q96BI3 P49768 Q8WW43	CHEMBL2094135	Protease	0.0603033	0 / 14
	CDK1	P06493	CHEMBL308	Kinase	0.0603033	0 / 1
	LGALS4	P56470	CHEMBL1671608	Other cytosolic protein	0.05056	0 / 3
	LGALS3	P17931	CHEMBL4531	Other cytosolic protein	0.05056	0 / 4
	LGALS8	O00214	CHEMBL5475	Other cytosolic protein	0.05056	0 / 3
	RORC	P51449	CHEMBL1741186	Nuclear receptor	0.0406479	0 / 2
	HTR2B	P41595	CHEMBL1833	Family A G protein-coupled receptor	0.0406479	0 / 1
	ADRA2A	P08913	CHEMBL1867	Family A G protein-coupled receptor	0.0406479	0 / 1
	ADRA2C	P18825	CHEMBL1916	Family A G protein-coupled receptor	0.0406479	0 / 1
	ADRA2B	P18089	CHEMBL1942	Family A G protein-coupled receptor	0.0406479	0 / 1
	DRD1	P21728	CHEMBL2056	Family A G protein-coupled receptor	0.0406479	0 / 1
	ADRA1D	P25100	CHEMBL223	Family A G protein-coupled receptor	0.0406479	0 / 1
	HTR2C	P28335	CHEMBL225	Family A G protein-coupled receptor	0.0406479	0 / 1
	CYP2D6	P10635	CHEMBL289	Cytochrome P450	0.0406479	0 / 1
	HTR6	P50406	CHEMBL3371	Family A G protein-coupled receptor	0.0406479	0 / 1
	ADRA1A	P35348	CHEMBL229	Family A G protein-coupled receptor	0.0406479	0 / 1
	HTR1B	P28222	CHEMBL1898	Family A G protein-coupled receptor	0.0406479	0 / 1
	STAT3	P40763	CHEMBL4026	Transcription factor	0.0406479	0 / 7
	IL2	P60568	CHEMBL5880	Secreted protein	0.0406479	0 / 1
	TRPV1	Q8NER1	CHEMBL4794	Voltage-gated ion channel	0.0406479	0 / 1
	SLC6A2	P23975	CHEMBL222	Electrochemical transporter	0.0406479	0 / 1
Gynoside E	VEGFA	P15692	CHEMBL1783	Secreted protein	0.0933369	0 / 2
	FGF1	P05230	CHEMBL2120	Secreted protein	0.0933369	0 / 7
	FGF2	P09038	CHEMBL3107	Secreted protein	0.0933369	0 / 3
	HPSE	Q9Y251	CHEMBL3921	Enzyme	0.0933369	0 / 5
	CDK1	P06493	CHEMBL308	Kinase	0.0529223	0 / 1
	LGALS4	P56470	CHEMBL1671608	Other cytosolic protein	0.0529223	0 / 3
	LGALS3	P17931	CHEMBL4531	Other cytosolic protein	0.0529223	0 / 4
	LGALS8	O00214	CHEMBL5475	Other cytosolic protein	0.0529223	0 / 3
	PSEN2 PSENEN NCSTN APH1A PSEN1 APH1B	P49810 Q9NZ42 Q92542 Q96BI3 P49768 Q8WW43	CHEMBL2094135	Protease	0.0428382	3 / 14
	HSP90AA1	P07900	CHEMBL3880	Other cytosolic protein	0.0428382	1 / 3
	HTR2B	P41595	CHEMBL1833	Family A G protein-coupled receptor	0.0428382	0 / 1
	ADRA2A	P08913	CHEMBL1867	Family A G protein-coupled receptor	0.0428382	0 / 1
	ADRA2C	P18825	CHEMBL1916	Family A G protein-coupled receptor	0.0428382	0 / 1
	ADRA2B	P18089	CHEMBL1942	Family A G protein-coupled receptor	0.0428382	0 / 1
	DRD1	P21728	CHEMBL2056	Family A G protein-coupled receptor	0.0428382	0 / 1
	ADRA1D	P25100	CHEMBL223	Family A G protein-coupled receptor	0.0428382	0 / 1
	HTR2C	P28335	CHEMBL225	Family A G protein-coupled receptor	0.0428382	0 / 1
	CYP2D6	P10635	CHEMBL289	Cytochrome P450	0.0428382	0 / 1
	HTR6	P50406	CHEMBL3371	Family A G protein-coupled receptor	0.0428382	0 / 1
	ADRA1A	P35348	CHEMBL229	Family A G protein-coupled receptor	0.0428382	0 / 1
	HTR1B	P28222	CHEMBL1898	Family A G protein-coupled receptor	0.0428382	0 / 1
	STAT3	P40763	CHEMBL4026	Transcription factor	0.0428382	2 / 7
	CNR1	P21554	CHEMBL218	Family A G protein-coupled receptor	0.0428382	21 / 0
	CNR2	P34972	CHEMBL253	Family A G protein-coupled receptor	0.0428382	27 / 0
	TRPV1	Q8NER1	CHEMBL4794	Voltage-gated ion channel	0.0428382	0 / 1
Gypenoside I	STAT3	P40763	CHEMBL4026	Transcription factor	0.0833265	0 / 7
	PTAFR	P25105	CHEMBL250	Family A G protein-coupled receptor	0.0642388	0 / 11
	IL2	P60568	CHEMBL5880	Secreted protein	0.0642388	0 / 1
	VEGFA	P15692	CHEMBL1783	Secreted protein	0.0642388	0 / 2
	FGF1	P05230	CHEMBL2120	Secreted protein	0.0642388	0 / 5
	FGF2	P09038	CHEMBL3107	Secreted protein	0.0642388	0 / 2
	HPSE	Q9Y251	CHEMBL3921	Enzyme	0.0642388	0 / 4
	PSEN2 PSENEN NCSTN APH1A PSEN1 APH1B	P49810 Q9NZ42 Q92542 Q96BI3 P49768 Q8WW43	CHEMBL2094135	Protease	0.0642388	0 / 8
	HSP90AA1	P07900	CHEMBL3880	Other cytosolic protein	0.0642388	0 / 2
	LGALS4	P56470	CHEMBL1671608	Other cytosolic protein	0.0642388	0 / 2
	LGALS3	P17931	CHEMBL4531	Other cytosolic protein	0.0642388	0 / 3
	LGALS8	O00214	CHEMBL5475	Other cytosolic protein	0.0642388	0 / 2
	CDK1	P06493	CHEMBL308	Kinase	0.0642388	0 / 1
	HSD11B2	P80365	CHEMBL3746	Enzyme	0.0642388	0 / 1
	HSD11B1	P28845	CHEMBL4235	Enzyme	0.0642388	0 / 3
Gypenoside III	STAT3	P40763	CHEMBL4026	Transcription factor	0.0642388	4 / 7
	PTAFR	P25105	CHEMBL250	Family A G protein-coupled receptor	0.0642388	0 / 11
	IL2	P60568	CHEMBL5880	Secreted protein	0.0642388	0 / 1
	VEGFA	P15692	CHEMBL1783	Secreted protein	0.0642388	0 / 2
	FGF1	P05230	CHEMBL2120	Secreted protein	0.0642388	0 / 5
	FGF2	P09038	CHEMBL3107	Secreted protein	0.0642388	0 / 2
	HPSE	Q9Y251	CHEMBL3921	Enzyme	0.0642388	0 / 4
	RORC	P51449	CHEMBL1741186	Nuclear receptor	0.0642388	0 / 2
	ATP1A1	P05023	CHEMBL1807	Primary active transporter	0.0642388	0 / 2
	PSEN2 PSENEN NCSTN APH1A PSEN1 APH1B	P49810 Q9NZ42 Q92542 Q96BI3 P49768 Q8WW43	CHEMBL2094135	Protease	0.0642388	0 / 8
	HSP90AA1	P07900	CHEMBL3880	Other cytosolic protein	0.0642388	0 / 2
	LGALS4	P56470	CHEMBL1671608	Other cytosolic protein	0.0642388	0 / 2
	LGALS3	P17931	CHEMBL4531	Other cytosolic protein	0.0642388	0 / 3
	LGALS8	O00214	CHEMBL5475	Other cytosolic protein	0.0642388	0 / 2
	BCL2L1	Q07817	CHEMBL4625	Other ion channel	0.0642388	0 / 1
	CDK1	P06493	CHEMBL308	Kinase	0.0642388	0 / 1
	HSD11B2	P80365	CHEMBL3746	Enzyme	0.0642388	0 / 1
	HSD11B1	P28845	CHEMBL4235	Enzyme	0.0642388	0 / 3
Gypenoside IV	STAT3	P40763	CHEMBL4026	Transcription factor	0.0833265	0 / 7
	PTAFR	P25105	CHEMBL250	Family A G protein-coupled receptor	0.0642388	0 / 11
	IL2	P60568	CHEMBL5880	Secreted protein	0.0642388	0 / 1
	VEGFA	P15692	CHEMBL1783	Secreted protein	0.0642388	0 / 2
	FGF1	P05230	CHEMBL2120	Secreted protein	0.0642388	0 / 5
	FGF2	P09038	CHEMBL3107	Secreted protein	0.0642388	0 / 2
	HPSE	Q9Y251	CHEMBL3921	Enzyme	0.0642388	0 / 4
	PSEN2 PSENEN NCSTN APH1A PSEN1 APH1B	P49810 Q9NZ42 Q92542 Q96BI3 P49768 Q8WW43	CHEMBL2094135	Protease	0.0642388	0 / 8
	HSP90AA1	P07900	CHEMBL3880	Other cytosolic protein	0.0642388	0 / 2
	RORC	P51449	CHEMBL1741186	Nuclear receptor	0.0642388	1 / 2
	LGALS4	P56470	CHEMBL1671608	Other cytosolic protein	0.0642388	0 / 2
	LGALS3	P17931	CHEMBL4531	Other cytosolic protein	0.0642388	0 / 3
	LGALS8	O00214	CHEMBL5475	Other cytosolic protein	0.0642388	0 / 2
	BCL2L1	Q07817	CHEMBL4625	Other ion channel	0.0642388	0 / 1
	CDK1	P06493	CHEMBL308	Kinase	0.0642388	0 / 1
	HSD11B2	P80365	CHEMBL3746	Enzyme	0.0642388	0 / 1
	HSD11B1	P28845	CHEMBL4235	Enzyme	0.0642388	0 / 3
	ATP1A1	P05023	CHEMBL1807	Primary active transporter	0.0642388	1 / 2
Gypenoside IX	STAT3	P40763	CHEMBL4026	Transcription factor	0.0833265	0 / 7
	PTAFR	P25105	CHEMBL250	Family A G protein-coupled receptor	0.0642388	0 / 11
	IL2	P60568	CHEMBL5880	Secreted protein	0.0642388	0 / 1
	VEGFA	P15692	CHEMBL1783	Secreted protein	0.0642388	0 / 2
	FGF1	P05230	CHEMBL2120	Secreted protein	0.0642388	0 / 5
	FGF2	P09038	CHEMBL3107	Secreted protein	0.0642388	0 / 2
	HPSE	Q9Y251	CHEMBL3921	Enzyme	0.0642388	0 / 4
	RORC	P51449	CHEMBL1741186	Nuclear receptor	0.0642388	0 / 2
	ATP1A1	P05023	CHEMBL1807	Primary active transporter	0.0642388	0 / 2
	HSP90AA1	P07900	CHEMBL3880	Other cytosolic protein	0.0642388	0 / 2
	LGALS4	P56470	CHEMBL1671608	Other cytosolic protein	0.0642388	0 / 2
	LGALS3	P17931	CHEMBL4531	Other cytosolic protein	0.0642388	0 / 3
	LGALS8	O00214	CHEMBL5475	Other cytosolic protein	0.0642388	0 / 2
	BCL2L1	Q07817	CHEMBL4625	Other ion channel	0.0642388	0 / 1
	CDK1	P06493	CHEMBL308	Kinase	0.0642388	0 / 1
	HSD11B2	P80365	CHEMBL3746	Enzyme	0.0642388	0 / 1
	HSD11B1	P28845	CHEMBL4235	Enzyme	0.0642388	0 / 3
Gypenoside L	VEGFA	P15692	CHEMBL1783	Secreted protein	0.0220563	0 / 2
	FGF1	P05230	CHEMBL2120	Secreted protein	0.0220563	0 / 5
	FGF2	P09038	CHEMBL3107	Secreted protein	0.0220563	0 / 2
	HPSE	Q9Y251	CHEMBL3921	Enzyme	0.0220563	0 / 4
	STAT3	P40763	CHEMBL4026	Transcription factor	0.0220563	6 / 7
	RORC	P51449	CHEMBL1741186	Nuclear receptor	0.0220563	0 / 3
	ATP1A1	P05023	CHEMBL1807	Primary active transporter	0.0220563	0 / 2
	PSEN2 PSENEN NCSTN APH1A PSEN1 APH1B	P49810 Q9NZ42 Q92542 Q96BI3 P49768 Q8WW43	CHEMBL2094135	Protease	0.0220563	0 / 8
	HSD11B2	P80365	CHEMBL3746	Enzyme	0.0220563	0 / 1
	HSD11B1	P28845	CHEMBL4235	Enzyme	0.0220563	0 / 3
	IL2	P60568	CHEMBL5880	Secreted protein	0.0220563	3 / 1
	PTAFR	P25105	CHEMBL250	Family A G protein-coupled receptor	0.0220563	3 / 11
	SLC5A2	P31639	CHEMBL3884	Electrochemical transporter	0.0220563	72 / 0
	SLC5A1	P13866	CHEMBL4979	Electrochemical transporter	0.0220563	32 / 0
	ACE	P12821	CHEMBL1808	Protease	0.0220563	31 / 0
	MME	P08473	CHEMBL1944	Protease	0.0220563	33 / 0
	MMP13	P45452	CHEMBL280	Protease	0.0220563	90 / 0
	ECE1	P42892	CHEMBL4791	Protease	0.0220563	27 / 0
	ALOX5AP	P20292	CHEMBL4550	Other cytosolic protein	0.0220563	53 / 0
	PTGFR	P43088	CHEMBL1987	Family A G protein-coupled receptor	0.0220563	1 / 0
	F7	P08709	CHEMBL3991	Protease	0.0220563	10 / 0
	AGTR2	P50052	CHEMBL4607	Family A G protein-coupled receptor	0.0220563	12 / 0
Gypenoside LVI	STAT3	P40763	CHEMBL4026	Transcription factor	0.0833265	0 / 7
	PTAFR	P25105	CHEMBL250	Family A G protein-coupled receptor	0.0642388	0 / 11
	VEGFA	P15692	CHEMBL1783	Secreted protein	0.0642388	0 / 2
	FGF1	P05230	CHEMBL2120	Secreted protein	0.0642388	0 / 5
	FGF2	P09038	CHEMBL3107	Secreted protein	0.0642388	0 / 2
	HPSE	Q9Y251	CHEMBL3921	Enzyme	0.0642388	0 / 4
	RORC	P51449	CHEMBL1741186	Nuclear receptor	0.0642388	0 / 2
	ATP1A1	P05023	CHEMBL1807	Primary active transporter	0.0642388	0 / 2
	PSEN2 PSENEN NCSTN APH1A PSEN1 APH1B	P49810 Q9NZ42 Q92542 Q96BI3 P49768 Q8WW43	CHEMBL2094135	Protease	0.0642388	0 / 8
	HSP90AA1	P07900	CHEMBL3880	Other cytosolic protein	0.0642388	0 / 2
	LGALS4	P56470	CHEMBL1671608	Other cytosolic protein	0.0642388	0 / 2
	LGALS3	P17931	CHEMBL4531	Other cytosolic protein	0.0642388	0 / 3
	LGALS8	O00214	CHEMBL5475	Other cytosolic protein	0.0642388	0 / 2
	BCL2L1	Q07817	CHEMBL4625	Other ion channel	0.0642388	0 / 1
	CDK1	P06493	CHEMBL308	Kinase	0.0642388	0 / 1
	HSD11B2	P80365	CHEMBL3746	Enzyme	0.0642388	0 / 1
	HSD11B1	P28845	CHEMBL4235	Enzyme	0.0642388	0 / 3
	IL2	P60568	CHEMBL5880	Secreted protein	0.0642388	1 / 1
Gypenoside LXIX	STAT3	P40763	CHEMBL4026	Transcription factor	0.169889	0 / 7
	IL2	P60568	CHEMBL5880	Secreted protein	0.0833265	0 / 1
	PPM1B	O75688	CHEMBL2845	Phosphatase	0.0642388	0 / 1
	PPP1CC	P36873	CHEMBL4438	Phosphatase	0.0642388	0 / 2
	PPP2CA	P67775	CHEMBL4703	Phosphatase	0.0642388	0 / 3
	PPP2R5A	Q15172	CHEMBL4763	Phosphatase	0.0642388	0 / 1
	PTAFR	P25105	CHEMBL250	Family A G protein-coupled receptor	0.0642388	0 / 8
	ATP1A1	P05023	CHEMBL1807	Primary active transporter	0.0642388	0 / 1
	NPC1L1	Q9UHC9	CHEMBL2027	Other membrane protein	0.0642388	0 / 3
	BCL2L1	Q07817	CHEMBL4625	Other ion channel	0.0642388	0 / 1
Gypenoside LXXV	STAT3	P40763	CHEMBL4026	Transcription factor	0.0603033	4 / 7
	PTAFR	P25105	CHEMBL250	Family A G protein-coupled receptor	0.0406479	0 / 11
	IL2	P60568	CHEMBL5880	Secreted protein	0.0406479	0 / 1
	VEGFA	P15692	CHEMBL1783	Secreted protein	0.0406479	0 / 2
	FGF1	P05230	CHEMBL2120	Secreted protein	0.0406479	0 / 5
	FGF2	P09038	CHEMBL3107	Secreted protein	0.0406479	0 / 2
	HPSE	Q9Y251	CHEMBL3921	Enzyme	0.0406479	0 / 4
	RORC	P51449	CHEMBL1741186	Nuclear receptor	0.0406479	0 / 2
	ATP1A1	P05023	CHEMBL1807	Primary active transporter	0.0406479	0 / 2
	PSEN2 PSENEN NCSTN APH1A PSEN1 APH1B	P49810 Q9NZ42 Q92542 Q96BI3 P49768 Q8WW43	CHEMBL2094135	Protease	0.0406479	0 / 8
	LGALS4	P56470	CHEMBL1671608	Other cytosolic protein	0.0406479	0 / 2
	LGALS3	P17931	CHEMBL4531	Other cytosolic protein	0.0406479	0 / 3
	LGALS8	O00214	CHEMBL5475	Other cytosolic protein	0.0406479	0 / 2
	BCL2L1	Q07817	CHEMBL4625	Other ion channel	0.0406479	0 / 1
	HSD11B2	P80365	CHEMBL3746	Enzyme	0.0406479	0 / 1
Gypenoside VIII	STAT3	P40763	CHEMBL4026	Transcription factor	0.0833265	0 / 7
	PTAFR	P25105	CHEMBL250	Family A G protein-coupled receptor	0.0642388	0 / 11
	IL2	P60568	CHEMBL5880	Secreted protein	0.0642388	0 / 1
	VEGFA	P15692	CHEMBL1783	Secreted protein	0.0642388	0 / 2
	FGF1	P05230	CHEMBL2120	Secreted protein	0.0642388	0 / 5
	FGF2	P09038	CHEMBL3107	Secreted protein	0.0642388	0 / 2
	HPSE	Q9Y251	CHEMBL3921	Enzyme	0.0642388	0 / 4
	RORC	P51449	CHEMBL1741186	Nuclear receptor	0.0642388	0 / 2
	ATP1A1	P05023	CHEMBL1807	Primary active transporter	0.0642388	0 / 2
	PSEN2 PSENEN NCSTN APH1A PSEN1 APH1B	P49810 Q9NZ42 Q92542 Q96BI3 P49768 Q8WW43	CHEMBL2094135	Protease	0.0642388	0 / 8
	HSP90AA1	P07900	CHEMBL3880	Other cytosolic protein	0.0642388	0 / 2
	LGALS4	P56470	CHEMBL1671608	Other cytosolic protein	0.0642388	0 / 2
	LGALS3	P17931	CHEMBL4531	Other cytosolic protein	0.0642388	0 / 3
	LGALS8	O00214	CHEMBL5475	Other cytosolic protein	0.0642388	0 / 2
	BCL2L1	Q07817	CHEMBL4625	Other ion channel	0.0642388	0 / 1
	CDK1	P06493	CHEMBL308	Kinase	0.0642388	0 / 1
	HSD11B2	P80365	CHEMBL3746	Enzyme	0.0642388	0 / 1
	HSD11B1	P28845	CHEMBL4235	Enzyme	0.0642388	0 / 3
Gypenoside XIII	STAT3	P40763	CHEMBL4026	Transcription factor	0.0216065	1 / 7
	PTAFR	P25105	CHEMBL250	Family A G protein-coupled receptor	0.0216065	0 / 11
	IL2	P60568	CHEMBL5880	Secreted protein	0.0216065	0 / 1
	VEGFA	P15692	CHEMBL1783	Secreted protein	0.0216065	0 / 2
	FGF1	P05230	CHEMBL2120	Secreted protein	0.0216065	0 / 5
	FGF2	P09038	CHEMBL3107	Secreted protein	0.0216065	0 / 2
	HPSE	Q9Y251	CHEMBL3921	Enzyme	0.0216065	0 / 4
	RORC	P51449	CHEMBL1741186	Nuclear receptor	0.0216065	0 / 2
	ATP1A1	P05023	CHEMBL1807	Primary active transporter	0.0216065	0 / 2
	HSP90AA1	P07900	CHEMBL3880	Other cytosolic protein	0.0216065	0 / 2
	LGALS4	P56470	CHEMBL1671608	Other cytosolic protein	0.0216065	0 / 2
	LGALS3	P17931	CHEMBL4531	Other cytosolic protein	0.0216065	0 / 3
	LGALS8	O00214	CHEMBL5475	Other cytosolic protein	0.0216065	0 / 2
	CDK1	P06493	CHEMBL308	Kinase	0.0216065	0 / 1
	HSD11B2	P80365	CHEMBL3746	Enzyme	0.0216065	0 / 1
Gypenoside XLIX	STAT3	P40763	CHEMBL4026	Transcription factor	0.0738846	0 / 7
	BCL2L1	Q07817	CHEMBL4625	Other ion channel	0.0642388	0 / 1
	HSD11B2	P80365	CHEMBL3746	Enzyme	0.0642388	0 / 4
	HSD11B1	P28845	CHEMBL4235	Enzyme	0.0642388	0 / 11
	RORC	P51449	CHEMBL1741186	Nuclear receptor	0.0642388	0 / 3
	PTAFR	P25105	CHEMBL250	Family A G protein-coupled receptor	0.0642388	0 / 17
	HTR2B	P41595	CHEMBL1833	Family A G protein-coupled receptor	0.0642388	0 / 1
	ADRA2A	P08913	CHEMBL1867	Family A G protein-coupled receptor	0.0642388	0 / 1
	ADRA2C	P18825	CHEMBL1916	Family A G protein-coupled receptor	0.0642388	0 / 1
	ADRA2B	P18089	CHEMBL1942	Family A G protein-coupled receptor	0.0642388	0 / 1
	DRD1	P21728	CHEMBL2056	Family A G protein-coupled receptor	0.0642388	0 / 1
	DRD2	P14416	CHEMBL217	Family A G protein-coupled receptor	0.0642388	0 / 2
	ADRA1D	P25100	CHEMBL223	Family A G protein-coupled receptor	0.0642388	0 / 1
	HTR2A	P28223	CHEMBL224	Family A G protein-coupled receptor	0.0642388	0 / 1
	HTR2C	P28335	CHEMBL225	Family A G protein-coupled receptor	0.0642388	0 / 1
	ADRA1A	P35348	CHEMBL229	Family A G protein-coupled receptor	0.0642388	0 / 3
	DRD3	P35462	CHEMBL234	Family A G protein-coupled receptor	0.0642388	0 / 1
	CYP2D6	P10635	CHEMBL289	Cytochrome P450	0.0642388	0 / 1
	HTR6	P50406	CHEMBL3371	Family A G protein-coupled receptor	0.0642388	0 / 1
	HTR1B	P28222	CHEMBL1898	Family A G protein-coupled receptor	0.0642388	0 / 1
	ATP1A1	P05023	CHEMBL1807	Primary active transporter	0.0642388	0 / 2
	IL2	P60568	CHEMBL5880	Secreted protein	0.0642388	0 / 1
	VEGFA	P15692	CHEMBL1783	Secreted protein	0.0642388	0 / 4
	FGF1	P05230	CHEMBL2120	Secreted protein	0.0642388	0 / 5
	FGF2	P09038	CHEMBL3107	Secreted protein	0.0642388	0 / 3
	HPSE	Q9Y251	CHEMBL3921	Enzyme	0.0642388	0 / 3
	F2	P00734	CHEMBL204	Protease	0.0642388	0 / 8
	AR	P10275	CHEMBL1871	Nuclear receptor	0.0642388	0 / 15
	NR3C1	P04150	CHEMBL2034	Nuclear receptor	0.0642388	0 / 11
	PTPN1	P18031	CHEMBL335	Phosphatase	0.0642388	0 / 29
	PPM1B	O75688	CHEMBL2845	Phosphatase	0.0642388	0 / 1
	PPP1CC	P36873	CHEMBL4438	Phosphatase	0.0642388	0 / 2
	PPP2CA	P67775	CHEMBL4703	Phosphatase	0.0642388	0 / 3
	PPP2R5A	Q15172	CHEMBL4763	Phosphatase	0.0642388	0 / 1
	PSEN2 PSENEN NCSTN APH1A PSEN1 APH1B	P49810 Q9NZ42 Q92542 Q96BI3 P49768 Q8WW43	CHEMBL2094135	Protease	0.0642388	0 / 10
Gypenoside XLVI	STAT3	P40763	CHEMBL4026	Transcription factor	0.0833265	0 / 7
	PTAFR	P25105	CHEMBL250	Family A G protein-coupled receptor	0.0642388	0 / 11
	VEGFA	P15692	CHEMBL1783	Secreted protein	0.0642388	0 / 2
	FGF1	P05230	CHEMBL2120	Secreted protein	0.0642388	0 / 5
	FGF2	P09038	CHEMBL3107	Secreted protein	0.0642388	0 / 2
	HPSE	Q9Y251	CHEMBL3921	Enzyme	0.0642388	0 / 4
	RORC	P51449	CHEMBL1741186	Nuclear receptor	0.0642388	0 / 2
	ATP1A1	P05023	CHEMBL1807	Primary active transporter	0.0642388	0 / 2
	HSP90AA1	P07900	CHEMBL3880	Other cytosolic protein	0.0642388	0 / 2
	LGALS4	P56470	CHEMBL1671608	Other cytosolic protein	0.0642388	0 / 2
	LGALS3	P17931	CHEMBL4531	Other cytosolic protein	0.0642388	0 / 3
	LGALS8	O00214	CHEMBL5475	Other cytosolic protein	0.0642388	0 / 2
	BCL2L1	Q07817	CHEMBL4625	Other ion channel	0.0642388	0 / 1
	CDK1	P06493	CHEMBL308	Kinase	0.0642388	0 / 1
	IL2	P60568	CHEMBL5880	Secreted protein	0.0642388	1 / 1
Gypenoside XLVIII	STAT3	P40763	CHEMBL4026	Transcription factor	0.0738846	0 / 7
	BCL2L1	Q07817	CHEMBL4625	Other ion channel	0.0642388	0 / 1
	HSD11B2	P80365	CHEMBL3746	Enzyme	0.0642388	0 / 4
	HSD11B1	P28845	CHEMBL4235	Enzyme	0.0642388	0 / 11
	PTAFR	P25105	CHEMBL250	Family A G protein-coupled receptor	0.0642388	0 / 17
	ATP1A1	P05023	CHEMBL1807	Primary active transporter	0.0642388	3 / 2
	HTR2B	P41595	CHEMBL1833	Family A G protein-coupled receptor	0.0642388	0 / 1
	ADRA2A	P08913	CHEMBL1867	Family A G protein-coupled receptor	0.0642388	0 / 1
	ADRA2C	P18825	CHEMBL1916	Family A G protein-coupled receptor	0.0642388	0 / 1
	ADRA2B	P18089	CHEMBL1942	Family A G protein-coupled receptor	0.0642388	0 / 1
	DRD1	P21728	CHEMBL2056	Family A G protein-coupled receptor	0.0642388	0 / 1
	DRD2	P14416	CHEMBL217	Family A G protein-coupled receptor	0.0642388	0 / 2
	ADRA1D	P25100	CHEMBL223	Family A G protein-coupled receptor	0.0642388	0 / 1
	HTR2A	P28223	CHEMBL224	Family A G protein-coupled receptor	0.0642388	0 / 1
	HTR2C	P28335	CHEMBL225	Family A G protein-coupled receptor	0.0642388	0 / 1
	ADRA1A	P35348	CHEMBL229	Family A G protein-coupled receptor	0.0642388	0 / 3
	DRD3	P35462	CHEMBL234	Family A G protein-coupled receptor	0.0642388	0 / 1
	CYP2D6	P10635	CHEMBL289	Cytochrome P450	0.0642388	0 / 1
	HTR6	P50406	CHEMBL3371	Family A G protein-coupled receptor	0.0642388	0 / 1
	HTR1B	P28222	CHEMBL1898	Family A G protein-coupled receptor	0.0642388	0 / 1
	IL2	P60568	CHEMBL5880	Secreted protein	0.0642388	0 / 1
	VEGFA	P15692	CHEMBL1783	Secreted protein	0.0642388	0 / 4
	FGF1	P05230	CHEMBL2120	Secreted protein	0.0642388	0 / 5
	FGF2	P09038	CHEMBL3107	Secreted protein	0.0642388	0 / 3
	HPSE	Q9Y251	CHEMBL3921	Enzyme	0.0642388	0 / 3
	F2	P00734	CHEMBL204	Protease	0.0642388	0 / 8
	RORC	P51449	CHEMBL1741186	Nuclear receptor	0.0642388	1 / 3
	KDR	P35968	CHEMBL279	Kinase	0.0642388	0 / 1
	AR	P10275	CHEMBL1871	Nuclear receptor	0.0642388	0 / 15
	NR3C1	P04150	CHEMBL2034	Nuclear receptor	0.0642388	0 / 11
	MMP9	P14780	CHEMBL321	Protease	0.0642388	0 / 1
	PTPN1	P18031	CHEMBL335	Phosphatase	0.0642388	0 / 29
	PPM1B	O75688	CHEMBL2845	Phosphatase	0.0642388	0 / 1
	PPP1CC	P36873	CHEMBL4438	Phosphatase	0.0642388	0 / 2
	PPP2CA	P67775	CHEMBL4703	Phosphatase	0.0642388	0 / 3
	PPP2R5A	Q15172	CHEMBL4763	Phosphatase	0.0642388	0 / 1
	PSEN2 PSENEN NCSTN APH1A PSEN1 APH1B	P49810 Q9NZ42 Q92542 Q96BI3 P49768 Q8WW43	CHEMBL2094135	Protease	0.0642388	0 / 10
Gypenoside XVII	STAT3	P40763	CHEMBL4026	Transcription factor	0.0833265	0 / 7
	PTAFR	P25105	CHEMBL250	Family A G protein-coupled receptor	0.0642388	0 / 11
	IL2	P60568	CHEMBL5880	Secreted protein	0.0642388	0 / 1
	VEGFA	P15692	CHEMBL1783	Secreted protein	0.0642388	0 / 2
	FGF1	P05230	CHEMBL2120	Secreted protein	0.0642388	0 / 5
	FGF2	P09038	CHEMBL3107	Secreted protein	0.0642388	0 / 2
	HPSE	Q9Y251	CHEMBL3921	Enzyme	0.0642388	0 / 4
	RORC	P51449	CHEMBL1741186	Nuclear receptor	0.0642388	0 / 2
	ATP1A1	P05023	CHEMBL1807	Primary active transporter	0.0642388	0 / 2
	PSEN2 PSENEN NCSTN APH1A PSEN1 APH1B	P49810 Q9NZ42 Q92542 Q96BI3 P49768 Q8WW43	CHEMBL2094135	Protease	0.0642388	0 / 8
	HSP90AA1	P07900	CHEMBL3880	Other cytosolic protein	0.0642388	0 / 2
	LGALS4	P56470	CHEMBL1671608	Other cytosolic protein	0.0642388	0 / 2
	LGALS3	P17931	CHEMBL4531	Other cytosolic protein	0.0642388	0 / 3
	LGALS8	O00214	CHEMBL5475	Other cytosolic protein	0.0642388	0 / 2
	BCL2L1	Q07817	CHEMBL4625	Other ion channel	0.0642388	0 / 1
	CDK1	P06493	CHEMBL308	Kinase	0.0642388	0 / 1
	HSD11B2	P80365	CHEMBL3746	Enzyme	0.0642388	0 / 1
	HSD11B1	P28845	CHEMBL4235	Enzyme	0.0642388	0 / 3
Gypenoside XXV	STAT3	P40763	CHEMBL4026	Transcription factor	0.0833265	0 / 7
	HSD11B2	P80365	CHEMBL3746	Enzyme	0.0642388	0 / 4
	HSD11B1	P28845	CHEMBL4235	Enzyme	0.0642388	0 / 13
	BCL2L1	Q07817	CHEMBL4625	Other ion channel	0.0642388	0 / 2
	RORC	P51449	CHEMBL1741186	Nuclear receptor	0.0642388	0 / 3
	ATP1A1	P05023	CHEMBL1807	Primary active transporter	0.0642388	0 / 3
	PTAFR	P25105	CHEMBL250	Family A G protein-coupled receptor	0.0642388	0 / 15
	HTR2B	P41595	CHEMBL1833	Family A G protein-coupled receptor	0.0642388	0 / 1
	ADRA2A	P08913	CHEMBL1867	Family A G protein-coupled receptor	0.0642388	0 / 1
	ADRA2C	P18825	CHEMBL1916	Family A G protein-coupled receptor	0.0642388	0 / 1
	ADRA2B	P18089	CHEMBL1942	Family A G protein-coupled receptor	0.0642388	0 / 1
	DRD1	P21728	CHEMBL2056	Family A G protein-coupled receptor	0.0642388	0 / 1
	DRD2	P14416	CHEMBL217	Family A G protein-coupled receptor	0.0642388	0 / 2
	ADRA1D	P25100	CHEMBL223	Family A G protein-coupled receptor	0.0642388	0 / 1
	HTR2A	P28223	CHEMBL224	Family A G protein-coupled receptor	0.0642388	0 / 1
	HTR2C	P28335	CHEMBL225	Family A G protein-coupled receptor	0.0642388	0 / 1
	ADRA1A	P35348	CHEMBL229	Family A G protein-coupled receptor	0.0642388	0 / 3
	DRD3	P35462	CHEMBL234	Family A G protein-coupled receptor	0.0642388	0 / 1
	CYP2D6	P10635	CHEMBL289	Cytochrome P450	0.0642388	0 / 1
	HTR6	P50406	CHEMBL3371	Family A G protein-coupled receptor	0.0642388	0 / 1
	HTR1B	P28222	CHEMBL1898	Family A G protein-coupled receptor	0.0642388	0 / 1
	IL2	P60568	CHEMBL5880	Secreted protein	0.0642388	0 / 1
	AR	P10275	CHEMBL1871	Nuclear receptor	0.0642388	0 / 22
	NR3C1	P04150	CHEMBL2034	Nuclear receptor	0.0642388	0 / 11
	MMP9	P14780	CHEMBL321	Protease	0.0642388	0 / 1
	F2	P00734	CHEMBL204	Protease	0.0642388	0 / 9
	VEGFA	P15692	CHEMBL1783	Secreted protein	0.0642388	0 / 4
	FGF1	P05230	CHEMBL2120	Secreted protein	0.0642388	0 / 5
	FGF2	P09038	CHEMBL3107	Secreted protein	0.0642388	0 / 2
	HPSE	Q9Y251	CHEMBL3921	Enzyme	0.0642388	0 / 3
	PSEN2 PSENEN NCSTN APH1A PSEN1 APH1B	P49810 Q9NZ42 Q92542 Q96BI3 P49768 Q8WW43	CHEMBL2094135	Protease	0.0642388	0 / 10
	PPM1B	O75688	CHEMBL2845	Phosphatase	0.0642388	0 / 1
	PTPN1	P18031	CHEMBL335	Phosphatase	0.0642388	0 / 29
	PPP1CC	P36873	CHEMBL4438	Phosphatase	0.0642388	0 / 2
	PPP2CA	P67775	CHEMBL4703	Phosphatase	0.0642388	0 / 3
	PPP2R5A	Q15172	CHEMBL4763	Phosphatase	0.0642388	0 / 1
Gypenoside XXVIII	STAT3	P40763	CHEMBL4026	Transcription factor	0.05056	0 / 7
	HSD11B2	P80365	CHEMBL3746	Enzyme	0.0406479	0 / 3
	HSD11B1	P28845	CHEMBL4235	Enzyme	0.0406479	0 / 11
	BCL2L1	Q07817	CHEMBL4625	Other ion channel	0.0406479	0 / 2
	HTR2B	P41595	CHEMBL1833	Family A G protein-coupled receptor	0.0406479	0 / 1
	ADRA2A	P08913	CHEMBL1867	Family A G protein-coupled receptor	0.0406479	0 / 1
	ADRA2C	P18825	CHEMBL1916	Family A G protein-coupled receptor	0.0406479	0 / 1
	ADRA2B	P18089	CHEMBL1942	Family A G protein-coupled receptor	0.0406479	0 / 1
	DRD1	P21728	CHEMBL2056	Family A G protein-coupled receptor	0.0406479	0 / 1
	ADRA1D	P25100	CHEMBL223	Family A G protein-coupled receptor	0.0406479	0 / 1
	HTR2C	P28335	CHEMBL225	Family A G protein-coupled receptor	0.0406479	0 / 1
	ADRA1A	P35348	CHEMBL229	Family A G protein-coupled receptor	0.0406479	0 / 3
	CYP2D6	P10635	CHEMBL289	Cytochrome P450	0.0406479	0 / 1
	HTR6	P50406	CHEMBL3371	Family A G protein-coupled receptor	0.0406479	0 / 1
	HTR1B	P28222	CHEMBL1898	Family A G protein-coupled receptor	0.0406479	0 / 1
	PTAFR	P25105	CHEMBL250	Family A G protein-coupled receptor	0.0406479	0 / 15
	IL2	P60568	CHEMBL5880	Secreted protein	0.0406479	0 / 1
	AR	P10275	CHEMBL1871	Nuclear receptor	0.0406479	0 / 27
	NR3C1	P04150	CHEMBL2034	Nuclear receptor	0.0406479	0 / 12
	VEGFA	P15692	CHEMBL1783	Secreted protein	0.0406479	0 / 4
	FGF1	P05230	CHEMBL2120	Secreted protein	0.0406479	0 / 5
	FGF2	P09038	CHEMBL3107	Secreted protein	0.0406479	0 / 2
	HPSE	Q9Y251	CHEMBL3921	Enzyme	0.0406479	0 / 3
	PSEN2 PSENEN NCSTN APH1A PSEN1 APH1B	P49810 Q9NZ42 Q92542 Q96BI3 P49768 Q8WW43	CHEMBL2094135	Protease	0.0406479	0 / 10
	F2	P00734	CHEMBL204	Protease	0.0406479	0 / 8
	PPM1B	O75688	CHEMBL2845	Phosphatase	0.0406479	0 / 1
	PPP1CC	P36873	CHEMBL4438	Phosphatase	0.0406479	0 / 2
	PPP2CA	P67775	CHEMBL4703	Phosphatase	0.0406479	0 / 4
	PPP2R5A	Q15172	CHEMBL4763	Phosphatase	0.0406479	0 / 1
	RORC	P51449	CHEMBL1741186	Nuclear receptor	0.0406479	1 / 2
Gypenoside XXXVII	STAT3	P40763	CHEMBL4026	Transcription factor	0.0738846	0 / 7
	RORC	P51449	CHEMBL1741186	Nuclear receptor	0.0642388	0 / 2
	HSD11B2	P80365	CHEMBL3746	Enzyme	0.0642388	0 / 3
	HSD11B1	P28845	CHEMBL4235	Enzyme	0.0642388	0 / 10
	BCL2L1	Q07817	CHEMBL4625	Other ion channel	0.0642388	0 / 3
	PTAFR	P25105	CHEMBL250	Family A G protein-coupled receptor	0.0642388	0 / 15
	HTR2B	P41595	CHEMBL1833	Family A G protein-coupled receptor	0.0642388	0 / 1
	ADRA2A	P08913	CHEMBL1867	Family A G protein-coupled receptor	0.0642388	0 / 1
	ADRA2C	P18825	CHEMBL1916	Family A G protein-coupled receptor	0.0642388	0 / 1
	ADRA2B	P18089	CHEMBL1942	Family A G protein-coupled receptor	0.0642388	0 / 1
	DRD1	P21728	CHEMBL2056	Family A G protein-coupled receptor	0.0642388	0 / 1
	DRD2	P14416	CHEMBL217	Family A G protein-coupled receptor	0.0642388	0 / 2
	ADRA1D	P25100	CHEMBL223	Family A G protein-coupled receptor	0.0642388	0 / 1
	HTR2A	P28223	CHEMBL224	Family A G protein-coupled receptor	0.0642388	0 / 1
	HTR2C	P28335	CHEMBL225	Family A G protein-coupled receptor	0.0642388	0 / 1
	ADRA1A	P35348	CHEMBL229	Family A G protein-coupled receptor	0.0642388	0 / 3
	DRD3	P35462	CHEMBL234	Family A G protein-coupled receptor	0.0642388	0 / 1
	CYP2D6	P10635	CHEMBL289	Cytochrome P450	0.0642388	0 / 1
	HTR6	P50406	CHEMBL3371	Family A G protein-coupled receptor	0.0642388	0 / 1
	HTR1B	P28222	CHEMBL1898	Family A G protein-coupled receptor	0.0642388	0 / 1
	ATP1A1	P05023	CHEMBL1807	Primary active transporter	0.0642388	0 / 1
	KDR	P35968	CHEMBL279	Kinase	0.0642388	0 / 1
	IL2	P60568	CHEMBL5880	Secreted protein	0.0642388	0 / 1
	AR	P10275	CHEMBL1871	Nuclear receptor	0.0642388	0 / 22
	NR3C1	P04150	CHEMBL2034	Nuclear receptor	0.0642388	0 / 11
	MMP9	P14780	CHEMBL321	Protease	0.0642388	0 / 1
	F2	P00734	CHEMBL204	Protease	0.0642388	0 / 9
	VEGFA	P15692	CHEMBL1783	Secreted protein	0.0642388	0 / 4
	FGF1	P05230	CHEMBL2120	Secreted protein	0.0642388	0 / 5
	FGF2	P09038	CHEMBL3107	Secreted protein	0.0642388	0 / 3
	HPSE	Q9Y251	CHEMBL3921	Enzyme	0.0642388	0 / 3
	PSEN2 PSENEN NCSTN APH1A PSEN1 APH1B	P49810 Q9NZ42 Q92542 Q96BI3 P49768 Q8WW43	CHEMBL2094135	Protease	0.0642388	0 / 10
	PPM1B	O75688	CHEMBL2845	Phosphatase	0.0642388	0 / 1
	PTPN1	P18031	CHEMBL335	Phosphatase	0.0642388	0 / 29
	PPP1CC	P36873	CHEMBL4438	Phosphatase	0.0642388	0 / 2
	PPP2CA	P67775	CHEMBL4703	Phosphatase	0.0642388	0 / 4
	PPP2R5A	Q15172	CHEMBL4763	Phosphatase	0.0642388	0 / 1
Gypsogenin	PTPN1	P18031	CHEMBL335	Phosphatase	0.776869	65 / 68
	HSD11B1	P28845	CHEMBL4235	Enzyme	0.768586	43 / 41
	AKR1B10	O60218	CHEMBL5983	Enzyme	0.743659	9 / 7
	POLB	P06746	CHEMBL2392	Enzyme	0.735354	8 / 14
	PTPN2	P17706	CHEMBL3807	Phosphatase	0.735354	23 / 24
	PLA2G1B	P04054	CHEMBL4426	Enzyme	0.735354	1 / 1
	CDC25B	P30305	CHEMBL4804	Phosphatase	0.735354	3 / 6
	PDE4D	Q08499	CHEMBL288	Phosphodiesterase	0.727029	6 / 1
	RORC	P51449	CHEMBL1741186	Nuclear receptor	0.71037	1 / 9
	PTPRF	P10586	CHEMBL3521	Membrane receptor	0.71037	1 / 1
	ACP1	P24666	CHEMBL4903	Phosphatase	0.71037	1 / 2
	CD81	P60033	CHEMBL1075180	Surface antigen	0.502589	1 / 1
	PTGES	O14684	CHEMBL5658	Enzyme	0.203345	25 / 14
	NOS2	P35228	CHEMBL4481	Enzyme	0.136845	5 / 20
	PTPN6	P29350	CHEMBL3166	Phosphatase	0.128532	2 / 2
	PREP	P48147	CHEMBL3202	Protease	0.128532	2 / 3
	CES2	O00748	CHEMBL3180	Enzyme	0.128532	1 / 14
	AR	P10275	CHEMBL1871	Nuclear receptor	0.128532	4 / 126
	FABP1	P07148	CHEMBL5421	Fatty acid binding protein family	0.128532	0 / 3
	PPARG	P37231	CHEMBL235	Nuclear receptor	0.120226	66 / 24
	SCD	O00767	CHEMBL5555	Enzyme	0.120226	0 / 1
	TERT	O14746	CHEMBL2916	Enzyme	0.120226	1 / 2
	PTGS2	P35354	CHEMBL230	Oxidoreductase	0.120226	4 / 5
	FNTA FNTB	P49354 P49356	CHEMBL2094108	Enzyme	0.120226	46 / 14
	LTB4R	Q15722	CHEMBL3911	Family A G protein-coupled receptor	0.120226	30 / 6
	HSD11B2	P80365	CHEMBL3746	Enzyme	0.120226	13 / 19
	PRKCH	P24723	CHEMBL3616	Kinase	0.120226	1 / 1
	PTPN11	Q06124	CHEMBL3864	Phosphatase	0.120226	6 / 1
	PPARA	Q07869	CHEMBL239	Nuclear receptor	0.120226	12 / 17
	PPARD	Q03181	CHEMBL3979	Nuclear receptor	0.120226	10 / 11
	CYP19A1	P11511	CHEMBL1978	Cytochrome P450	0.120226	0 / 256
	CDC25A	P30304	CHEMBL3775	Phosphatase	0.120226	2 / 16
	NR3C2	P08235	CHEMBL1994	Nuclear receptor	0.120226	0 / 25
	FAAH	O00519	CHEMBL2243	Enzyme	0.120226	1 / 14
	ESR2	Q92731	CHEMBL242	Nuclear receptor	0.120226	18 / 45
	PTGER2	P43116	CHEMBL1881	Family A G protein-coupled receptor	0.120226	63 / 25
	FABP4	P15090	CHEMBL2083	Fatty acid binding protein family	0.120226	7 / 4
	FABP3	P05413	CHEMBL3344	Fatty acid binding protein family	0.120226	2 / 5
	FABP5	Q01469	CHEMBL3674	Fatty acid binding protein family	0.120226	1 / 2
	SERPINA6	P08185	CHEMBL2421	Secreted protein	0.120226	0 / 23
	SHBG	P04278	CHEMBL3305	Secreted protein	0.120226	0 / 54
	G6PD	P11413	CHEMBL5347	Enzyme	0.120226	0 / 7
	CYP51A1	Q16850	CHEMBL3849	Cytochrome P450	0.120226	0 / 2
	PTGS1	P23219	CHEMBL221	Oxidoreductase	0.120226	0 / 2
	SIGMAR1	Q99720	CHEMBL287	Membrane receptor	0.120226	0 / 4
	CYP17A1	P05093	CHEMBL3522	Cytochrome P450	0.120226	0 / 42
	ALOX5	P09917	CHEMBL215	Oxidoreductase	0.120226	16 / 21
	NR1H3	Q13133	CHEMBL2808	Nuclear receptor	0.120226	2 / 19
	ADORA3	P0DMS8	CHEMBL256	Family A G protein-coupled receptor	0.120226	0 / 1
	PTGER4	P35408	CHEMBL1836	Family A G protein-coupled receptor	0.120226	103 / 10
	TLR9	Q9NR96	CHEMBL5804	Toll-like and Il-1 receptors	0.120226	1 / 0
	HMGCR	P04035	CHEMBL402	Oxidoreductase	0.120226	73 / 73
	ALOX5AP	P20292	CHEMBL4550	Other cytosolic protein	0.120226	75 / 0
	NR3C1	P04150	CHEMBL2034	Nuclear receptor	0.120226	13 / 37
	TOP1	P11387	CHEMBL1781	Isomerase	0.120226	0 / 2
	PGR	P06401	CHEMBL208	Nuclear receptor	0.120226	6 / 46
	PTGIR	P43119	CHEMBL1995	Family A G protein-coupled receptor	0.120226	10 / 9
	NR1H4	Q96RI1	CHEMBL2047	Nuclear receptor	0.120226	12 / 8
	GPBAR1	Q8TDU6	CHEMBL5409	Family A G protein-coupled receptor	0.120226	13 / 14
	PTGER1	P34995	CHEMBL1811	Family A G protein-coupled receptor	0.120226	25 / 13
	BCHE	P06276	CHEMBL1914	Hydrolase	0.120226	1 / 3
	FFAR1	O14842	CHEMBL4422	Family A G protein-coupled receptor	0.120226	1 / 3
	SLC10A1	Q14973	CHEMBL5287	Electrochemical transporter	0.120226	2 / 0
	ESR1	P03372	CHEMBL206	Nuclear receptor	0.120226	76 / 38
	PTGDR2	Q9Y5Y4	CHEMBL5071	Family A G protein-coupled receptor	0.120226	97 / 0
	POLA1	P09884	CHEMBL1828	Transferase	0.120226	0 / 8
	GRIK1	P39086	CHEMBL1918	Ligand-gated ion channel	0.120226	0 / 24
	CHRM2	P08172	CHEMBL211	Family A G protein-coupled receptor	0.120226	0 / 1
	SLC6A2	P23975	CHEMBL222	Electrochemical transporter	0.120226	0 / 2
	GRIK2	Q13002	CHEMBL3683	Ligand-gated ion channel	0.120226	0 / 6
	SLC22A6	Q4U2R8	CHEMBL1641347	Electrochemical transporter	0.120226	0 / 2
	SRD5A2	P31213	CHEMBL1856	Oxidoreductase	0.120226	5 / 19
	SLC10A2	Q12908	CHEMBL2778	Electrochemical transporter	0.120226	9 / 0
	IDO1	P14902	CHEMBL4685	Enzyme	0.120226	0 / 1
	RORA	P35398	CHEMBL5868	Nuclear receptor	0.120226	0 / 3
(20S)-Protopanaxadiol	PTPN1	P18031	CHEMBL335	Phosphatase	0.167668	59 / 49
	SLC6A2	P23975	CHEMBL222	Electrochemical transporter	0.109013	18 / 2
	AR	P10275	CHEMBL1871	Nuclear receptor	0.100634	45 / 77
	CYP2C19	P33261	CHEMBL3622	Cytochrome P450	0.100634	10 / 2
	ESR1	P03372	CHEMBL206	Nuclear receptor	0.100634	20 / 38
	SLC6A4	P31645	CHEMBL228	Electrochemical transporter	0.100634	98 / 5
	CHRM2	P08172	CHEMBL211	Family A G protein-coupled receptor	0.100634	27 / 2
	CYP51A1	Q16850	CHEMBL3849	Cytochrome P450	0.100634	5 / 3
	HMGCR	P04035	CHEMBL402	Oxidoreductase	0.100634	90 / 3
	CYP19A1	P11511	CHEMBL1978	Cytochrome P450	0.100634	5 / 91
	NR1I3	Q14994	CHEMBL5503	Nuclear receptor	0.100634	0 / 2
	NR1H3	Q13133	CHEMBL2808	Nuclear receptor	0.100634	23 / 21
	ACHE	P22303	CHEMBL220	Hydrolase	0.100634	28 / 2
	HSD11B1	P28845	CHEMBL4235	Enzyme	0.100634	261 / 21
	ATP12A	P54707	CHEMBL2933	Primary active transporter	0.100634	7 / 3
	NPC1L1	Q9UHC9	CHEMBL2027	Other membrane protein	0.100634	14 / 11
	RORC	P51449	CHEMBL1741186	Nuclear receptor	0.100634	25 / 9
	CYP17A1	P05093	CHEMBL3522	Cytochrome P450	0.100634	8 / 28
	ESR2	Q92731	CHEMBL242	Nuclear receptor	0.100634	16 / 46
	VDR	P11473	CHEMBL1977	Nuclear receptor	0.100634	74 / 46
	SHBG	P04278	CHEMBL3305	Secreted protein	0.100634	1 / 41
	CES2	O00748	CHEMBL3180	Enzyme	0.100634	8 / 7
	UGT2B7	P16662	CHEMBL4370	Enzyme	0.100634	0 / 22
	CYP24A1	Q07973	CHEMBL4521	Enzyme	0.100634	9 / 0
	BCHE	P06276	CHEMBL1914	Hydrolase	0.100634	12 / 2
	PTK6	Q13882	CHEMBL4601	Kinase	0.100634	11 / 0
	CCR1	P32246	CHEMBL2413	Family A G protein-coupled receptor	0.100634	92 / 0
	PDE10A	Q9Y233	CHEMBL4409	Phosphodiesterase	0.100634	196 / 0
	AKR1C3	P42330	CHEMBL4681	Enzyme	0.100634	7 / 0
	IL6ST	P40189	CHEMBL3124734	Membrane receptor	0.100634	2 / 0
	EPHX2	P34913	CHEMBL2409	Protease	0.100634	34 / 0
	SMO	Q99835	CHEMBL5971	Frizzled family G protein-coupled receptor	0.100634	45 / 0
	ADORA1	P30542	CHEMBL226	Family A G protein-coupled receptor	0.100634	19 / 0
	ADORA2A	P29274	CHEMBL251	Family A G protein-coupled receptor	0.100634	21 / 0
	PRKCG	P05129	CHEMBL2938	Kinase	0.100634	11 / 0
	PRKCD	Q05655	CHEMBL2996	Kinase	0.100634	30 / 0
	PRKCB	P05771	CHEMBL3045	Kinase	0.100634	69 / 0
	PRKCE	Q02156	CHEMBL3582	Kinase	0.100634	13 / 0
	NR1I2	O75469	CHEMBL3401	Nuclear receptor	0.100634	3 / 0
	CDK6	Q00534	CHEMBL2508	Kinase	0.100634	19 / 0
	CDK4	P11802	CHEMBL331	Kinase	0.100634	43 / 0
	ALK	Q9UM73	CHEMBL4247	Kinase	0.100634	97 / 0
	NR1H4	Q96RI1	CHEMBL2047	Nuclear receptor	0.100634	12 / 2
	PDE2A	O00408	CHEMBL2652	Phosphodiesterase	0.100634	33 / 0
	PDE4B	Q07343	CHEMBL275	Phosphodiesterase	0.100634	33 / 0
	KCNA3	P22001	CHEMBL4633	Voltage-gated ion channel	0.100634	6 / 0
	HSD11B2	P80365	CHEMBL3746	Enzyme	0.100634	8 / 5
	MDM2	Q00987	CHEMBL5023	Other nuclear protein	0.100634	98 / 0
	MAPK8	P45983	CHEMBL2276	Kinase	0.100634	74 / 0
	MAPK14	Q16539	CHEMBL260	Kinase	0.100634	162 / 0
	CYP2C9	P11712	CHEMBL3397	Cytochrome P450	0.100634	10 / 0
	CYP3A4	P08684	CHEMBL340	Cytochrome P450	0.100634	12 / 0
	PCSK7	Q16549	CHEMBL2232	Protease	0.100634	1 / 0
	GPR55	Q9Y2T6	CHEMBL1075322	Family A G protein-coupled receptor	0.100634	1 / 0
	GPR18	Q14330	CHEMBL2384898	Family A G protein-coupled receptor	0.100634	1 / 0
	CALCRL	Q16602	CHEMBL3798	Family B G protein-coupled receptor	0.100634	14 / 0
	CHEK1	O14757	CHEMBL4630	Kinase	0.100634	43 / 0
Panaxadiol	CYP19A1	P11511	CHEMBL1978	Cytochrome P450	0.11739	7 / 12
	CYP51A1	Q16850	CHEMBL3849	Cytochrome P450	0.100634	11 / 1
	SHH	Q15465	CHEMBL5602	Unclassified protein	0.100634	11 / 10
	SLC6A2	P23975	CHEMBL222	Electrochemical transporter	0.100634	31 / 0
	TACR2	P21452	CHEMBL2327	Family A G protein-coupled receptor	0.100634	106 / 0
	SLC6A3	Q01959	CHEMBL238	Electrochemical transporter	0.100634	88 / 0
	CRHR1	P34998	CHEMBL1800	Family B G protein-coupled receptor	0.100634	51 / 0
	ALK	Q9UM73	CHEMBL4247	Kinase	0.100634	53 / 0
	CCR1	P32246	CHEMBL2413	Family A G protein-coupled receptor	0.100634	149 / 0
	CNR1	P21554	CHEMBL218	Family A G protein-coupled receptor	0.100634	300 / 0
	BCHE	P06276	CHEMBL1914	Hydrolase	0.100634	11 / 0
	AKR1C3	P42330	CHEMBL4681	Enzyme	0.100634	14 / 0
	BACE1	P56817	CHEMBL4822	Protease	0.100634	170 / 0
	APP	P05067	CHEMBL2487	Membrane receptor	0.100634	31 / 0
	HSD11B2	P80365	CHEMBL3746	Enzyme	0.100634	11 / 0
	MDM4	O15151	CHEMBL1255126	Unclassified protein	0.100634	5 / 0
	MDM2	Q00987	CHEMBL5023	Other nuclear protein	0.100634	160 / 0
	IL6ST	P40189	CHEMBL3124734	Membrane receptor	0.100634	2 / 0
	RASGRP3	Q8IV61	CHEMBL3638	Other cytosolic protein	0.100634	1 / 0
	MET	P08581	CHEMBL3717	Kinase	0.100634	66 / 0
	NOS2	P35228	CHEMBL4481	Enzyme	0.100634	3 / 0
	SLC16A1	P53985	CHEMBL4360	Electrochemical transporter	0.100634	21 / 0
	RORC	P51449	CHEMBL1741186	Nuclear receptor	0.100634	21 / 0
	NR3C1	P04150	CHEMBL2034	Nuclear receptor	0.100634	50 / 0
	CXCR1	P25024	CHEMBL4029	Family A G protein-coupled receptor	0.100634	4 / 0
	F10	P00742	CHEMBL244	Protease	0.100634	95 / 0
	LSS	P48449	CHEMBL3593	Enzyme	0.100634	6 / 0
	SLC10A2	Q12908	CHEMBL2778	Electrochemical transporter	0.100634	8 / 0
	PTGES	O14684	CHEMBL5658	Enzyme	0.100634	13 / 0
	RORA	P35398	CHEMBL5868	Nuclear receptor	0.100634	3 / 0
	CSF1R	P07333	CHEMBL1844	Kinase	0.100634	40 / 0
	KIT	P10721	CHEMBL1936	Kinase	0.100634	21 / 0
	MAPK14	Q16539	CHEMBL260	Kinase	0.100634	181 / 0
	GSK3B	P49841	CHEMBL262	Kinase	0.100634	35 / 0
	KCNA3	P22001	CHEMBL4633	Voltage-gated ion channel	0.100634	14 / 0
	KCNH2	Q12809	CHEMBL240	Voltage-gated ion channel	0.100634	117 / 0
	PDE10A	Q9Y233	CHEMBL4409	Phosphodiesterase	0.100634	181 / 0
	AVPR1A	P37288	CHEMBL1889	Family A G protein-coupled receptor	0.100634	16 / 0
	MTNR1A	P48039	CHEMBL1945	Family A G protein-coupled receptor	0.100634	5 / 0
	MTNR1B	P49286	CHEMBL1946	Family A G protein-coupled receptor	0.100634	6 / 0
	OPRD1	P41143	CHEMBL236	Family A G protein-coupled receptor	0.100634	107 / 0
	GRM1	Q13255	CHEMBL3772	Family C G protein-coupled receptor	0.100634	8 / 0
	CCNT1	O60563	CHEMBL2108	Other cytosolic protein	0.100634	44 / 0
	CNR2	P34972	CHEMBL253	Family A G protein-coupled receptor	0.100634	293 / 0
	HCRTR2	O43614	CHEMBL4792	Family A G protein-coupled receptor	0.100634	15 / 0
	HCRTR1	O43613	CHEMBL5113	Family A G protein-coupled receptor	0.100634	16 / 0
	GSK3A	P49840	CHEMBL2850	Kinase	0.100634	8 / 0
	NR1I2	O75469	CHEMBL3401	Nuclear receptor	0.100634	4 / 0
	LIMK2	P53671	CHEMBL5932	Kinase	0.100634	7 / 0
Protopanaxatriol	PTPN1	P18031	CHEMBL335	Phosphatase	0.178366	80 / 49
	CYP2C19	P33261	CHEMBL3622	Cytochrome P450	0.120226	10 / 2
	CHRM2	P08172	CHEMBL211	Family A G protein-coupled receptor	0.120226	29 / 2
	AR	P10275	CHEMBL1871	Nuclear receptor	0.120226	43 / 77
	SLC6A2	P23975	CHEMBL222	Electrochemical transporter	0.120226	21 / 2
	SLC6A4	P31645	CHEMBL228	Electrochemical transporter	0.120226	146 / 5
	ACHE	P22303	CHEMBL220	Hydrolase	0.120226	42 / 2
	HSD11B1	P28845	CHEMBL4235	Enzyme	0.120226	257 / 21
	CYP19A1	P11511	CHEMBL1978	Cytochrome P450	0.120226	3 / 91
	ESR1	P03372	CHEMBL206	Nuclear receptor	0.120226	19 / 38
	ATP12A	P54707	CHEMBL2933	Primary active transporter	0.120226	9 / 3
	NPC1L1	Q9UHC9	CHEMBL2027	Other membrane protein	0.120226	13 / 11
	CYP51A1	Q16850	CHEMBL3849	Cytochrome P450	0.120226	6 / 3
	HMGCR	P04035	CHEMBL402	Oxidoreductase	0.120226	46 / 3
	NR1H3	Q13133	CHEMBL2808	Nuclear receptor	0.120226	15 / 21
	SREBF2	Q12772	CHEMBL1795166	Unclassified protein	0.120226	0 / 1
	CYP17A1	P05093	CHEMBL3522	Cytochrome P450	0.120226	0 / 28
	RORC	P51449	CHEMBL1741186	Nuclear receptor	0.120226	23 / 9
	BCHE	P06276	CHEMBL1914	Hydrolase	0.120226	15 / 2
	VDR	P11473	CHEMBL1977	Nuclear receptor	0.120226	77 / 46
	CCR1	P32246	CHEMBL2413	Family A G protein-coupled receptor	0.120226	88 / 0
	PTGS2	P35354	CHEMBL230	Oxidoreductase	0.120226	38 / 3
	UGT2B7	P16662	CHEMBL4370	Enzyme	0.120226	0 / 22
	F2R	P25116	CHEMBL3974	Family A G protein-coupled receptor	0.120226	30 / 0
	NR1I3	Q14994	CHEMBL5503	Nuclear receptor	0.120226	1 / 2
	CRHR1	P34998	CHEMBL1800	Family B G protein-coupled receptor	0.120226	40 / 0
	GPR55	Q9Y2T6	CHEMBL1075322	Family A G protein-coupled receptor	0.120226	1 / 0
	GPR18	Q14330	CHEMBL2384898	Family A G protein-coupled receptor	0.120226	1 / 0
	EPHX2	P34913	CHEMBL2409	Protease	0.120226	17 / 0
	PIK3CB	P42338	CHEMBL3145	Enzyme	0.120226	56 / 0
	PDE10A	Q9Y233	CHEMBL4409	Phosphodiesterase	0.120226	291 / 0
	AURKA	O14965	CHEMBL4722	Kinase	0.120226	90 / 0
	P2RX3	P56373	CHEMBL2998	Ligand-gated ion channel	0.120226	68 / 0
	SHBG	P04278	CHEMBL3305	Secreted protein	0.120226	1 / 41
	PTGES	O14684	CHEMBL5658	Enzyme	0.120226	28 / 10
	ESR2	Q92731	CHEMBL242	Nuclear receptor	0.120226	15 / 46
	TTL	Q8NG68	CHEMBL5549	Enzyme	0.120226	9 / 0
	ALK	Q9UM73	CHEMBL4247	Kinase	0.120226	101 / 0
	SCN9A	Q15858	CHEMBL4296	Voltage-gated ion channel	0.120226	25 / 0
	MTOR	P42345	CHEMBL2842	Kinase	0.120226	412 / 0
	CCNC CDK8	P24863 P49336	CHEMBL3038474	Kinase	0.120226	7 / 0
	CDK8	P49336	CHEMBL5719	Kinase	0.120226	11 / 0
	SMO	Q99835	CHEMBL5971	Frizzled family G protein-coupled receptor	0.120226	48 / 0
	PSEN2 PSENEN NCSTN APH1A PSEN1 APH1B	P49810 Q9NZ42 Q92542 Q96BI3 P49768 Q8WW43	CHEMBL2094135	Protease	0.120226	72 / 0
	PDE2A	O00408	CHEMBL2652	Phosphodiesterase	0.120226	37 / 0
	PDE4B	Q07343	CHEMBL275	Phosphodiesterase	0.120226	47 / 0
	PIK3CD	O00329	CHEMBL3130	Enzyme	0.120226	39 / 0
	PIK3CG	P48736	CHEMBL3267	Enzyme	0.120226	47 / 0
	PIK3CA	P42336	CHEMBL4005	Enzyme	0.120226	338 / 0
	CHEK1	O14757	CHEMBL4630	Kinase	0.120226	87 / 0
	REN	P00797	CHEMBL286	Protease	0.120226	515 / 0
	MAPK14	Q16539	CHEMBL260	Kinase	0.120226	208 / 0
	NR1I2	O75469	CHEMBL3401	Nuclear receptor	0.120226	3 / 0
	ABL1	P00519	CHEMBL1862	Kinase	0.120226	68 / 0
	HDAC6	Q9UBN7	CHEMBL1865	Eraser	0.120226	30 / 0
	HDAC1	Q13547	CHEMBL325	Eraser	0.120226	44 / 0
	CALCRL	Q16602	CHEMBL3798	Family B G protein-coupled receptor	0.120226	20 / 0
	PTK6	Q13882	CHEMBL4601	Kinase	0.120226	12 / 0
	PDK1	Q15118	CHEMBL4766	Kinase	0.120226	10 / 0
	CYP24A1	Q07973	CHEMBL4521	Enzyme	0.120226	8 / 0
	PDE5A	O76074	CHEMBL1827	Phosphodiesterase	0.120226	70 / 0
	PCSK7	Q16549	CHEMBL2232	Protease	0.120226	1 / 0
	CYP2C9	P11712	CHEMBL3397	Cytochrome P450	0.120226	10 / 0
	CYP3A4	P08684	CHEMBL340	Cytochrome P450	0.120226	13 / 0
	PDE3A	Q14432	CHEMBL241	Phosphodiesterase	0.120226	5 / 0
	PDE3B	Q13370	CHEMBL290	Phosphodiesterase	0.120226	6 / 0
	EPHB4	P54760	CHEMBL5147	Kinase	0.120226	39 / 0
	ALOX5AP	P20292	CHEMBL4550	Other cytosolic protein	0.120226	84 / 0
gypenoside VN2	STAT3	P40763	CHEMBL4026	Transcription factor	0.0833265	0 / 7
	HSD11B2	P80365	CHEMBL3746	Enzyme	0.0642388	0 / 3
	HSD11B1	P28845	CHEMBL4235	Enzyme	0.0642388	0 / 10
	BCL2L1	Q07817	CHEMBL4625	Other ion channel	0.0642388	0 / 2
	PTAFR	P25105	CHEMBL250	Family A G protein-coupled receptor	0.0642388	0 / 17
	HTR2B	P41595	CHEMBL1833	Family A G protein-coupled receptor	0.0642388	0 / 1
	ADRA2A	P08913	CHEMBL1867	Family A G protein-coupled receptor	0.0642388	0 / 1
	ADRA2C	P18825	CHEMBL1916	Family A G protein-coupled receptor	0.0642388	0 / 1
	ADRA2B	P18089	CHEMBL1942	Family A G protein-coupled receptor	0.0642388	0 / 1
	DRD1	P21728	CHEMBL2056	Family A G protein-coupled receptor	0.0642388	0 / 1
	DRD2	P14416	CHEMBL217	Family A G protein-coupled receptor	0.0642388	0 / 2
	ADRA1D	P25100	CHEMBL223	Family A G protein-coupled receptor	0.0642388	0 / 1
	HTR2A	P28223	CHEMBL224	Family A G protein-coupled receptor	0.0642388	0 / 1
	HTR2C	P28335	CHEMBL225	Family A G protein-coupled receptor	0.0642388	0 / 1
	ADRA1A	P35348	CHEMBL229	Family A G protein-coupled receptor	0.0642388	0 / 3
	DRD3	P35462	CHEMBL234	Family A G protein-coupled receptor	0.0642388	0 / 1
	CYP2D6	P10635	CHEMBL289	Cytochrome P450	0.0642388	0 / 1
	HTR6	P50406	CHEMBL3371	Family A G protein-coupled receptor	0.0642388	0 / 1
	HTR1B	P28222	CHEMBL1898	Family A G protein-coupled receptor	0.0642388	0 / 1
	IL2	P60568	CHEMBL5880	Secreted protein	0.0642388	0 / 1
	F2	P00734	CHEMBL204	Protease	0.0642388	0 / 9
	VEGFA	P15692	CHEMBL1783	Secreted protein	0.0642388	0 / 4
	FGF1	P05230	CHEMBL2120	Secreted protein	0.0642388	0 / 3
	FGF2	P09038	CHEMBL3107	Secreted protein	0.0642388	0 / 3
	HPSE	Q9Y251	CHEMBL3921	Enzyme	0.0642388	0 / 2
	RORC	P51449	CHEMBL1741186	Nuclear receptor	0.0642388	1 / 3
	KDR	P35968	CHEMBL279	Kinase	0.0642388	0 / 1
	PPM1B	O75688	CHEMBL2845	Phosphatase	0.0642388	0 / 1
	PTPN1	P18031	CHEMBL335	Phosphatase	0.0642388	0 / 28
	PPP1CC	P36873	CHEMBL4438	Phosphatase	0.0642388	0 / 2
	PPP2CA	P67775	CHEMBL4703	Phosphatase	0.0642388	0 / 3
	PPP2R5A	Q15172	CHEMBL4763	Phosphatase	0.0642388	0 / 1
	AR	P10275	CHEMBL1871	Nuclear receptor	0.0642388	0 / 27
	NR3C1	P04150	CHEMBL2034	Nuclear receptor	0.0642388	0 / 12
	MMP9	P14780	CHEMBL321	Protease	0.0642388	0 / 1
	METAP2	P50579	CHEMBL3922	Protease	0.0642388	0 / 8
	PSEN2 PSENEN NCSTN APH1A PSEN1 APH1B	P49810 Q9NZ42 Q92542 Q96BI3 P49768 Q8WW43	CHEMBL2094135	Protease	0.0642388	0 / 10
gylongiposide I	STAT3	P40763	CHEMBL4026	Transcription factor	0.0738846	0 / 7
	BCL2L1	Q07817	CHEMBL4625	Other ion channel	0.0642388	0 / 1
	HSD11B2	P80365	CHEMBL3746	Enzyme	0.0642388	0 / 4
	HSD11B1	P28845	CHEMBL4235	Enzyme	0.0642388	0 / 11
	RORC	P51449	CHEMBL1741186	Nuclear receptor	0.0642388	0 / 3
	PTAFR	P25105	CHEMBL250	Family A G protein-coupled receptor	0.0642388	0 / 17
	HTR2B	P41595	CHEMBL1833	Family A G protein-coupled receptor	0.0642388	0 / 1
	ADRA2A	P08913	CHEMBL1867	Family A G protein-coupled receptor	0.0642388	0 / 1
	ADRA2C	P18825	CHEMBL1916	Family A G protein-coupled receptor	0.0642388	0 / 1
	ADRA2B	P18089	CHEMBL1942	Family A G protein-coupled receptor	0.0642388	0 / 1
	DRD1	P21728	CHEMBL2056	Family A G protein-coupled receptor	0.0642388	0 / 1
	DRD2	P14416	CHEMBL217	Family A G protein-coupled receptor	0.0642388	0 / 2
	ADRA1D	P25100	CHEMBL223	Family A G protein-coupled receptor	0.0642388	0 / 1
	HTR2A	P28223	CHEMBL224	Family A G protein-coupled receptor	0.0642388	0 / 1
	HTR2C	P28335	CHEMBL225	Family A G protein-coupled receptor	0.0642388	0 / 1
	ADRA1A	P35348	CHEMBL229	Family A G protein-coupled receptor	0.0642388	0 / 3
	DRD3	P35462	CHEMBL234	Family A G protein-coupled receptor	0.0642388	0 / 1
	CYP2D6	P10635	CHEMBL289	Cytochrome P450	0.0642388	0 / 1
	HTR6	P50406	CHEMBL3371	Family A G protein-coupled receptor	0.0642388	0 / 1
	HTR1B	P28222	CHEMBL1898	Family A G protein-coupled receptor	0.0642388	0 / 1
	ATP1A1	P05023	CHEMBL1807	Primary active transporter	0.0642388	0 / 2
	IL2	P60568	CHEMBL5880	Secreted protein	0.0642388	0 / 1
	VEGFA	P15692	CHEMBL1783	Secreted protein	0.0642388	0 / 4
	FGF1	P05230	CHEMBL2120	Secreted protein	0.0642388	0 / 5
	FGF2	P09038	CHEMBL3107	Secreted protein	0.0642388	0 / 3
	HPSE	Q9Y251	CHEMBL3921	Enzyme	0.0642388	0 / 3
	F2	P00734	CHEMBL204	Protease	0.0642388	0 / 8
	AR	P10275	CHEMBL1871	Nuclear receptor	0.0642388	0 / 15
	NR3C1	P04150	CHEMBL2034	Nuclear receptor	0.0642388	0 / 11
	PPM1B	O75688	CHEMBL2845	Phosphatase	0.0642388	0 / 1
	PPP1CC	P36873	CHEMBL4438	Phosphatase	0.0642388	0 / 2
	PPP2CA	P67775	CHEMBL4703	Phosphatase	0.0642388	0 / 3
	PPP2R5A	Q15172	CHEMBL4763	Phosphatase	0.0642388	0 / 1
	PSEN2 PSENEN NCSTN APH1A PSEN1 APH1B	P49810 Q9NZ42 Q92542 Q96BI3 P49768 Q8WW43	CHEMBL2094135	Protease	0.0642388	0 / 10
Ginsenoside Rf	STAT3	P40763	CHEMBL4026	Transcription factor	0.0220563	6 / 7
	PTAFR	P25105	CHEMBL250	Family A G protein-coupled receptor	0.0220563	0 / 11
	VEGFA	P15692	CHEMBL1783	Secreted protein	0.0220563	0 / 2
	FGF1	P05230	CHEMBL2120	Secreted protein	0.0220563	0 / 5
	FGF2	P09038	CHEMBL3107	Secreted protein	0.0220563	0 / 2
	PSEN2 PSENEN NCSTN APH1A PSEN1 APH1B	P49810 Q9NZ42 Q92542 Q96BI3 P49768 Q8WW43	CHEMBL2094135	Protease	0.0220563	0 / 8
	HPSE	Q9Y251	CHEMBL3921	Enzyme	0.0220563	3 / 4
	HSD11B2	P80365	CHEMBL3746	Enzyme	0.0220563	0 / 1
	IL2	P60568	CHEMBL5880	Secreted protein	0.0220563	1 / 1
	ATP1A1	P05023	CHEMBL1807	Primary active transporter	0.0220563	3 / 2
	RORC	P51449	CHEMBL1741186	Nuclear receptor	0.0220563	3 / 3
	ADORA1	P30542	CHEMBL226	Family A G protein-coupled receptor	0.0220563	41 / 0
	ADORA2A	P29274	CHEMBL251	Family A G protein-coupled receptor	0.0220563	33 / 0
ginsenoside Rh2	STAT3	P40763	CHEMBL4026	Transcription factor	0.0840656	1 / 7
	IL2	P60568	CHEMBL5880	Secreted protein	0.0840656	1 / 1
	PTAFR	P25105	CHEMBL250	Family A G protein-coupled receptor	0.074565	0 / 11
	HSP90AA1	P07900	CHEMBL3880	Other cytosolic protein	0.074565	4 / 2
	PSEN2 PSENEN NCSTN APH1A PSEN1 APH1B	P49810 Q9NZ42 Q92542 Q96BI3 P49768 Q8WW43	CHEMBL2094135	Protease	0.074565	11 / 8
	VEGFA	P15692	CHEMBL1783	Secreted protein	0.074565	0 / 2
	FGF1	P05230	CHEMBL2120	Secreted protein	0.074565	0 / 4
	FGF2	P09038	CHEMBL3107	Secreted protein	0.074565	0 / 2
	HPSE	Q9Y251	CHEMBL3921	Enzyme	0.074565	0 / 4
	ATP1A1	P05023	CHEMBL1807	Primary active transporter	0.074565	0 / 1
	RORC	P51449	CHEMBL1741186	Nuclear receptor	0.074565	6 / 2
	TYMS	P04818	CHEMBL1952	Transferase	0.074565	6 / 0
	BCL2L1	Q07817	CHEMBL4625	Other ion channel	0.074565	1 / 1
	TYRO3	Q06418	CHEMBL5314	Kinase	0.074565	1 / 0
	LGALS4	P56470	CHEMBL1671608	Other cytosolic protein	0.074565	0 / 2
	LGALS3	P17931	CHEMBL4531	Other cytosolic protein	0.074565	0 / 3
	LGALS8	O00214	CHEMBL5475	Other cytosolic protein	0.074565	0 / 2
	CDK1	P06493	CHEMBL308	Kinase	0.074565	0 / 1
	S1PR3	Q99500	CHEMBL3892	Family A G protein-coupled receptor	0.074565	73 / 0
	S1PR1	P21453	CHEMBL4333	Family A G protein-coupled receptor	0.074565	91 / 0
	PLK1	P53350	CHEMBL3024	Kinase	0.074565	1 / 0
	MMP13	P45452	CHEMBL280	Protease	0.074565	4 / 0
	MMP1	P03956	CHEMBL332	Protease	0.074565	3 / 0
	ADAM17	P78536	CHEMBL3706	Protease	0.074565	5 / 0
	JAK2	O60674	CHEMBL2971	Kinase	0.074565	6 / 0
	HSD11B2	P80365	CHEMBL3746	Enzyme	0.074565	0 / 1
	KDR	P35968	CHEMBL279	Kinase	0.074565	21 / 1
gymnemaside VI	STAT3	P40763	CHEMBL4026	Transcription factor	0.335603	5 / 7
	IL2	P60568	CHEMBL5880	Secreted protein	0.0220563	1 / 1
	PPM1B	O75688	CHEMBL2845	Phosphatase	0.0220563	0 / 1
	PPP1CC	P36873	CHEMBL4438	Phosphatase	0.0220563	0 / 2
	PPP2R5A	Q15172	CHEMBL4763	Phosphatase	0.0220563	0 / 1
	PTAFR	P25105	CHEMBL250	Family A G protein-coupled receptor	0.0220563	0 / 8
	PTPN1	P18031	CHEMBL335	Phosphatase	0.0220563	25 / 9
	RORC	P51449	CHEMBL1741186	Nuclear receptor	0.0220563	0 / 4
	ATP1A1	P05023	CHEMBL1807	Primary active transporter	0.0220563	0 / 1
	SLC5A2	P31639	CHEMBL3884	Electrochemical transporter	0.0220563	44 / 0
	SLC5A1	P13866	CHEMBL4979	Electrochemical transporter	0.0220563	26 / 0
	NPC1L1	Q9UHC9	CHEMBL2027	Other membrane protein	0.0220563	0 / 3
	SLC28A2	O43868	CHEMBL5780	Electrochemical transporter	0.0220563	4 / 0
	CAPN1	P07384	CHEMBL3891	Protease	0.0220563	2 / 0
	VEGFA	P15692	CHEMBL1783	Secreted protein	0	0 / 2
phanoside	RORC	P51449	CHEMBL1741186	Nuclear receptor	0.0642388	1 / 3
	PTAFR	P25105	CHEMBL250	Family A G protein-coupled receptor	0.0642388	0 / 11
	IL2	P60568	CHEMBL5880	Secreted protein	0.0642388	0 / 1
	ATP1A1	P05023	CHEMBL1807	Primary active transporter	0.0642388	3 / 4
	PTPN1	P18031	CHEMBL335	Phosphatase	0.0642388	35 / 12
	VEGFA	P15692	CHEMBL1783	Secreted protein	0.0642388	0 / 2
	FGF1	P05230	CHEMBL2120	Secreted protein	0.0642388	0 / 2
	FGF2	P09038	CHEMBL3107	Secreted protein	0.0642388	0 / 2
	HPSE	Q9Y251	CHEMBL3921	Enzyme	0.0642388	0 / 2
	PPM1B	O75688	CHEMBL2845	Phosphatase	0.0642388	1 / 1
	PPP1CC	P36873	CHEMBL4438	Phosphatase	0.0642388	1 / 2
	PPP2CA	P67775	CHEMBL4703	Phosphatase	0.0642388	1 / 3
	PPP2R5A	Q15172	CHEMBL4763	Phosphatase	0.0642388	1 / 1
damulin B	IL2	P60568	CHEMBL5880	Secreted protein	0.0406479	0 / 1
	PTAFR	P25105	CHEMBL250	Family A G protein-coupled receptor	0.0406479	0 / 11
	VEGFA	P15692	CHEMBL1783	Secreted protein	0.0406479	0 / 2
	FGF1	P05230	CHEMBL2120	Secreted protein	0.0406479	0 / 5
	FGF2	P09038	CHEMBL3107	Secreted protein	0.0406479	0 / 2
	HPSE	Q9Y251	CHEMBL3921	Enzyme	0.0406479	0 / 4
	ATP1A1	P05023	CHEMBL1807	Primary active transporter	0.0406479	4 / 1
	LGALS4	P56470	CHEMBL1671608	Other cytosolic protein	0.0406479	0 / 2
	LGALS3	P17931	CHEMBL4531	Other cytosolic protein	0.0406479	0 / 3
	LGALS8	O00214	CHEMBL5475	Other cytosolic protein	0.0406479	0 / 2
	STAT3	P40763	CHEMBL4026	Transcription factor	0.0406479	2 / 7
	HSD11B2	P80365	CHEMBL3746	Enzyme	0.0406479	0 / 1
	HSD11B1	P28845	CHEMBL4235	Enzyme	0.0406479	0 / 3
	PSEN2 PSENEN NCSTN APH1A PSEN1 APH1B	P49810 Q9NZ42 Q92542 Q96BI3 P49768 Q8WW43	CHEMBL2094135	Protease	0.0406479	4 / 8
damulin A	STAT3	P40763	CHEMBL4026	Transcription factor	0.05056	0 / 7
	PTAFR	P25105	CHEMBL250	Family A G protein-coupled receptor	0.0406479	0 / 11
	VEGFA	P15692	CHEMBL1783	Secreted protein	0.0406479	0 / 2
	FGF1	P05230	CHEMBL2120	Secreted protein	0.0406479	0 / 4
	FGF2	P09038	CHEMBL3107	Secreted protein	0.0406479	0 / 2
	AR	P10275	CHEMBL1871	Nuclear receptor	0.0406479	0 / 4
	HSD11B2	P80365	CHEMBL3746	Enzyme	0.0406479	0 / 1
	HSD11B1	P28845	CHEMBL4235	Enzyme	0.0406479	0 / 2
Gypenoside LVIII_qt	PTPN1	P18031	CHEMBL335	Phosphatase	0.41944	96 / 52
	AR	P10275	CHEMBL1871	Nuclear receptor	0.211618	48 / 91
	ESR1	P03372	CHEMBL206	Nuclear receptor	0.161766	15 / 39
	SLC6A4	P31645	CHEMBL228	Electrochemical transporter	0.161766	184 / 5
	CYP2C19	P33261	CHEMBL3622	Cytochrome P450	0.161766	12 / 2
	CYP19A1	P11511	CHEMBL1978	Cytochrome P450	0.14515	5 / 149
	CHRM2	P08172	CHEMBL211	Family A G protein-coupled receptor	0.14515	55 / 2
	ACHE	P22303	CHEMBL220	Hydrolase	0.128532	49 / 1
	SLC6A2	P23975	CHEMBL222	Electrochemical transporter	0.128532	23 / 2
	NR1H3	Q13133	CHEMBL2808	Nuclear receptor	0.128532	13 / 21
	HMGCR	P04035	CHEMBL402	Oxidoreductase	0.120226	126 / 13
	SHBG	P04278	CHEMBL3305	Secreted protein	0.120226	1 / 44
	RORC	P51449	CHEMBL1741186	Nuclear receptor	0.120226	26 / 9
	CYP51A1	Q16850	CHEMBL3849	Cytochrome P450	0.120226	12 / 2
	NR1I3	Q14994	CHEMBL5503	Nuclear receptor	0.120226	1 / 3
	SREBF2	Q12772	CHEMBL1795166	Unclassified protein	0.120226	0 / 1
	ESR2	Q92731	CHEMBL242	Nuclear receptor	0.120226	13 / 47
	BCHE	P06276	CHEMBL1914	Hydrolase	0.120226	20 / 2
	HSD11B1	P28845	CHEMBL4235	Enzyme	0.120226	327 / 25
	NPC1L1	Q9UHC9	CHEMBL2027	Other membrane protein	0.120226	17 / 12
	SQLE	Q14534	CHEMBL3592	Enzyme	0.120226	0 / 4
	CYP17A1	P05093	CHEMBL3522	Cytochrome P450	0.120226	5 / 42
	F2R	P25116	CHEMBL3974	Family A G protein-coupled receptor	0.120226	53 / 0
	FNTA FNTB	P49354 P49356	CHEMBL2094108	Enzyme	0.120226	20 / 5
	CES2	O00748	CHEMBL3180	Enzyme	0.120226	8 / 10
	POLB	P06746	CHEMBL2392	Enzyme	0.120226	0 / 7
	PTPRF	P10586	CHEMBL3521	Membrane receptor	0.120226	0 / 1
	PLA2G1B	P04054	CHEMBL4426	Enzyme	0.120226	0 / 1
	ACP1	P24666	CHEMBL4903	Phosphatase	0.120226	0 / 1
	AKR1B10	O60218	CHEMBL5983	Enzyme	0.120226	0 / 6
	ATP12A	P54707	CHEMBL2933	Primary active transporter	0.120226	4 / 2
	ALK	Q9UM73	CHEMBL4247	Kinase	0.120226	106 / 0
	PTPN2	P17706	CHEMBL3807	Phosphatase	0.120226	12 / 17
	PTGES	O14684	CHEMBL5658	Enzyme	0.120226	30 / 10
	NR3C1	P04150	CHEMBL2034	Nuclear receptor	0.120226	110 / 30
	PDE10A	Q9Y233	CHEMBL4409	Phosphodiesterase	0.120226	435 / 0
	CA2	P00918	CHEMBL205	Lyase	0.120226	94 / 0
	MAPK8	P45983	CHEMBL2276	Kinase	0.120226	126 / 0
	MAPK14	Q16539	CHEMBL260	Kinase	0.120226	280 / 0
	CA1	P00915	CHEMBL261	Lyase	0.120226	80 / 0
	MAPK10	P53779	CHEMBL2637	Kinase	0.120226	79 / 0
	MAPK9	P45984	CHEMBL4179	Kinase	0.120226	70 / 0
	PRKCG	P05129	CHEMBL2938	Kinase	0.120226	21 / 0
	PRKCD	Q05655	CHEMBL2996	Kinase	0.120226	50 / 0
	PRKCB	P05771	CHEMBL3045	Kinase	0.120226	87 / 0
	PRKCE	Q02156	CHEMBL3582	Kinase	0.120226	23 / 0
	PRKCQ	Q04759	CHEMBL3920	Kinase	0.120226	36 / 0
	PTPN6	P29350	CHEMBL3166	Phosphatase	0.120226	0 / 1
	AVPR2	P30518	CHEMBL1790	Family A G protein-coupled receptor	0.120226	41 / 0
	AVPR1A	P37288	CHEMBL1889	Family A G protein-coupled receptor	0.120226	31 / 0
	OXTR	P30559	CHEMBL2049	Family A G protein-coupled receptor	0.120226	44 / 0
	HTR2B	P41595	CHEMBL1833	Family A G protein-coupled receptor	0.120226	17 / 0
	ADRA2C	P18825	CHEMBL1916	Family A G protein-coupled receptor	0.120226	20 / 0
	ESRRA	P11474	CHEMBL3429	Nuclear receptor	0.120226	3 / 0
	ESRRB	O95718	CHEMBL3751	Nuclear receptor	0.120226	3 / 0
	FASN	P49327	CHEMBL4158	Transferase	0.120226	143 / 0
	CCR1	P32246	CHEMBL2413	Family A G protein-coupled receptor	0.120226	132 / 0
	CYP2C9	P11712	CHEMBL3397	Cytochrome P450	0.120226	12 / 0
	CYP3A4	P08684	CHEMBL340	Cytochrome P450	0.120226	10 / 0
	HSP90AA1	P07900	CHEMBL3880	Other cytosolic protein	0.120226	74 / 0
	RASGRP1	O95267	CHEMBL5953	Other cytosolic protein	0.120226	3 / 0
	FABP4	P15090	CHEMBL2083	Fatty acid binding protein family	0.120226	0 / 3
	FABP3	P05413	CHEMBL3344	Fatty acid binding protein family	0.120226	0 / 4
	FABP5	Q01469	CHEMBL3674	Fatty acid binding protein family	0.120226	0 / 1
	HSD11B2	P80365	CHEMBL3746	Enzyme	0.120226	11 / 8
	FABP1	P07148	CHEMBL5421	Fatty acid binding protein family	0.120226	0 / 3
	GPR55	Q9Y2T6	CHEMBL1075322	Family A G protein-coupled receptor	0.120226	1 / 0
	ABL1	P00519	CHEMBL1862	Kinase	0.120226	90 / 0
	GPR18	Q14330	CHEMBL2384898	Family A G protein-coupled receptor	0.120226	1 / 0
	FAAH	O00519	CHEMBL2243	Enzyme	0.120226	17 / 5
	MDM2	Q00987	CHEMBL5023	Other nuclear protein	0.120226	160 / 0
	PYGL	P06737	CHEMBL2568	Enzyme	0.120226	54 / 0
	AXL	P30530	CHEMBL4895	Kinase	0.120226	30 / 0
	TYRO3	Q06418	CHEMBL5314	Kinase	0.120226	43 / 0
	MERTK	Q12866	CHEMBL5331	Kinase	0.120226	41 / 0
	SERPINA6	P08185	CHEMBL2421	Secreted protein	0.120226	0 / 20
	CD81	P60033	CHEMBL1075180	Surface antigen	0.120226	0 / 1
	PIK3CB	P42338	CHEMBL3145	Enzyme	0.120226	76 / 0
	PDE4D	Q08499	CHEMBL288	Phosphodiesterase	0.120226	32 / 1
	JAK3	P52333	CHEMBL2148	Kinase	0.120226	127 / 0
	PARP1	P09874	CHEMBL3105	Enzyme	0.120226	45 / 0
	IL6ST	P40189	CHEMBL3124734	Membrane receptor	0.120226	2 / 0
	KCNA3	P22001	CHEMBL4633	Voltage-gated ion channel	0.120226	9 / 0
	EPHX2	P34913	CHEMBL2409	Protease	0.120226	79 / 0
	SCD	O00767	CHEMBL5555	Enzyme	0.120226	23 / 1
	CXCR3	P49682	CHEMBL4441	Family A G protein-coupled receptor	0.120226	10 / 0
	SMO	Q99835	CHEMBL5971	Frizzled family G protein-coupled receptor	0.120226	56 / 0
	P2RX3	P56373	CHEMBL2998	Ligand-gated ion channel	0.120226	122 / 0
Gypenoside LV	STAT3	P40763	CHEMBL4026	Transcription factor	0.0833265	0 / 7
	PTAFR	P25105	CHEMBL250	Family A G protein-coupled receptor	0.0642388	0 / 11
	IL2	P60568	CHEMBL5880	Secreted protein	0.0642388	0 / 1
	VEGFA	P15692	CHEMBL1783	Secreted protein	0.0642388	0 / 2
	FGF1	P05230	CHEMBL2120	Secreted protein	0.0642388	0 / 5
	FGF2	P09038	CHEMBL3107	Secreted protein	0.0642388	0 / 2
	HPSE	Q9Y251	CHEMBL3921	Enzyme	0.0642388	0 / 4
	PSEN2 PSENEN NCSTN APH1A PSEN1 APH1B	P49810 Q9NZ42 Q92542 Q96BI3 P49768 Q8WW43	CHEMBL2094135	Protease	0.0642388	0 / 8
	HSP90AA1	P07900	CHEMBL3880	Other cytosolic protein	0.0642388	0 / 2
	LGALS4	P56470	CHEMBL1671608	Other cytosolic protein	0.0642388	0 / 2
	LGALS3	P17931	CHEMBL4531	Other cytosolic protein	0.0642388	0 / 3
	LGALS8	O00214	CHEMBL5475	Other cytosolic protein	0.0642388	0 / 2
	BCL2L1	Q07817	CHEMBL4625	Other ion channel	0.0642388	0 / 1
	CDK1	P06493	CHEMBL308	Kinase	0.0642388	0 / 1
	HSD11B2	P80365	CHEMBL3746	Enzyme	0.0642388	0 / 1
	HSD11B1	P28845	CHEMBL4235	Enzyme	0.0642388	0 / 3
	RORC	P51449	CHEMBL1741186	Nuclear receptor	0.0642388	1 / 2
Gypenoside LV_qt	PTPN1	P18031	CHEMBL335	Phosphatase	0.134155	47 / 46
	CYP19A1	P11511	CHEMBL1978	Cytochrome P450	0.11739	2 / 92
	AR	P10275	CHEMBL1871	Nuclear receptor	0.109013	24 / 77
	NR1I3	Q14994	CHEMBL5503	Nuclear receptor	0.100634	0 / 2
	HMGCR	P04035	CHEMBL402	Oxidoreductase	0.100634	86 / 5
	ACHE	P22303	CHEMBL220	Hydrolase	0.100634	13 / 2
	SLC6A2	P23975	CHEMBL222	Electrochemical transporter	0.100634	19 / 2
	HSD11B1	P28845	CHEMBL4235	Enzyme	0.100634	143 / 21
	ESR1	P03372	CHEMBL206	Nuclear receptor	0.100634	10 / 38
	CHRM2	P08172	CHEMBL211	Family A G protein-coupled receptor	0.100634	46 / 1
	SLC6A4	P31645	CHEMBL228	Electrochemical transporter	0.100634	91 / 5
	ATP12A	P54707	CHEMBL2933	Primary active transporter	0.100634	7 / 3
	NPC1L1	Q9UHC9	CHEMBL2027	Other membrane protein	0.100634	8 / 11
	VDR	P11473	CHEMBL1977	Nuclear receptor	0.100634	69 / 47
	NR1H3	Q13133	CHEMBL2808	Nuclear receptor	0.100634	15 / 21
	CYP2C19	P33261	CHEMBL3622	Cytochrome P450	0.100634	2 / 2
	BCHE	P06276	CHEMBL1914	Hydrolase	0.100634	9 / 2
	SHBG	P04278	CHEMBL3305	Secreted protein	0.100634	0 / 41
	ESR2	Q92731	CHEMBL242	Nuclear receptor	0.100634	8 / 46
	UGT2B7	P16662	CHEMBL4370	Enzyme	0.100634	0 / 22
	FNTA FNTB	P49354 P49356	CHEMBL2094108	Enzyme	0.100634	9 / 5
	NR1H4	Q96RI1	CHEMBL2047	Nuclear receptor	0.100634	8 / 3
	CYP24A1	Q07973	CHEMBL4521	Enzyme	0.100634	9 / 0
	RORC	P51449	CHEMBL1741186	Nuclear receptor	0.100634	17 / 9
	CCR1	P32246	CHEMBL2413	Family A G protein-coupled receptor	0.100634	49 / 0
	PTK6	Q13882	CHEMBL4601	Kinase	0.100634	3 / 0
	CYP17A1	P05093	CHEMBL3522	Cytochrome P450	0.100634	2 / 28
	INCENP AURKB	Q9NQS7 Q96GD4	CHEMBL3430907	Kinase	0.100634	6 / 0
	TTK	P33981	CHEMBL3983	Kinase	0.100634	12 / 0
	OPRM1	P35372	CHEMBL233	Family A G protein-coupled receptor	0.100634	134 / 0
	OPRD1	P41143	CHEMBL236	Family A G protein-coupled receptor	0.100634	98 / 0
	OPRK1	P41145	CHEMBL237	Family A G protein-coupled receptor	0.100634	101 / 0
	CYP51A1	Q16850	CHEMBL3849	Cytochrome P450	0.100634	8 / 2
	MMP3	P08254	CHEMBL283	Protease	0.100634	18 / 0
	MMP1	P03956	CHEMBL332	Protease	0.100634	24 / 0
	MMP2	P08253	CHEMBL333	Protease	0.100634	27 / 0
	MMP7	P09237	CHEMBL4073	Protease	0.100634	5 / 0
	HSD11B2	P80365	CHEMBL3746	Enzyme	0.100634	9 / 5
	CES2	O00748	CHEMBL3180	Enzyme	0.100634	8 / 7
	PSEN2 PSENEN NCSTN APH1A PSEN1 APH1B	P49810 Q9NZ42 Q92542 Q96BI3 P49768 Q8WW43	CHEMBL2094135	Protease	0.100634	36 / 0
	CALCRL	Q16602	CHEMBL3798	Family B G protein-coupled receptor	0.100634	12 / 0
	REN	P00797	CHEMBL286	Protease	0.100634	338 / 0
	EPHX2	P34913	CHEMBL2409	Protease	0.100634	31 / 0
	KDR	P35968	CHEMBL279	Kinase	0.100634	103 / 0
	CDK8	P49336	CHEMBL5719	Kinase	0.100634	8 / 0
	TACR2	P21452	CHEMBL2327	Family A G protein-coupled receptor	0.100634	50 / 0
Gypenoside LVII	STAT3	P40763	CHEMBL4026	Transcription factor	0.0833265	0 / 7
	PTAFR	P25105	CHEMBL250	Family A G protein-coupled receptor	0.0642388	0 / 11
	IL2	P60568	CHEMBL5880	Secreted protein	0.0642388	0 / 1
	VEGFA	P15692	CHEMBL1783	Secreted protein	0.0642388	0 / 2
	FGF1	P05230	CHEMBL2120	Secreted protein	0.0642388	0 / 5
	FGF2	P09038	CHEMBL3107	Secreted protein	0.0642388	0 / 2
	HPSE	Q9Y251	CHEMBL3921	Enzyme	0.0642388	0 / 4
	RORC	P51449	CHEMBL1741186	Nuclear receptor	0.0642388	0 / 2
	ATP1A1	P05023	CHEMBL1807	Primary active transporter	0.0642388	0 / 2
	PSEN2 PSENEN NCSTN APH1A PSEN1 APH1B	P49810 Q9NZ42 Q92542 Q96BI3 P49768 Q8WW43	CHEMBL2094135	Protease	0.0642388	0 / 8
	HSP90AA1	P07900	CHEMBL3880	Other cytosolic protein	0.0642388	0 / 2
	LGALS4	P56470	CHEMBL1671608	Other cytosolic protein	0.0642388	0 / 2
	LGALS3	P17931	CHEMBL4531	Other cytosolic protein	0.0642388	0 / 3
	LGALS8	O00214	CHEMBL5475	Other cytosolic protein	0.0642388	0 / 2
	BCL2L1	Q07817	CHEMBL4625	Other ion channel	0.0642388	0 / 1
	CDK1	P06493	CHEMBL308	Kinase	0.0642388	0 / 1
	HSD11B2	P80365	CHEMBL3746	Enzyme	0.0642388	0 / 1
	HSD11B1	P28845	CHEMBL4235	Enzyme	0.0642388	0 / 3
Gypenoside LVIII	PTAFR	P25105	CHEMBL250	Family A G protein-coupled receptor	0.0738846	0 / 11
	STAT3	P40763	CHEMBL4026	Transcription factor	0.0642388	2 / 7
	IL2	P60568	CHEMBL5880	Secreted protein	0.0642388	0 / 1
	VEGFA	P15692	CHEMBL1783	Secreted protein	0.0642388	0 / 2
	FGF1	P05230	CHEMBL2120	Secreted protein	0.0642388	0 / 5
	FGF2	P09038	CHEMBL3107	Secreted protein	0.0642388	0 / 2
	HPSE	Q9Y251	CHEMBL3921	Enzyme	0.0642388	0 / 3
	BCL2L1	Q07817	CHEMBL4625	Other ion channel	0.0642388	0 / 1
	PSEN2 PSENEN NCSTN APH1A PSEN1 APH1B	P49810 Q9NZ42 Q92542 Q96BI3 P49768 Q8WW43	CHEMBL2094135	Protease	0.0642388	0 / 8
	HSD11B2	P80365	CHEMBL3746	Enzyme	0.0642388	0 / 1
	HSD11B1	P28845	CHEMBL4235	Enzyme	0.0642388	0 / 4
	HSP90AA1	P07900	CHEMBL3880	Other cytosolic protein	0.0642388	0 / 1
	LGALS4	P56470	CHEMBL1671608	Other cytosolic protein	0.0642388	0 / 2
	LGALS3	P17931	CHEMBL4531	Other cytosolic protein	0.0642388	0 / 3
	LGALS8	O00214	CHEMBL5475	Other cytosolic protein	0.0642388	0 / 2
	CDK1	P06493	CHEMBL308	Kinase	0.0642388	0 / 1
Gypenoside LXIII	STAT3	P40763	CHEMBL4026	Transcription factor	0.0833265	0 / 7
	PTAFR	P25105	CHEMBL250	Family A G protein-coupled receptor	0.0642388	0 / 11
	IL2	P60568	CHEMBL5880	Secreted protein	0.0642388	0 / 1
	VEGFA	P15692	CHEMBL1783	Secreted protein	0.0642388	0 / 2
	FGF1	P05230	CHEMBL2120	Secreted protein	0.0642388	0 / 5
	FGF2	P09038	CHEMBL3107	Secreted protein	0.0642388	0 / 2
	HPSE	Q9Y251	CHEMBL3921	Enzyme	0.0642388	0 / 4
	RORC	P51449	CHEMBL1741186	Nuclear receptor	0.0642388	0 / 2
	ATP1A1	P05023	CHEMBL1807	Primary active transporter	0.0642388	0 / 2
	PSEN2 PSENEN NCSTN APH1A PSEN1 APH1B	P49810 Q9NZ42 Q92542 Q96BI3 P49768 Q8WW43	CHEMBL2094135	Protease	0.0642388	0 / 8
	HSP90AA1	P07900	CHEMBL3880	Other cytosolic protein	0.0642388	0 / 2
	LGALS4	P56470	CHEMBL1671608	Other cytosolic protein	0.0642388	0 / 2
	LGALS3	P17931	CHEMBL4531	Other cytosolic protein	0.0642388	0 / 3
	LGALS8	O00214	CHEMBL5475	Other cytosolic protein	0.0642388	0 / 2
	BCL2L1	Q07817	CHEMBL4625	Other ion channel	0.0642388	0 / 1
	CDK1	P06493	CHEMBL308	Kinase	0.0642388	0 / 1
	HSD11B2	P80365	CHEMBL3746	Enzyme	0.0642388	0 / 1
	HSD11B1	P28845	CHEMBL4235	Enzyme	0.0642388	0 / 3
Gypenoside LXIV	STAT3	P40763	CHEMBL4026	Transcription factor	0.0833265	0 / 7
	PTAFR	P25105	CHEMBL250	Family A G protein-coupled receptor	0.0642388	0 / 11
	IL2	P60568	CHEMBL5880	Secreted protein	0.0642388	0 / 1
	VEGFA	P15692	CHEMBL1783	Secreted protein	0.0642388	0 / 2
	FGF1	P05230	CHEMBL2120	Secreted protein	0.0642388	0 / 5
	FGF2	P09038	CHEMBL3107	Secreted protein	0.0642388	0 / 2
	HPSE	Q9Y251	CHEMBL3921	Enzyme	0.0642388	0 / 4
	PSEN2 PSENEN NCSTN APH1A PSEN1 APH1B	P49810 Q9NZ42 Q92542 Q96BI3 P49768 Q8WW43	CHEMBL2094135	Protease	0.0642388	0 / 8
	HSP90AA1	P07900	CHEMBL3880	Other cytosolic protein	0.0642388	0 / 2
	RORC	P51449	CHEMBL1741186	Nuclear receptor	0.0642388	1 / 2
	LGALS4	P56470	CHEMBL1671608	Other cytosolic protein	0.0642388	0 / 2
	LGALS3	P17931	CHEMBL4531	Other cytosolic protein	0.0642388	0 / 3
	LGALS8	O00214	CHEMBL5475	Other cytosolic protein	0.0642388	0 / 2
	BCL2L1	Q07817	CHEMBL4625	Other ion channel	0.0642388	0 / 1
	CDK1	P06493	CHEMBL308	Kinase	0.0642388	0 / 1
	HSD11B2	P80365	CHEMBL3746	Enzyme	0.0642388	0 / 1
	HSD11B1	P28845	CHEMBL4235	Enzyme	0.0642388	0 / 3
	ATP1A1	P05023	CHEMBL1807	Primary active transporter	0.0642388	1 / 2
Gypenoside LXV_qt	PTPN1	P18031	CHEMBL335	Phosphatase	0.153475	87 / 48
	CYP2C19	P33261	CHEMBL3622	Cytochrome P450	0.120226	10 / 2
	CYP19A1	P11511	CHEMBL1978	Cytochrome P450	0.120226	4 / 87
	CHRM2	P08172	CHEMBL211	Family A G protein-coupled receptor	0.120226	46 / 2
	SLC6A2	P23975	CHEMBL222	Electrochemical transporter	0.120226	27 / 2
	SLC6A4	P31645	CHEMBL228	Electrochemical transporter	0.120226	174 / 5
	AR	P10275	CHEMBL1871	Nuclear receptor	0.120226	66 / 71
	NR1H3	Q13133	CHEMBL2808	Nuclear receptor	0.120226	17 / 19
	ESR1	P03372	CHEMBL206	Nuclear receptor	0.120226	25 / 38
	ACHE	P22303	CHEMBL220	Hydrolase	0.120226	39 / 1
	HSD11B1	P28845	CHEMBL4235	Enzyme	0.120226	273 / 21
	ATP12A	P54707	CHEMBL2933	Primary active transporter	0.120226	8 / 3
	HMGCR	P04035	CHEMBL402	Oxidoreductase	0.120226	101 / 4
	CYP51A1	Q16850	CHEMBL3849	Cytochrome P450	0.120226	6 / 2
	NPC1L1	Q9UHC9	CHEMBL2027	Other membrane protein	0.120226	13 / 10
	PTGS1	P23219	CHEMBL221	Oxidoreductase	0.120226	7 / 2
	OPRM1	P35372	CHEMBL233	Family A G protein-coupled receptor	0.120226	213 / 0
	OPRD1	P41143	CHEMBL236	Family A G protein-coupled receptor	0.120226	133 / 0
	OPRK1	P41145	CHEMBL237	Family A G protein-coupled receptor	0.120226	154 / 0
	CCR1	P32246	CHEMBL2413	Family A G protein-coupled receptor	0.120226	106 / 0
	SREBF2	Q12772	CHEMBL1795166	Unclassified protein	0.120226	0 / 1
	PDE10A	Q9Y233	CHEMBL4409	Phosphodiesterase	0.120226	314 / 0
	VDR	P11473	CHEMBL1977	Nuclear receptor	0.120226	80 / 46
	PTGS2	P35354	CHEMBL230	Oxidoreductase	0.120226	43 / 3
	RORC	P51449	CHEMBL1741186	Nuclear receptor	0.120226	23 / 9
	GSK3B	P49841	CHEMBL262	Kinase	0.120226	61 / 0
	MMP3	P08254	CHEMBL283	Protease	0.120226	40 / 0
	GSK3A	P49840	CHEMBL2850	Kinase	0.120226	8 / 0
	MMP1	P03956	CHEMBL332	Protease	0.120226	62 / 0
	MMP2	P08253	CHEMBL333	Protease	0.120226	76 / 0
	MMP7	P09237	CHEMBL4073	Protease	0.120226	9 / 0
	GPR55	Q9Y2T6	CHEMBL1075322	Family A G protein-coupled receptor	0.120226	1 / 0
	GPR18	Q14330	CHEMBL2384898	Family A G protein-coupled receptor	0.120226	1 / 0
	PIK3CB	P42338	CHEMBL3145	Enzyme	0.120226	68 / 0
	BCHE	P06276	CHEMBL1914	Hydrolase	0.120226	15 / 2
	HSP90AA1	P07900	CHEMBL3880	Other cytosolic protein	0.120226	79 / 0
	NR1H4	Q96RI1	CHEMBL2047	Nuclear receptor	0.120226	22 / 2
	CYP2C9	P11712	CHEMBL3397	Cytochrome P450	0.120226	10 / 0
	CYP3A4	P08684	CHEMBL340	Cytochrome P450	0.120226	13 / 0
	EPHX2	P34913	CHEMBL2409	Protease	0.120226	34 / 0
	PIK3CD	O00329	CHEMBL3130	Enzyme	0.120226	61 / 0
	PIK3CG	P48736	CHEMBL3267	Enzyme	0.120226	53 / 0
	PIK3CA	P42336	CHEMBL4005	Enzyme	0.120226	408 / 0
	PARP1	P09874	CHEMBL3105	Enzyme	0.120226	47 / 0
	SMO	Q99835	CHEMBL5971	Frizzled family G protein-coupled receptor	0.120226	46 / 0
	UGT2B7	P16662	CHEMBL4370	Enzyme	0.120226	0 / 22
	F2R	P25116	CHEMBL3974	Family A G protein-coupled receptor	0.120226	28 / 0
	TTL	Q8NG68	CHEMBL5549	Enzyme	0.120226	11 / 0
	ESR2	Q92731	CHEMBL242	Nuclear receptor	0.120226	20 / 46
	PDE2A	O00408	CHEMBL2652	Phosphodiesterase	0.120226	53 / 0
	PDE4B	Q07343	CHEMBL275	Phosphodiesterase	0.120226	53 / 0
	CHEK1	O14757	CHEMBL4630	Kinase	0.120226	96 / 0
	NR1I3	Q14994	CHEMBL5503	Nuclear receptor	0.120226	1 / 2
	CRHR1	P34998	CHEMBL1800	Family B G protein-coupled receptor	0.120226	73 / 0
	ALK	Q9UM73	CHEMBL4247	Kinase	0.120226	111 / 0
	MAPK14	Q16539	CHEMBL260	Kinase	0.120226	228 / 0
	COL4A3BP	Q9Y5P4	CHEMBL3399913	Unclassified protein	0.120226	1 / 0
	PSEN2 PSENEN NCSTN APH1A PSEN1 APH1B	P49810 Q9NZ42 Q92542 Q96BI3 P49768 Q8WW43	CHEMBL2094135	Protease	0.120226	72 / 0
	CCNC CDK8	P24863 P49336	CHEMBL3038474	Kinase	0.120226	8 / 0
	CDK8	P49336	CHEMBL5719	Kinase	0.120226	12 / 0
	AVPR1A	P37288	CHEMBL1889	Family A G protein-coupled receptor	0.120226	24 / 0
	REN	P00797	CHEMBL286	Protease	0.120226	577 / 0
	KDR	P35968	CHEMBL279	Kinase	0.120226	201 / 0
	P2RX3	P56373	CHEMBL2998	Ligand-gated ion channel	0.120226	144 / 0
	FGFR1	P11362	CHEMBL3650	Kinase	0.120226	47 / 0
	EPHB4	P54760	CHEMBL5147	Kinase	0.120226	43 / 0
	CYP2D6	P10635	CHEMBL289	Cytochrome P450	0.120226	3 / 0
	CHKA	P35790	CHEMBL3117	Enzyme	0.120226	1 / 0
	NR1I2	O75469	CHEMBL3401	Nuclear receptor	0.120226	4 / 0
	INCENP AURKB	Q9NQS7 Q96GD4	CHEMBL3430907	Kinase	0.120226	16 / 0
	TTK	P33981	CHEMBL3983	Kinase	0.120226	34 / 0
	SHBG	P04278	CHEMBL3305	Secreted protein	0.120226	2 / 40
	PDE5A	O76074	CHEMBL1827	Phosphodiesterase	0.120226	86 / 0
	AURKA	O14965	CHEMBL4722	Kinase	0.120226	104 / 0
	PDK1	Q15118	CHEMBL4766	Kinase	0.120226	8 / 0
	HDAC6	Q9UBN7	CHEMBL1865	Eraser	0.120226	29 / 0
	MTOR	P42345	CHEMBL2842	Kinase	0.120226	461 / 0
	HDAC1	Q13547	CHEMBL325	Eraser	0.120226	46 / 0
Gypenoside LXV	STAT3	P40763	CHEMBL4026	Transcription factor	0.204947	5 / 7
	IL2	P60568	CHEMBL5880	Secreted protein	0.0428382	0 / 1
	VEGFA	P15692	CHEMBL1783	Secreted protein	0.0428382	0 / 2
	FGF1	P05230	CHEMBL2120	Secreted protein	0.0428382	0 / 5
	FGF2	P09038	CHEMBL3107	Secreted protein	0.0428382	0 / 2
	HPSE	Q9Y251	CHEMBL3921	Enzyme	0.0428382	0 / 4
	RORC	P51449	CHEMBL1741186	Nuclear receptor	0.0428382	0 / 2
	ATP1A1	P05023	CHEMBL1807	Primary active transporter	0.0428382	0 / 2
	PTAFR	P25105	CHEMBL250	Family A G protein-coupled receptor	0.0428382	1 / 11
	LGALS4	P56470	CHEMBL1671608	Other cytosolic protein	0.0428382	0 / 2
	LGALS3	P17931	CHEMBL4531	Other cytosolic protein	0.0428382	0 / 3
	LGALS8	O00214	CHEMBL5475	Other cytosolic protein	0.0428382	0 / 2
	HSD11B2	P80365	CHEMBL3746	Enzyme	0.0428382	0 / 1
	HSD11B1	P28845	CHEMBL4235	Enzyme	0.0428382	0 / 3
Gypenoside LXVI	STAT3	P40763	CHEMBL4026	Transcription factor	0.0317632	4 / 7
	IL2	P60568	CHEMBL5880	Secreted protein	0.0216065	0 / 1
	VEGFA	P15692	CHEMBL1783	Secreted protein	0.0216065	0 / 2
	FGF1	P05230	CHEMBL2120	Secreted protein	0.0216065	0 / 5
	FGF2	P09038	CHEMBL3107	Secreted protein	0.0216065	0 / 2
	HPSE	Q9Y251	CHEMBL3921	Enzyme	0.0216065	0 / 4
	LGALS4	P56470	CHEMBL1671608	Other cytosolic protein	0.0216065	0 / 2
	LGALS3	P17931	CHEMBL4531	Other cytosolic protein	0.0216065	0 / 3
	LGALS8	O00214	CHEMBL5475	Other cytosolic protein	0.0216065	0 / 2
	CDK1	P06493	CHEMBL308	Kinase	0.0216065	0 / 1
	PTAFR	P25105	CHEMBL250	Family A G protein-coupled receptor	0.0216065	1 / 11
	HSD11B2	P80365	CHEMBL3746	Enzyme	0.0216065	0 / 1
	ATP1A1	P05023	CHEMBL1807	Primary active transporter	0.0216065	3 / 2
	SLC5A2	P31639	CHEMBL3884	Electrochemical transporter	0.0216065	11 / 0
	SLC5A1	P13866	CHEMBL4979	Electrochemical transporter	0.0216065	10 / 0
Gypenoside LXVIII	PTAFR	P25105	CHEMBL250	Family A G protein-coupled receptor	0.0642388	0 / 11
	IL2	P60568	CHEMBL5880	Secreted protein	0.0642388	0 / 1
	STAT3	P40763	CHEMBL4026	Transcription factor	0.0642388	2 / 7
	VEGFA	P15692	CHEMBL1783	Secreted protein	0.0642388	0 / 2
	FGF1	P05230	CHEMBL2120	Secreted protein	0.0642388	0 / 5
	FGF2	P09038	CHEMBL3107	Secreted protein	0.0642388	0 / 2
	HPSE	Q9Y251	CHEMBL3921	Enzyme	0.0642388	0 / 4
	PSEN2 PSENEN NCSTN APH1A PSEN1 APH1B	P49810 Q9NZ42 Q92542 Q96BI3 P49768 Q8WW43	CHEMBL2094135	Protease	0.0642388	0 / 8
	HSP90AA1	P07900	CHEMBL3880	Other cytosolic protein	0.0642388	0 / 2
	LGALS4	P56470	CHEMBL1671608	Other cytosolic protein	0.0642388	0 / 2
	LGALS3	P17931	CHEMBL4531	Other cytosolic protein	0.0642388	0 / 3
	LGALS8	O00214	CHEMBL5475	Other cytosolic protein	0.0642388	0 / 2
	BCL2L1	Q07817	CHEMBL4625	Other ion channel	0.0642388	0 / 1
	CDK1	P06493	CHEMBL308	Kinase	0.0642388	0 / 1
	HSD11B2	P80365	CHEMBL3746	Enzyme	0.0642388	0 / 1
	HSD11B1	P28845	CHEMBL4235	Enzyme	0.0642388	0 / 3
Gypenoside LXVIII_qt	PTPN1	P18031	CHEMBL335	Phosphatase	0.134155	79 / 47
	CYP19A1	P11511	CHEMBL1978	Cytochrome P450	0.100634	3 / 87
	SLC6A4	P31645	CHEMBL228	Electrochemical transporter	0.100634	155 / 5
	CHRM2	P08172	CHEMBL211	Family A G protein-coupled receptor	0.100634	55 / 2
	ACHE	P22303	CHEMBL220	Hydrolase	0.100634	25 / 1
	AR	P10275	CHEMBL1871	Nuclear receptor	0.100634	63 / 71
	ESR1	P03372	CHEMBL206	Nuclear receptor	0.100634	21 / 38
	HSD11B1	P28845	CHEMBL4235	Enzyme	0.100634	188 / 21
	NR1I3	Q14994	CHEMBL5503	Nuclear receptor	0.100634	0 / 2
	CYP2C19	P33261	CHEMBL3622	Cytochrome P450	0.100634	3 / 2
	ATP12A	P54707	CHEMBL2933	Primary active transporter	0.100634	9 / 2
	SLC6A2	P23975	CHEMBL222	Electrochemical transporter	0.100634	28 / 2
	NR1H3	Q13133	CHEMBL2808	Nuclear receptor	0.100634	15 / 19
	TTL	Q8NG68	CHEMBL5549	Enzyme	0.100634	7 / 0
	VDR	P11473	CHEMBL1977	Nuclear receptor	0.100634	83 / 41
	HMGCR	P04035	CHEMBL402	Oxidoreductase	0.100634	84 / 3
	CCR1	P32246	CHEMBL2413	Family A G protein-coupled receptor	0.100634	57 / 0
	CES2	O00748	CHEMBL3180	Enzyme	0.100634	8 / 7
	OPRM1	P35372	CHEMBL233	Family A G protein-coupled receptor	0.100634	197 / 0
	OPRD1	P41143	CHEMBL236	Family A G protein-coupled receptor	0.100634	144 / 0
	OPRK1	P41145	CHEMBL237	Family A G protein-coupled receptor	0.100634	143 / 0
	CHEK1	O14757	CHEMBL4630	Kinase	0.100634	77 / 0
	P2RX3	P56373	CHEMBL2998	Ligand-gated ion channel	0.100634	152 / 0
	GSK3B	P49841	CHEMBL262	Kinase	0.100634	62 / 0
	GSK3A	P49840	CHEMBL2850	Kinase	0.100634	11 / 0
	GSTP1	P09211	CHEMBL3902	Enzyme	0.100634	3 / 0
	GSTM2	P28161	CHEMBL4589	Enzyme	0.100634	3 / 0
	F2R	P25116	CHEMBL3974	Family A G protein-coupled receptor	0.100634	15 / 0
	PSEN2 PSENEN NCSTN APH1A PSEN1 APH1B	P49810 Q9NZ42 Q92542 Q96BI3 P49768 Q8WW43	CHEMBL2094135	Protease	0.100634	42 / 0
	SREBF2	Q12772	CHEMBL1795166	Unclassified protein	0.100634	0 / 1
	NPC1L1	Q9UHC9	CHEMBL2027	Other membrane protein	0.100634	9 / 11
	PARP1	P09874	CHEMBL3105	Enzyme	0.100634	44 / 0
	FNTA FNTB	P49354 P49356	CHEMBL2094108	Enzyme	0.100634	17 / 5
	PTGS1	P23219	CHEMBL221	Oxidoreductase	0.100634	7 / 2
	MDM2	Q00987	CHEMBL5023	Other nuclear protein	0.100634	115 / 0
	EPHX2	P34913	CHEMBL2409	Protease	0.100634	51 / 0
	CRHR1	P34998	CHEMBL1800	Family B G protein-coupled receptor	0.100634	52 / 0
	AURKA	O14965	CHEMBL4722	Kinase	0.100634	78 / 0
	RORC	P51449	CHEMBL1741186	Nuclear receptor	0.100634	19 / 9
	MAPK14	Q16539	CHEMBL260	Kinase	0.100634	165 / 0
	MMP3	P08254	CHEMBL283	Protease	0.100634	37 / 0
	MMP1	P03956	CHEMBL332	Protease	0.100634	54 / 0
	MMP2	P08253	CHEMBL333	Protease	0.100634	67 / 0
	MMP7	P09237	CHEMBL4073	Protease	0.100634	10 / 0
	MAP3K14	Q99558	CHEMBL5888	Kinase	0.100634	144 / 0
	CYP51A1	Q16850	CHEMBL3849	Cytochrome P450	0.100634	4 / 2
	LIMK1	P53667	CHEMBL3836	Kinase	0.100634	17 / 0
	UGT2B7	P16662	CHEMBL4370	Enzyme	0.100634	0 / 22
	SYK	P43405	CHEMBL2599	Kinase	0.100634	182 / 0
	ESR2	Q92731	CHEMBL242	Nuclear receptor	0.100634	19 / 46
	PDK1	Q15118	CHEMBL4766	Kinase	0.100634	7 / 0
	NR1I2	O75469	CHEMBL3401	Nuclear receptor	0.100634	4 / 0
	ROCK2	O75116	CHEMBL2973	Kinase	0.100634	66 / 0
	KDR	P35968	CHEMBL279	Kinase	0.100634	178 / 0
	PRKCG	P05129	CHEMBL2938	Kinase	0.100634	13 / 0
	PRKCD	Q05655	CHEMBL2996	Kinase	0.100634	36 / 0
	PRKCB	P05771	CHEMBL3045	Kinase	0.100634	92 / 0
	PRKCE	Q02156	CHEMBL3582	Kinase	0.100634	12 / 0
	FGFR1	P11362	CHEMBL3650	Kinase	0.100634	30 / 0
	PRKCQ	Q04759	CHEMBL3920	Kinase	0.100634	27 / 0
	EPHB4	P54760	CHEMBL5147	Kinase	0.100634	35 / 0
	PDE3A	Q14432	CHEMBL241	Phosphodiesterase	0.100634	5 / 0
	PDE3B	Q13370	CHEMBL290	Phosphodiesterase	0.100634	4 / 0
	HSP90AA1	P07900	CHEMBL3880	Other cytosolic protein	0.100634	52 / 0
	PIK3CA	P42336	CHEMBL4005	Enzyme	0.100634	297 / 0
	BCHE	P06276	CHEMBL1914	Hydrolase	0.100634	4 / 2
	IRAK4	Q9NWZ3	CHEMBL3778	Kinase	0.100634	19 / 0
	DGAT1	O75907	CHEMBL6009	Enzyme	0.100634	9 / 0
	PFKFB3	Q16875	CHEMBL2331053	Enzyme	0.100634	54 / 0
	CHKA	P35790	CHEMBL3117	Enzyme	0.100634	1 / 0
	PPP1CC	P36873	CHEMBL4438	Phosphatase	0.100634	1 / 0
	PPP2CA	P67775	CHEMBL4703	Phosphatase	0.100634	2 / 0
	CCNC CDK8	P24863 P49336	CHEMBL3038474	Kinase	0.100634	7 / 0
	MMP8	P22894	CHEMBL4588	Protease	0.100634	21 / 0
	CDK8	P49336	CHEMBL5719	Kinase	0.100634	11 / 0
	ADORA2A	P29274	CHEMBL251	Family A G protein-coupled receptor	0.100634	37 / 0
	ADORA2B	P29275	CHEMBL255	Family A G protein-coupled receptor	0.100634	2 / 0
	REN	P00797	CHEMBL286	Protease	0.100634	456 / 0
	KIF11	P52732	CHEMBL4581	Other cytosolic protein	0.100634	17 / 0
Gypenoside LIX	STAT3	P40763	CHEMBL4026	Transcription factor	0.0317632	0 / 7
	RORC	P51449	CHEMBL1741186	Nuclear receptor	0.0216065	0 / 3
	ATP1A1	P05023	CHEMBL1807	Primary active transporter	0.0216065	0 / 4
	PTAFR	P25105	CHEMBL250	Family A G protein-coupled receptor	0.0216065	0 / 11
	IL2	P60568	CHEMBL5880	Secreted protein	0.0216065	0 / 1
	VEGFA	P15692	CHEMBL1783	Secreted protein	0.0216065	0 / 2
	FGF1	P05230	CHEMBL2120	Secreted protein	0.0216065	0 / 5
	FGF2	P09038	CHEMBL3107	Secreted protein	0.0216065	0 / 2
	HPSE	Q9Y251	CHEMBL3921	Enzyme	0.0216065	0 / 3
	PSEN2 PSENEN NCSTN APH1A PSEN1 APH1B	P49810 Q9NZ42 Q92542 Q96BI3 P49768 Q8WW43	CHEMBL2094135	Protease	0.0216065	0 / 8
	HSP90AA1	P07900	CHEMBL3880	Other cytosolic protein	0.0216065	0 / 1
	LGALS4	P56470	CHEMBL1671608	Other cytosolic protein	0.0216065	0 / 2
	LGALS3	P17931	CHEMBL4531	Other cytosolic protein	0.0216065	0 / 3
	BCL2L1	Q07817	CHEMBL4625	Other ion channel	0.0216065	0 / 1
	LGALS8	O00214	CHEMBL5475	Other cytosolic protein	0.0216065	0 / 2
	KDR	P35968	CHEMBL279	Kinase	0.0216065	0 / 1
	CDK1	P06493	CHEMBL308	Kinase	0.0216065	0 / 1
	HSD11B2	P80365	CHEMBL3746	Enzyme	0.0216065	0 / 1
	HSD11B1	P28845	CHEMBL4235	Enzyme	0.0216065	0 / 4
Gypenoside LX	STAT3	P40763	CHEMBL4026	Transcription factor	0.479588	6 / 7
	VEGFA	P15692	CHEMBL1783	Secreted protein	0.0428382	0 / 2
	FGF1	P05230	CHEMBL2120	Secreted protein	0.0428382	0 / 5
	FGF2	P09038	CHEMBL3107	Secreted protein	0.0428382	0 / 2
	HPSE	Q9Y251	CHEMBL3921	Enzyme	0.0428382	0 / 4
	RORC	P51449	CHEMBL1741186	Nuclear receptor	0.0428382	0 / 2
	ATP1A1	P05023	CHEMBL1807	Primary active transporter	0.0428382	0 / 2
	LGALS4	P56470	CHEMBL1671608	Other cytosolic protein	0.0428382	0 / 2
	LGALS3	P17931	CHEMBL4531	Other cytosolic protein	0.0428382	0 / 3
	LGALS8	O00214	CHEMBL5475	Other cytosolic protein	0.0428382	0 / 2
	HSD11B2	P80365	CHEMBL3746	Enzyme	0.0428382	0 / 1
	SLC5A2	P31639	CHEMBL3884	Electrochemical transporter	0.0428382	46 / 0
	SLC5A1	P13866	CHEMBL4979	Electrochemical transporter	0.0428382	32 / 0
	CAPN1	P07384	CHEMBL3891	Protease	0.0428382	2 / 0
	PTAFR	P25105	CHEMBL250	Family A G protein-coupled receptor	0.0428382	1 / 11
Gypenoside LX_qt	PTPN1	P18031	CHEMBL335	Phosphatase	0.14515	78 / 47
	CYP19A1	P11511	CHEMBL1978	Cytochrome P450	0.120226	3 / 87
	SLC6A4	P31645	CHEMBL228	Electrochemical transporter	0.120226	196 / 5
	AR	P10275	CHEMBL1871	Nuclear receptor	0.120226	77 / 71
	ACHE	P22303	CHEMBL220	Hydrolase	0.120226	26 / 1
	CHRM2	P08172	CHEMBL211	Family A G protein-coupled receptor	0.120226	60 / 2
	HSD11B1	P28845	CHEMBL4235	Enzyme	0.120226	216 / 21
	NR1I3	Q14994	CHEMBL5503	Nuclear receptor	0.120226	0 / 2
	ESR1	P03372	CHEMBL206	Nuclear receptor	0.120226	23 / 38
	SLC6A2	P23975	CHEMBL222	Electrochemical transporter	0.120226	36 / 2
	CYP2C19	P33261	CHEMBL3622	Cytochrome P450	0.120226	3 / 2
	ATP12A	P54707	CHEMBL2933	Primary active transporter	0.120226	9 / 2
	HMGCR	P04035	CHEMBL402	Oxidoreductase	0.120226	102 / 3
	CHEK1	O14757	CHEMBL4630	Kinase	0.120226	80 / 0
	CCR1	P32246	CHEMBL2413	Family A G protein-coupled receptor	0.120226	68 / 0
	NR1H3	Q13133	CHEMBL2808	Nuclear receptor	0.120226	16 / 19
	CES2	O00748	CHEMBL3180	Enzyme	0.120226	8 / 7
	OPRM1	P35372	CHEMBL233	Family A G protein-coupled receptor	0.120226	258 / 0
	OPRD1	P41143	CHEMBL236	Family A G protein-coupled receptor	0.120226	172 / 0
	OPRK1	P41145	CHEMBL237	Family A G protein-coupled receptor	0.120226	192 / 0
	FNTA FNTB	P49354 P49356	CHEMBL2094108	Enzyme	0.120226	16 / 5
	SREBF2	Q12772	CHEMBL1795166	Unclassified protein	0.120226	0 / 1
	NPC1L1	Q9UHC9	CHEMBL2027	Other membrane protein	0.120226	9 / 11
	INCENP AURKB	Q9NQS7 Q96GD4	CHEMBL3430907	Kinase	0.120226	5 / 0
	TTK	P33981	CHEMBL3983	Kinase	0.120226	14 / 0
	P2RX3	P56373	CHEMBL2998	Ligand-gated ion channel	0.120226	157 / 0
	NR1I2	O75469	CHEMBL3401	Nuclear receptor	0.120226	5 / 0
	TTL	Q8NG68	CHEMBL5549	Enzyme	0.120226	7 / 0
	VDR	P11473	CHEMBL1977	Nuclear receptor	0.120226	75 / 41
	GSK3B	P49841	CHEMBL262	Kinase	0.120226	75 / 0
	GSK3A	P49840	CHEMBL2850	Kinase	0.120226	11 / 0
	EPHX2	P34913	CHEMBL2409	Protease	0.120226	61 / 0
	MMP3	P08254	CHEMBL283	Protease	0.120226	35 / 0
	MMP1	P03956	CHEMBL332	Protease	0.120226	61 / 0
	MMP2	P08253	CHEMBL333	Protease	0.120226	65 / 0
	MMP7	P09237	CHEMBL4073	Protease	0.120226	12 / 0
	PTGS1	P23219	CHEMBL221	Oxidoreductase	0.120226	6 / 2
	KDR	P35968	CHEMBL279	Kinase	0.120226	192 / 0
	FGFR1	P11362	CHEMBL3650	Kinase	0.120226	28 / 0
	EPHB4	P54760	CHEMBL5147	Kinase	0.120226	36 / 0
	PDE3A	Q14432	CHEMBL241	Phosphodiesterase	0.120226	5 / 0
	PDE3B	Q13370	CHEMBL290	Phosphodiesterase	0.120226	4 / 0
	CRHR1	P34998	CHEMBL1800	Family B G protein-coupled receptor	0.120226	51 / 0
	PARP1	P09874	CHEMBL3105	Enzyme	0.120226	47 / 0
	BCHE	P06276	CHEMBL1914	Hydrolase	0.120226	7 / 2
	UGT2B7	P16662	CHEMBL4370	Enzyme	0.120226	0 / 22
	PDK1	Q15118	CHEMBL4766	Kinase	0.120226	11 / 0
	MAP3K14	Q99558	CHEMBL5888	Kinase	0.120226	138 / 0
	CCNC CDK8	P24863 P49336	CHEMBL3038474	Kinase	0.120226	8 / 0
	F2R	P25116	CHEMBL3974	Family A G protein-coupled receptor	0.120226	25 / 0
	CDK8	P49336	CHEMBL5719	Kinase	0.120226	12 / 0
	AURKA	O14965	CHEMBL4722	Kinase	0.120226	82 / 0
	RORC	P51449	CHEMBL1741186	Nuclear receptor	0.120226	18 / 9
	CYP51A1	Q16850	CHEMBL3849	Cytochrome P450	0.120226	4 / 2
	MDM2	Q00987	CHEMBL5023	Other nuclear protein	0.120226	126 / 0
	SYK	P43405	CHEMBL2599	Kinase	0.120226	182 / 0
	HSP90AA1	P07900	CHEMBL3880	Other cytosolic protein	0.120226	50 / 0
	PFKFB3	Q16875	CHEMBL2331053	Enzyme	0.120226	57 / 0
	REN	P00797	CHEMBL286	Protease	0.120226	505 / 0
	ROCK2	O75116	CHEMBL2973	Kinase	0.120226	62 / 0
	CHKA	P35790	CHEMBL3117	Enzyme	0.120226	1 / 0
	LIMK1	P53667	CHEMBL3836	Kinase	0.120226	17 / 0
	INSR	P06213	CHEMBL1981	Kinase	0.120226	38 / 0
	PSEN2 PSENEN NCSTN APH1A PSEN1 APH1B	P49810 Q9NZ42 Q92542 Q96BI3 P49768 Q8WW43	CHEMBL2094135	Protease	0.120226	59 / 0
	ITK	Q08881	CHEMBL2959	Kinase	0.120226	32 / 0
	HRH3	Q9Y5N1	CHEMBL264	Family A G protein-coupled receptor	0.120226	174 / 0
	GABRB3 GABRA3 GABRG2	P28472 P34903 P18507	CHEMBL2094120	Ligand-gated ion channel	0.120226	5 / 0
	GABRB3 GABRG2 GABRA1	P28472 P18507 P14867	CHEMBL2094121	Ligand-gated ion channel	0.120226	5 / 0
	GABRB3 GABRG2 GABRA5	P28472 P18507 P31644	CHEMBL2094122	Ligand-gated ion channel	0.120226	6 / 0
	GABRA2 GABRB3 GABRG2	P47869 P28472 P18507	CHEMBL2094130	Ligand-gated ion channel	0.120226	6 / 0
	PRKCD	Q05655	CHEMBL2996	Kinase	0.120226	46 / 0
	DGAT1	O75907	CHEMBL6009	Enzyme	0.120226	10 / 0
Gypenoside LXI_qt	PTPN1	P18031	CHEMBL335	Phosphatase	0.109013	90 / 38
	AR	P10275	CHEMBL1871	Nuclear receptor	0.100634	40 / 81
	UGT2B7	P16662	CHEMBL4370	Enzyme	0.100634	0 / 8
	NPC1L1	Q9UHC9	CHEMBL2027	Other membrane protein	0.100634	8 / 8
	RORA	P35398	CHEMBL5868	Nuclear receptor	0.100634	0 / 3
	CYP19A1	P11511	CHEMBL1978	Cytochrome P450	0.100634	4 / 69
	SHBG	P04278	CHEMBL3305	Secreted protein	0.100634	1 / 40
	CCR1	P32246	CHEMBL2413	Family A G protein-coupled receptor	0.100634	45 / 0
	VDR	P11473	CHEMBL1977	Nuclear receptor	0.100634	86 / 41
	OPRM1	P35372	CHEMBL233	Family A G protein-coupled receptor	0.100634	172 / 0
	OPRD1	P41143	CHEMBL236	Family A G protein-coupled receptor	0.100634	143 / 0
	OPRK1	P41145	CHEMBL237	Family A G protein-coupled receptor	0.100634	123 / 0
	HSP90AA1	P07900	CHEMBL3880	Other cytosolic protein	0.100634	27 / 0
	MMP3	P08254	CHEMBL283	Protease	0.100634	25 / 0
	MMP1	P03956	CHEMBL332	Protease	0.100634	52 / 0
	MMP2	P08253	CHEMBL333	Protease	0.100634	47 / 0
	MMP7	P09237	CHEMBL4073	Protease	0.100634	5 / 0
	CYP2C19	P33261	CHEMBL3622	Cytochrome P450	0.100634	1 / 2
	ACHE	P22303	CHEMBL220	Hydrolase	0.100634	20 / 2
	SLC6A4	P31645	CHEMBL228	Electrochemical transporter	0.100634	120 / 5
	NR1I3	Q14994	CHEMBL5503	Nuclear receptor	0.100634	0 / 2
	ESR1	P03372	CHEMBL206	Nuclear receptor	0.100634	31 / 40
	GSK3B	P49841	CHEMBL262	Kinase	0.100634	53 / 0
	GSK3A	P49840	CHEMBL2850	Kinase	0.100634	8 / 0
	PARP1	P09874	CHEMBL3105	Enzyme	0.100634	34 / 0
	CHRM2	P08172	CHEMBL211	Family A G protein-coupled receptor	0.100634	40 / 1
	F2R	P25116	CHEMBL3974	Family A G protein-coupled receptor	0.100634	3 / 0
	NR1I2	O75469	CHEMBL3401	Nuclear receptor	0.100634	4 / 0
	EPHX2	P34913	CHEMBL2409	Protease	0.100634	31 / 0
	HMGCR	P04035	CHEMBL402	Oxidoreductase	0.100634	74 / 4
	REN	P00797	CHEMBL286	Protease	0.100634	484 / 0
	P2RX3	P56373	CHEMBL2998	Ligand-gated ion channel	0.100634	104 / 0
	MDM2	Q00987	CHEMBL5023	Other nuclear protein	0.100634	121 / 0
	HSD11B1	P28845	CHEMBL4235	Enzyme	0.100634	135 / 19
	LIMK1	P53667	CHEMBL3836	Kinase	0.100634	15 / 0
	PSEN2 PSENEN NCSTN APH1A PSEN1 APH1B	P49810 Q9NZ42 Q92542 Q96BI3 P49768 Q8WW43	CHEMBL2094135	Protease	0.100634	41 / 0
	RORC	P51449	CHEMBL1741186	Nuclear receptor	0.100634	15 / 9
	CNR2	P34972	CHEMBL253	Family A G protein-coupled receptor	0.100634	93 / 0
	MAPK14	Q16539	CHEMBL260	Kinase	0.100634	148 / 0
	CHKA	P35790	CHEMBL3117	Enzyme	0.100634	1 / 0
	PDK1	Q15118	CHEMBL4766	Kinase	0.100634	8 / 0
	PRKCG	P05129	CHEMBL2938	Kinase	0.100634	8 / 0
	PRKCD	Q05655	CHEMBL2996	Kinase	0.100634	26 / 0
	PRKCB	P05771	CHEMBL3045	Kinase	0.100634	82 / 0
	PRKCE	Q02156	CHEMBL3582	Kinase	0.100634	6 / 0
	PRKCQ	Q04759	CHEMBL3920	Kinase	0.100634	22 / 0
Gypenoside LXI	STAT3	P40763	CHEMBL4026	Transcription factor	0.0642388	0 / 7
	PTAFR	P25105	CHEMBL250	Family A G protein-coupled receptor	0.0642388	0 / 11
	IL2	P60568	CHEMBL5880	Secreted protein	0.0642388	0 / 1
	VEGFA	P15692	CHEMBL1783	Secreted protein	0.0642388	0 / 2
	FGF1	P05230	CHEMBL2120	Secreted protein	0.0642388	0 / 5
	FGF2	P09038	CHEMBL3107	Secreted protein	0.0642388	0 / 2
	HPSE	Q9Y251	CHEMBL3921	Enzyme	0.0642388	0 / 3
	PSEN2 PSENEN NCSTN APH1A PSEN1 APH1B	P49810 Q9NZ42 Q92542 Q96BI3 P49768 Q8WW43	CHEMBL2094135	Protease	0.0642388	0 / 8
	HSP90AA1	P07900	CHEMBL3880	Other cytosolic protein	0.0642388	0 / 1
	LGALS4	P56470	CHEMBL1671608	Other cytosolic protein	0.0642388	0 / 2
	BCL2L1	Q07817	CHEMBL4625	Other ion channel	0.0642388	0 / 1
	LGALS8	O00214	CHEMBL5475	Other cytosolic protein	0.0642388	0 / 2
	KDR	P35968	CHEMBL279	Kinase	0.0642388	0 / 1
	RORC	P51449	CHEMBL1741186	Nuclear receptor	0.0642388	1 / 3
	CDK1	P06493	CHEMBL308	Kinase	0.0642388	0 / 1
	HSD11B2	P80365	CHEMBL3746	Enzyme	0.0642388	0 / 1
	HSD11B1	P28845	CHEMBL4235	Enzyme	0.0642388	0 / 4
	ATP1A1	P05023	CHEMBL1807	Primary active transporter	0.0642388	1 / 4
Gypenoside LXII	STAT3	P40763	CHEMBL4026	Transcription factor	0.0833265	0 / 7
	PTAFR	P25105	CHEMBL250	Family A G protein-coupled receptor	0.0642388	0 / 11
	IL2	P60568	CHEMBL5880	Secreted protein	0.0642388	0 / 1
	VEGFA	P15692	CHEMBL1783	Secreted protein	0.0642388	0 / 2
	FGF1	P05230	CHEMBL2120	Secreted protein	0.0642388	0 / 5
	FGF2	P09038	CHEMBL3107	Secreted protein	0.0642388	0 / 2
	HPSE	Q9Y251	CHEMBL3921	Enzyme	0.0642388	0 / 4
	PSEN2 PSENEN NCSTN APH1A PSEN1 APH1B	P49810 Q9NZ42 Q92542 Q96BI3 P49768 Q8WW43	CHEMBL2094135	Protease	0.0642388	0 / 8
	HSP90AA1	P07900	CHEMBL3880	Other cytosolic protein	0.0642388	0 / 2
	LGALS4	P56470	CHEMBL1671608	Other cytosolic protein	0.0642388	0 / 2
	LGALS3	P17931	CHEMBL4531	Other cytosolic protein	0.0642388	0 / 3
	LGALS8	O00214	CHEMBL5475	Other cytosolic protein	0.0642388	0 / 2
	BCL2L1	Q07817	CHEMBL4625	Other ion channel	0.0642388	0 / 1
	CDK1	P06493	CHEMBL308	Kinase	0.0642388	0 / 1
	HSD11B2	P80365	CHEMBL3746	Enzyme	0.0642388	0 / 1
	HSD11B1	P28845	CHEMBL4235	Enzyme	0.0642388	0 / 3
Malonylginsenoside Rd	RORC	P51449	CHEMBL1741186	Nuclear receptor	0.0642388	0 / 3
	ATP1A1	P05023	CHEMBL1807	Primary active transporter	0.0642388	0 / 4
	BCL2L1	Q07817	CHEMBL4625	Other ion channel	0.0642388	0 / 3
	PSEN2 PSENEN NCSTN APH1A PSEN1 APH1B	P49810 Q9NZ42 Q92542 Q96BI3 P49768 Q8WW43	CHEMBL2094135	Protease	0.0642388	0 / 14
	F2	P00734	CHEMBL204	Protease	0.0642388	0 / 6
	GLI1	P08151	CHEMBL5461	Transcription factor	0.0642388	0 / 2
	STAT3	P40763	CHEMBL4026	Transcription factor	0.0642388	2 / 7
	PTPA	Q15257	CHEMBL2505	Phosphatase	0.0642388	0 / 3
	PPM1A	P35813	CHEMBL2437	Phosphatase	0.0642388	0 / 1
	PTAFR	P25105	CHEMBL250	Family A G protein-coupled receptor	0.0642388	0 / 17
	HSD11B2	P80365	CHEMBL3746	Enzyme	0.0642388	0 / 2
	HSD11B1	P28845	CHEMBL4235	Enzyme	0.0642388	0 / 8
	TLR9	Q9NR96	CHEMBL5804	Toll-like and Il-1 receptors	0.0642388	0 / 2
	PPP1CC	P36873	CHEMBL4438	Phosphatase	0.0642388	0 / 2
	HTR2B	P41595	CHEMBL1833	Family A G protein-coupled receptor	0.0642388	0 / 1
	ADRA2A	P08913	CHEMBL1867	Family A G protein-coupled receptor	0.0642388	0 / 1
	ADRA2C	P18825	CHEMBL1916	Family A G protein-coupled receptor	0.0642388	0 / 1
	ADRA2B	P18089	CHEMBL1942	Family A G protein-coupled receptor	0.0642388	0 / 1
	DRD1	P21728	CHEMBL2056	Family A G protein-coupled receptor	0.0642388	0 / 1
	DRD2	P14416	CHEMBL217	Family A G protein-coupled receptor	0.0642388	0 / 1
	ADRA1D	P25100	CHEMBL223	Family A G protein-coupled receptor	0.0642388	0 / 1
	HTR2A	P28223	CHEMBL224	Family A G protein-coupled receptor	0.0642388	0 / 1
	HTR2C	P28335	CHEMBL225	Family A G protein-coupled receptor	0.0642388	0 / 1
	ADRA1A	P35348	CHEMBL229	Family A G protein-coupled receptor	0.0642388	0 / 3
	DRD3	P35462	CHEMBL234	Family A G protein-coupled receptor	0.0642388	0 / 1
	CYP2D6	P10635	CHEMBL289	Cytochrome P450	0.0642388	0 / 1
	HTR6	P50406	CHEMBL3371	Family A G protein-coupled receptor	0.0642388	0 / 1
	HTR1B	P28222	CHEMBL1898	Family A G protein-coupled receptor	0.0642388	0 / 1
ginsenoside Rb3_qt	PTPN1	P18031	CHEMBL335	Phosphatase	0.176055	96 / 52
	CYP19A1	P11511	CHEMBL1978	Cytochrome P450	0.150917	10 / 149
	AR	P10275	CHEMBL1871	Nuclear receptor	0.134155	104 / 91
	ESR1	P03372	CHEMBL206	Nuclear receptor	0.134155	38 / 39
	SLC6A4	P31645	CHEMBL228	Electrochemical transporter	0.134155	442 / 5
	CHRM2	P08172	CHEMBL211	Family A G protein-coupled receptor	0.125771	122 / 2
	ACHE	P22303	CHEMBL220	Hydrolase	0.125771	57 / 1
	CYP2C19	P33261	CHEMBL3622	Cytochrome P450	0.125771	11 / 2
	SLC6A2	P23975	CHEMBL222	Electrochemical transporter	0.109013	60 / 2
	HMGCR	P04035	CHEMBL402	Oxidoreductase	0.100634	175 / 13
	NR1I3	Q14994	CHEMBL5503	Nuclear receptor	0.100634	2 / 3
	SHBG	P04278	CHEMBL3305	Secreted protein	0.100634	3 / 44
	ESR2	Q92731	CHEMBL242	Nuclear receptor	0.100634	31 / 47
	CYP51A1	Q16850	CHEMBL3849	Cytochrome P450	0.100634	14 / 2
	SREBF2	Q12772	CHEMBL1795166	Unclassified protein	0.100634	0 / 1
	BCHE	P06276	CHEMBL1914	Hydrolase	0.100634	32 / 2
	RORC	P51449	CHEMBL1741186	Nuclear receptor	0.100634	22 / 9
	NR3C1	P04150	CHEMBL2034	Nuclear receptor	0.100634	149 / 30
	HSD11B1	P28845	CHEMBL4235	Enzyme	0.100634	392 / 25
	FNTA FNTB	P49354 P49356	CHEMBL2094108	Enzyme	0.100634	36 / 5
	NPC1L1	Q9UHC9	CHEMBL2027	Other membrane protein	0.100634	9 / 12
	NR1H3	Q13133	CHEMBL2808	Nuclear receptor	0.100634	7 / 21
	CYP17A1	P05093	CHEMBL3522	Cytochrome P450	0.100634	11 / 42
	PDE4D	Q08499	CHEMBL288	Phosphodiesterase	0.100634	23 / 1
	CCR1	P32246	CHEMBL2413	Family A G protein-coupled receptor	0.100634	224 / 0
	SQLE	Q14534	CHEMBL3592	Enzyme	0.100634	0 / 4
	CES2	O00748	CHEMBL3180	Enzyme	0.100634	7 / 10
	ATP12A	P54707	CHEMBL2933	Primary active transporter	0.100634	7 / 2
	PTGES	O14684	CHEMBL5658	Enzyme	0.100634	37 / 10
	REN	P00797	CHEMBL286	Protease	0.100634	962 / 0
	F2R	P25116	CHEMBL3974	Family A G protein-coupled receptor	0.100634	62 / 0
	PTPRF	P10586	CHEMBL3521	Membrane receptor	0.100634	0 / 1
	ACP1	P24666	CHEMBL4903	Phosphatase	0.100634	0 / 1
	AKR1B10	O60218	CHEMBL5983	Enzyme	0.100634	0 / 6
	KDR	P35968	CHEMBL279	Kinase	0.100634	345 / 0
	PIK3CB	P42338	CHEMBL3145	Enzyme	0.100634	97 / 0
	JAK3	P52333	CHEMBL2148	Kinase	0.100634	169 / 0
	SMO	Q99835	CHEMBL5971	Frizzled family G protein-coupled receptor	0.100634	59 / 0
	TACR1	P25103	CHEMBL249	Family A G protein-coupled receptor	0.100634	136 / 0
	CCND1 CDK4	P24385 P11802	CHEMBL1907601	Kinase	0.100634	51 / 0
	CDK1 CCNB1	P06493 P14635	CHEMBL1907602	Other cytosolic protein	0.100634	19 / 0
	CCNE1 CDK2	P24864 P24941	CHEMBL1907605	Kinase	0.100634	27 / 0
	P2RX3	P56373	CHEMBL2998	Ligand-gated ion channel	0.100634	181 / 0
	PTPN6	P29350	CHEMBL3166	Phosphatase	0.100634	0 / 1
	ABL1	P00519	CHEMBL1862	Kinase	0.100634	101 / 0
	PRKCG	P05129	CHEMBL2938	Kinase	0.100634	35 / 0
	PRKCD	Q05655	CHEMBL2996	Kinase	0.100634	96 / 0
	PRKCE	Q02156	CHEMBL3582	Kinase	0.100634	30 / 0
	PRKCQ	Q04759	CHEMBL3920	Kinase	0.100634	58 / 0
	CHRM4	P08173	CHEMBL1821	Family A G protein-coupled receptor	0.100634	34 / 0
	CHRM5	P08912	CHEMBL2035	Family A G protein-coupled receptor	0.100634	22 / 0
	PDE10A	Q9Y233	CHEMBL4409	Phosphodiesterase	0.100634	496 / 0
	PSEN2 PSENEN NCSTN APH1A PSEN1 APH1B	P49810 Q9NZ42 Q92542 Q96BI3 P49768 Q8WW43	CHEMBL2094135	Protease	0.100634	140 / 0
	PRKCB	P05771	CHEMBL3045	Kinase	0.100634	113 / 0
	MDM2	Q00987	CHEMBL5023	Other nuclear protein	0.100634	233 / 0
	RASGRP1	O95267	CHEMBL5953	Other cytosolic protein	0.100634	3 / 0
	CDK2	P24941	CHEMBL301	Kinase	0.100634	126 / 0
	CDK1	P06493	CHEMBL308	Kinase	0.100634	125 / 0
	FABP4	P15090	CHEMBL2083	Fatty acid binding protein family	0.100634	0 / 3
	FABP3	P05413	CHEMBL3344	Fatty acid binding protein family	0.100634	0 / 4
	FABP5	Q01469	CHEMBL3674	Fatty acid binding protein family	0.100634	0 / 1
	FABP1	P07148	CHEMBL5421	Fatty acid binding protein family	0.100634	0 / 3
	RORA	P35398	CHEMBL5868	Nuclear receptor	0.100634	0 / 3
	INSR	P06213	CHEMBL1981	Kinase	0.100634	52 / 0
	TACR2	P21452	CHEMBL2327	Family A G protein-coupled receptor	0.100634	156 / 0
	APP	P05067	CHEMBL2487	Membrane receptor	0.100634	53 / 0
	MAPK14	Q16539	CHEMBL260	Kinase	0.100634	316 / 0
	ITK	Q08881	CHEMBL2959	Kinase	0.100634	78 / 0
	PTK6	Q13882	CHEMBL4601	Kinase	0.100634	16 / 0
	FAAH	O00519	CHEMBL2243	Enzyme	0.100634	37 / 5
	SYK	P43405	CHEMBL2599	Kinase	0.100634	298 / 0
	HSD11B2	P80365	CHEMBL3746	Enzyme	0.100634	14 / 8
	HSP90AA1	P07900	CHEMBL3880	Other cytosolic protein	0.100634	93 / 0
	HSP90AB1	P08238	CHEMBL4303	Other cytosolic protein	0.100634	55 / 0
	PDE4B	Q07343	CHEMBL275	Phosphodiesterase	0.100634	63 / 0
	CYP24A1	Q07973	CHEMBL4521	Enzyme	0.100634	6 / 0
	EPHX2	P34913	CHEMBL2409	Protease	0.100634	86 / 0
	MMP1	P03956	CHEMBL332	Protease	0.100634	137 / 0
	VDR	P11473	CHEMBL1977	Nuclear receptor	0.100634	47 / 41
	AGTR1	P30556	CHEMBL227	Family A G protein-coupled receptor	0.100634	40 / 0
	ADAMTS5	Q9UNA0	CHEMBL2285	Protease	0.100634	27 / 0
	ADAMTS4	O75173	CHEMBL2318	Protease	0.100634	30 / 0
	CTSE	P14091	CHEMBL3092	Protease	0.100634	16 / 0
	MMP9	P14780	CHEMBL321	Protease	0.100634	98 / 0
	PGA5	P0DJD9	CHEMBL3295	Protease	0.100634	10 / 0
	HTR2B	P41595	CHEMBL1833	Family A G protein-coupled receptor	0.100634	31 / 0
	ADRA2C	P18825	CHEMBL1916	Family A G protein-coupled receptor	0.100634	45 / 0
	CD81	P60033	CHEMBL1075180	Surface antigen	0.100634	0 / 1
	OPRM1	P35372	CHEMBL233	Family A G protein-coupled receptor	0.100634	504 / 0
	OPRD1	P41143	CHEMBL236	Family A G protein-coupled receptor	0.100634	305 / 0
	CCKBR	P32239	CHEMBL298	Family A G protein-coupled receptor	0.100634	62 / 0
	CAPN2	P17655	CHEMBL2382	Protease	0.100634	31 / 0
	CAPN1	P07384	CHEMBL3891	Protease	0.100634	44 / 0
	CTSB	P07858	CHEMBL4072	Protease	0.100634	36 / 0
	FASN	P49327	CHEMBL4158	Transferase	0.100634	150 / 0
	AVPR1A	P37288	CHEMBL1889	Family A G protein-coupled receptor	0.100634	47 / 0
	PDE3A	Q14432	CHEMBL241	Phosphodiesterase	0.100634	9 / 0
	PDE3B	Q13370	CHEMBL290	Phosphodiesterase	0.100634	8 / 0
	SCN9A	Q15858	CHEMBL4296	Voltage-gated ion channel	0.100634	47 / 0
	IGF1R	P08069	CHEMBL1957	Kinase	0.100634	172 / 0
ginsenoside rd_qt	PTPN1	P18031	CHEMBL335	Phosphatase	0.125771	61 / 49
	AR	P10275	CHEMBL1871	Nuclear receptor	0.100634	32 / 77
	CYP2C19	P33261	CHEMBL3622	Cytochrome P450	0.100634	11 / 2
	CYP19A1	P11511	CHEMBL1978	Cytochrome P450	0.100634	5 / 91
	ACHE	P22303	CHEMBL220	Hydrolase	0.100634	31 / 2
	ESR1	P03372	CHEMBL206	Nuclear receptor	0.100634	9 / 38
	SLC6A4	P31645	CHEMBL228	Electrochemical transporter	0.100634	75 / 5
	SLC6A2	P23975	CHEMBL222	Electrochemical transporter	0.100634	15 / 2
	NR1H3	Q13133	CHEMBL2808	Nuclear receptor	0.100634	15 / 21
	CHRM2	P08172	CHEMBL211	Family A G protein-coupled receptor	0.100634	12 / 2
	ATP12A	P54707	CHEMBL2933	Primary active transporter	0.100634	5 / 3
	CYP51A1	Q16850	CHEMBL3849	Cytochrome P450	0.100634	12 / 3
	HMGCR	P04035	CHEMBL402	Oxidoreductase	0.100634	71 / 3
	HSD11B1	P28845	CHEMBL4235	Enzyme	0.100634	288 / 21
	RORC	P51449	CHEMBL1741186	Nuclear receptor	0.100634	18 / 9
	CYP17A1	P05093	CHEMBL3522	Cytochrome P450	0.100634	11 / 28
	SREBF2	Q12772	CHEMBL1795166	Unclassified protein	0.100634	0 / 1
	NR1I3	Q14994	CHEMBL5503	Nuclear receptor	0.100634	1 / 2
	UGT2B7	P16662	CHEMBL4370	Enzyme	0.100634	0 / 22
	SHBG	P04278	CHEMBL3305	Secreted protein	0.100634	1 / 41
	ALK	Q9UM73	CHEMBL4247	Kinase	0.100634	72 / 0
	MDM2	Q00987	CHEMBL5023	Other nuclear protein	0.100634	58 / 0
	CES2	O00748	CHEMBL3180	Enzyme	0.100634	3 / 7
	BCHE	P06276	CHEMBL1914	Hydrolase	0.100634	11 / 2
	PTGS2	P35354	CHEMBL230	Oxidoreductase	0.100634	56 / 3
	NR1H4	Q96RI1	CHEMBL2047	Nuclear receptor	0.100634	21 / 2
	PDE10A	Q9Y233	CHEMBL4409	Phosphodiesterase	0.100634	337 / 0
	F2R	P25116	CHEMBL3974	Family A G protein-coupled receptor	0.100634	28 / 0
	ADORA1	P30542	CHEMBL226	Family A G protein-coupled receptor	0.100634	32 / 0
	ADORA2A	P29274	CHEMBL251	Family A G protein-coupled receptor	0.100634	41 / 0
	MAPK8	P45983	CHEMBL2276	Kinase	0.100634	88 / 0
	ESR2	Q92731	CHEMBL242	Nuclear receptor	0.100634	7 / 46
	NPC1L1	Q9UHC9	CHEMBL2027	Other membrane protein	0.100634	10 / 11
	TTL	Q8NG68	CHEMBL5549	Enzyme	0.100634	6 / 0
	IL6ST	P40189	CHEMBL3124734	Membrane receptor	0.100634	2 / 0
	MDM4	O15151	CHEMBL1255126	Unclassified protein	0.100634	3 / 0
	PDE5A	O76074	CHEMBL1827	Phosphodiesterase	0.100634	57 / 0
	MTNR1A	P48039	CHEMBL1945	Family A G protein-coupled receptor	0.100634	4 / 0
	MTNR1B	P49286	CHEMBL1946	Family A G protein-coupled receptor	0.100634	4 / 0
	HTR6	P50406	CHEMBL3371	Family A G protein-coupled receptor	0.100634	13 / 0
	CYP2C9	P11712	CHEMBL3397	Cytochrome P450	0.100634	11 / 0
	CYP3A4	P08684	CHEMBL340	Cytochrome P450	0.100634	11 / 0
	SMO	Q99835	CHEMBL5971	Frizzled family G protein-coupled receptor	0.100634	49 / 0
	MAPK14	Q16539	CHEMBL260	Kinase	0.100634	177 / 0
	HSD3B2	P26439	CHEMBL3670	Oxidoreductase	0.100634	1 / 0
gynosaponin TN-1_qt	PTPN1	P18031	CHEMBL335	Phosphatase	0.136845	90 / 47
	AR	P10275	CHEMBL1871	Nuclear receptor	0.120226	125 / 71
	ESR1	P03372	CHEMBL206	Nuclear receptor	0.120226	43 / 38
	SLC6A4	P31645	CHEMBL228	Electrochemical transporter	0.120226	307 / 5
	CYP19A1	P11511	CHEMBL1978	Cytochrome P450	0.120226	18 / 87
	ACHE	P22303	CHEMBL220	Hydrolase	0.120226	36 / 1
	CYP2C19	P33261	CHEMBL3622	Cytochrome P450	0.120226	11 / 2
	ATP12A	P54707	CHEMBL2933	Primary active transporter	0.120226	3 / 2
	CHRM2	P08172	CHEMBL211	Family A G protein-coupled receptor	0.120226	58 / 2
	SLC6A2	P23975	CHEMBL222	Electrochemical transporter	0.120226	63 / 2
	HSD11B1	P28845	CHEMBL4235	Enzyme	0.120226	332 / 21
	NR1H3	Q13133	CHEMBL2808	Nuclear receptor	0.120226	10 / 19
	HMGCR	P04035	CHEMBL402	Oxidoreductase	0.120226	87 / 3
	CYP51A1	Q16850	CHEMBL3849	Cytochrome P450	0.120226	12 / 2
	SHBG	P04278	CHEMBL3305	Secreted protein	0.120226	21 / 40
	CHEK1	O14757	CHEMBL4630	Kinase	0.120226	86 / 0
	NR1I3	Q14994	CHEMBL5503	Nuclear receptor	0.120226	2 / 2
	CYP17A1	P05093	CHEMBL3522	Cytochrome P450	0.120226	65 / 28
	KDR	P35968	CHEMBL279	Kinase	0.120226	219 / 0
	ESR2	Q92731	CHEMBL242	Nuclear receptor	0.120226	44 / 46
	PABPC1	P11940	CHEMBL1293286	Unclassified protein	0.120226	4 / 0
	TTL	Q8NG68	CHEMBL5549	Enzyme	0.120226	7 / 0
	CES2	O00748	CHEMBL3180	Enzyme	0.120226	7 / 7
	PFKFB3	Q16875	CHEMBL2331053	Enzyme	0.120226	107 / 0
	P2RX3	P56373	CHEMBL2998	Ligand-gated ion channel	0.120226	129 / 0
	KCNA5	P22460	CHEMBL4306	Voltage-gated ion channel	0.120226	41 / 0
	TYRO3	Q06418	CHEMBL5314	Kinase	0.120226	48 / 0
	SREBF2	Q12772	CHEMBL1795166	Unclassified protein	0.120226	0 / 1
	PDE10A	Q9Y233	CHEMBL4409	Phosphodiesterase	0.120226	526 / 0
	IRAK4	Q9NWZ3	CHEMBL3778	Kinase	0.120226	51 / 0
	MDM2	Q00987	CHEMBL5023	Other nuclear protein	0.120226	129 / 0
	JAK3	P52333	CHEMBL2148	Kinase	0.120226	140 / 0
	PYGL	P06737	CHEMBL2568	Enzyme	0.120226	76 / 0
	PYGM	P11217	CHEMBL3526	Enzyme	0.120226	1 / 0
	MAPK14	Q16539	CHEMBL260	Kinase	0.120226	230 / 0
	APP	P05067	CHEMBL2487	Membrane receptor	0.120226	37 / 0
	GRM5	P41594	CHEMBL3227	Family C G protein-coupled receptor	0.120226	69 / 0
	CYP3A4	P08684	CHEMBL340	Cytochrome P450	0.120226	13 / 0
	PIK3CA	P42336	CHEMBL4005	Enzyme	0.120226	628 / 0
	TRPV1	Q8NER1	CHEMBL4794	Voltage-gated ion channel	0.120226	59 / 0
	F2R	P25116	CHEMBL3974	Family A G protein-coupled receptor	0.120226	49 / 0
	FLT3	P36888	CHEMBL1974	Kinase	0.120226	51 / 0
	ROCK2 ROCK1	O75116 Q13464	CHEMBL2111459	Kinase	0.120226	4 / 0
	SYK	P43405	CHEMBL2599	Kinase	0.120226	260 / 0
	SRC	P12931	CHEMBL267	Kinase	0.120226	85 / 0
	JAK2	O60674	CHEMBL2971	Kinase	0.120226	200 / 0
	PLK1	P53350	CHEMBL3024	Kinase	0.120226	12 / 0
	PIK3CD	O00329	CHEMBL3130	Enzyme	0.120226	108 / 0
	PIK3CB	P42338	CHEMBL3145	Enzyme	0.120226	101 / 0
	PIK3CG	P48736	CHEMBL3267	Enzyme	0.120226	115 / 0
	PRKACA	P17612	CHEMBL4101	Kinase	0.120226	2 / 0
	CXCR3	P49682	CHEMBL4441	Family A G protein-coupled receptor	0.120226	9 / 0
	BCHE	P06276	CHEMBL1914	Hydrolase	0.120226	9 / 2
	PTGS1	P23219	CHEMBL221	Oxidoreductase	0.120226	12 / 2
	VHL	P40337	CHEMBL3108660	Unclassified protein	0.120226	14 / 0
	ALOX5AP	P20292	CHEMBL4550	Other cytosolic protein	0.120226	189 / 0
	FNTA FNTB	P49354 P49356	CHEMBL2094108	Enzyme	0.120226	17 / 5
	HTR2B	P41595	CHEMBL1833	Family A G protein-coupled receptor	0.120226	25 / 0
	ADRA2C	P18825	CHEMBL1916	Family A G protein-coupled receptor	0.120226	33 / 0
	MAPK8	P45983	CHEMBL2276	Kinase	0.120226	74 / 0
	MAPK10	P53779	CHEMBL2637	Kinase	0.120226	70 / 0
	MAPK9	P45984	CHEMBL4179	Kinase	0.120226	54 / 0
	UGT2B7	P16662	CHEMBL4370	Enzyme	0.120226	0 / 22
	PIM1	P11309	CHEMBL2147	Kinase	0.120226	140 / 0
	ROCK2	O75116	CHEMBL2973	Kinase	0.120226	75 / 0
	ROCK1	Q13464	CHEMBL3231	Kinase	0.120226	38 / 0
	PIM2	Q9P1W9	CHEMBL4523	Kinase	0.120226	109 / 0
	CCNC CDK8	P24863 P49336	CHEMBL3038474	Kinase	0.120226	15 / 0
	CSNK2A1	P68400	CHEMBL3629	Kinase	0.120226	14 / 0
	CSNK2A2	P19784	CHEMBL4070	Kinase	0.120226	13 / 0
	HCRTR2	O43614	CHEMBL4792	Family A G protein-coupled receptor	0.120226	30 / 0
	SLC5A1	P13866	CHEMBL4979	Electrochemical transporter	0.120226	67 / 0
	HCRTR1	O43613	CHEMBL5113	Family A G protein-coupled receptor	0.120226	23 / 0
	CDK8	P49336	CHEMBL5719	Kinase	0.120226	19 / 0
	MTOR	P42345	CHEMBL2842	Kinase	0.120226	619 / 0
	COL4A3BP	Q9Y5P4	CHEMBL3399913	Unclassified protein	0.120226	1 / 0
	CRHR1	P34998	CHEMBL1800	Family B G protein-coupled receptor	0.120226	90 / 0
	MAPKAPK2	P49137	CHEMBL2208	Kinase	0.120226	24 / 0
	LYN	P07948	CHEMBL3905	Kinase	0.120226	8 / 0
	GABRA5	P31644	CHEMBL5112	Ligand-gated ion channel	0.120226	12 / 0
	MAPK1	P28482	CHEMBL4040	Kinase	0.120226	170 / 0
	NPY5R	Q15761	CHEMBL4561	Family A G protein-coupled receptor	0.120226	31 / 0
	CASR	P41180	CHEMBL1878	Family C G protein-coupled receptor	0.120226	74 / 0
	JAK1	P23458	CHEMBL2835	Kinase	0.120226	150 / 0
	PIM3	Q86V86	CHEMBL5407	Kinase	0.120226	83 / 0
	PSEN2 PSENEN NCSTN APH1A PSEN1 APH1B	P49810 Q9NZ42 Q92542 Q96BI3 P49768 Q8WW43	CHEMBL2094135	Protease	0.120226	64 / 0
	CYP24A1	Q07973	CHEMBL4521	Enzyme	0.120226	7 / 0
	F10	P00742	CHEMBL244	Protease	0.120226	154 / 0
	SMO	Q99835	CHEMBL5971	Frizzled family G protein-coupled receptor	0.120226	37 / 0
	MAP3K12	Q12852	CHEMBL1908389	Enzyme	0.120226	80 / 0
	IGF1R	P08069	CHEMBL1957	Kinase	0.120226	128 / 0
	SORD	Q00796	CHEMBL2275	Enzyme	0.120226	39 / 0
	ADA	P00813	CHEMBL1910	Hydrolase	0.120226	23 / 0
	C5AR1	P21730	CHEMBL2373	Family A G protein-coupled receptor	0.120226	35 / 0
	BCL2	P10415	CHEMBL4860	Other ion channel	0.120226	100 / 0
	CCR1	P32246	CHEMBL2413	Family A G protein-coupled receptor	0.120226	191 / 0
	S1PR2	O95136	CHEMBL2955	Family A G protein-coupled receptor	0.120226	20 / 0
	AURKB	Q96GD4	CHEMBL2185	Kinase	0.120226	79 / 0
	LCK	P06239	CHEMBL258	Kinase	0.120226	40 / 0
	ITK	Q08881	CHEMBL2959	Kinase	0.120226	47 / 0
Gypenoside LXX	STAT3	P40763	CHEMBL4026	Transcription factor	0.0642388	0 / 7
	RORC	P51449	CHEMBL1741186	Nuclear receptor	0.0642388	0 / 3
	ATP1A1	P05023	CHEMBL1807	Primary active transporter	0.0642388	0 / 4
	PTAFR	P25105	CHEMBL250	Family A G protein-coupled receptor	0.0642388	0 / 11
	IL2	P60568	CHEMBL5880	Secreted protein	0.0642388	0 / 1
	VEGFA	P15692	CHEMBL1783	Secreted protein	0.0642388	0 / 2
	FGF1	P05230	CHEMBL2120	Secreted protein	0.0642388	0 / 5
	FGF2	P09038	CHEMBL3107	Secreted protein	0.0642388	0 / 2
	HPSE	Q9Y251	CHEMBL3921	Enzyme	0.0642388	0 / 3
	PSEN2 PSENEN NCSTN APH1A PSEN1 APH1B	P49810 Q9NZ42 Q92542 Q96BI3 P49768 Q8WW43	CHEMBL2094135	Protease	0.0642388	0 / 8
	HSP90AA1	P07900	CHEMBL3880	Other cytosolic protein	0.0642388	0 / 1
	LGALS4	P56470	CHEMBL1671608	Other cytosolic protein	0.0642388	0 / 2
	LGALS3	P17931	CHEMBL4531	Other cytosolic protein	0.0642388	0 / 3
	BCL2L1	Q07817	CHEMBL4625	Other ion channel	0.0642388	0 / 1
	LGALS8	O00214	CHEMBL5475	Other cytosolic protein	0.0642388	0 / 2
	KDR	P35968	CHEMBL279	Kinase	0.0642388	0 / 1
	CDK1	P06493	CHEMBL308	Kinase	0.0642388	0 / 1
	HSD11B2	P80365	CHEMBL3746	Enzyme	0.0642388	0 / 1
	HSD11B1	P28845	CHEMBL4235	Enzyme	0.0642388	0 / 4
Gypenoside LXXI	STAT3	P40763	CHEMBL4026	Transcription factor	0.0723236	4 / 7
	VEGFA	P15692	CHEMBL1783	Secreted protein	0.0216065	0 / 2
	FGF1	P05230	CHEMBL2120	Secreted protein	0.0216065	0 / 7
	FGF2	P09038	CHEMBL3107	Secreted protein	0.0216065	0 / 3
	HPSE	Q9Y251	CHEMBL3921	Enzyme	0.0216065	0 / 5
	LGALS4	P56470	CHEMBL1671608	Other cytosolic protein	0.0216065	0 / 2
	LGALS3	P17931	CHEMBL4531	Other cytosolic protein	0.0216065	0 / 3
	LGALS8	O00214	CHEMBL5475	Other cytosolic protein	0.0216065	0 / 2
	IL2	P60568	CHEMBL5880	Secreted protein	0.0216065	0 / 1
	RORC	P51449	CHEMBL1741186	Nuclear receptor	0.0216065	0 / 2
	ATP1A1	P05023	CHEMBL1807	Primary active transporter	0.0216065	0 / 1
	HTR2B	P41595	CHEMBL1833	Family A G protein-coupled receptor	0.0216065	0 / 1
	ADRA2A	P08913	CHEMBL1867	Family A G protein-coupled receptor	0.0216065	0 / 1
	ADRA2C	P18825	CHEMBL1916	Family A G protein-coupled receptor	0.0216065	0 / 1
	ADRA2B	P18089	CHEMBL1942	Family A G protein-coupled receptor	0.0216065	0 / 1
	DRD1	P21728	CHEMBL2056	Family A G protein-coupled receptor	0.0216065	0 / 1
	DRD2	P14416	CHEMBL217	Family A G protein-coupled receptor	0.0216065	0 / 1
	ADRA1D	P25100	CHEMBL223	Family A G protein-coupled receptor	0.0216065	0 / 1
	HTR2A	P28223	CHEMBL224	Family A G protein-coupled receptor	0.0216065	0 / 1
	HTR2C	P28335	CHEMBL225	Family A G protein-coupled receptor	0.0216065	0 / 1
	DRD3	P35462	CHEMBL234	Family A G protein-coupled receptor	0.0216065	0 / 1
	CYP2D6	P10635	CHEMBL289	Cytochrome P450	0.0216065	0 / 1
	HTR6	P50406	CHEMBL3371	Family A G protein-coupled receptor	0.0216065	0 / 1
	HTR1B	P28222	CHEMBL1898	Family A G protein-coupled receptor	0.0216065	0 / 1
	PSEN2 PSENEN NCSTN APH1A PSEN1 APH1B	P49810 Q9NZ42 Q92542 Q96BI3 P49768 Q8WW43	CHEMBL2094135	Protease	0.0216065	1 / 11
	HSD11B2	P80365	CHEMBL3746	Enzyme	0.0216065	0 / 1
	HSD11B1	P28845	CHEMBL4235	Enzyme	0.0216065	0 / 4
	HSP90AA1	P07900	CHEMBL3880	Other cytosolic protein	0.0216065	3 / 3
	REN	P00797	CHEMBL286	Protease	0.0216065	33 / 0
Gypenoside LXXI_qt	HSD11B1	P28845	CHEMBL4235	Enzyme	0.134155	127 / 18
	UGT2B7	P16662	CHEMBL4370	Enzyme	0.134155	0 / 22
	PTGS1	P23219	CHEMBL221	Oxidoreductase	0.109013	6 / 1
	NR1H3	Q13133	CHEMBL2808	Nuclear receptor	0.109013	19 / 19
	NR1H4	Q96RI1	CHEMBL2047	Nuclear receptor	0.100634	10 / 9
	ESR1	P03372	CHEMBL206	Nuclear receptor	0.100634	33 / 35
	CYP19A1	P11511	CHEMBL1978	Cytochrome P450	0.100634	8 / 45
	SAE1 UBA2	Q9UBE0 Q9UBT2	CHEMBL2095174	Enzyme	0.100634	0 / 1
	POLB	P06746	CHEMBL2392	Enzyme	0.100634	0 / 5
	HMGCR	P04035	CHEMBL402	Oxidoreductase	0.100634	68 / 3
	PTPN1	P18031	CHEMBL335	Phosphatase	0.100634	38 / 23
	CYP2C19	P33261	CHEMBL3622	Cytochrome P450	0.100634	0 / 1
	JAK3	P52333	CHEMBL2148	Kinase	0.100634	80 / 0
	BCHE	P06276	CHEMBL1914	Hydrolase	0.100634	9 / 2
	CYP24A1	Q07973	CHEMBL4521	Enzyme	0.100634	10 / 0
	MMP3	P08254	CHEMBL283	Protease	0.100634	16 / 0
	MMP1	P03956	CHEMBL332	Protease	0.100634	22 / 0
	MMP2	P08253	CHEMBL333	Protease	0.100634	20 / 0
	MMP7	P09237	CHEMBL4073	Protease	0.100634	5 / 0
	AR	P10275	CHEMBL1871	Nuclear receptor	0.100634	57 / 62
	CNR1	P21554	CHEMBL218	Family A G protein-coupled receptor	0.100634	83 / 0
	CNR2	P34972	CHEMBL253	Family A G protein-coupled receptor	0.100634	81 / 0
	CES1	P23141	CHEMBL2265	Enzyme	0.100634	1 / 0
	REN	P00797	CHEMBL286	Protease	0.100634	292 / 0
	CALCRL	Q16602	CHEMBL3798	Family B G protein-coupled receptor	0.100634	7 / 0
Gypenoside LXXII	PTAFR	P25105	CHEMBL250	Family A G protein-coupled receptor	0.0642388	0 / 11
	STAT3	P40763	CHEMBL4026	Transcription factor	0.0642388	2 / 7
	PSEN2 PSENEN NCSTN APH1A PSEN1 APH1B	P49810 Q9NZ42 Q92542 Q96BI3 P49768 Q8WW43	CHEMBL2094135	Protease	0.0642388	0 / 8
	HSP90AA1	P07900	CHEMBL3880	Other cytosolic protein	0.0642388	0 / 2
	LGALS4	P56470	CHEMBL1671608	Other cytosolic protein	0.0642388	0 / 2
	LGALS8	O00214	CHEMBL5475	Other cytosolic protein	0.0642388	0 / 2
	VEGFA	P15692	CHEMBL1783	Secreted protein	0.0642388	1 / 2
[truncated: 3,177 more rows]

## Sheet: active GYPs
active GYPs
Ingreient	Target	Common name		ChEMBL ID	Target Class	Probability*	Known actives (3D/2D)
ginsenoside rb1	Signal transducer and activator of transcription 3	STAT3	P40763	CHEMBL4026	Transcription factor	0.0833265	0 / 7
ginsenoside rb2	Signal transducer and activator of transcription 3	STAT3	P40763	CHEMBL4026	Transcription factor	0.0833265	0 / 7
ginsenoside Rb3	Signal transducer and activator of transcription 3	STAT3	P40763	CHEMBL4026	Transcription factor	0.0833265	0 / 7
Ginsenoside-Rd	Signal transducer and activator of transcription 3	STAT3	P40763	CHEMBL4026	Transcription factor	0.0833265	0 / 7
Gynoside A	Vascular endothelial growth factor A	VEGFA	P15692	CHEMBL1783	Secreted protein	0.113642	0 / 4
Gynoside A	Acidic fibroblast growth factor	FGF1	P05230	CHEMBL2120	Secreted protein	0.113642	0 / 7
Gynoside A	Basic fibroblast growth factor	FGF2	P09038	CHEMBL3107	Secreted protein	0.113642	0 / 3
Gynoside A	Heparanase	HPSE	Q9Y251	CHEMBL3921	Enzyme	0.113642	0 / 5
Gynoside A	Heat shock protein HSP 90-alpha	HSP90AA1	P07900	CHEMBL3880	Other cytosolic protein	0.0833758	0 / 3
Gynoside B	Vascular endothelial growth factor A	VEGFA	P15692	CHEMBL1783	Secreted protein	0.0811859	0 / 4
Gynoside B	Acidic fibroblast growth factor	FGF1	P05230	CHEMBL2120	Secreted protein	0.0811859	0 / 7
Gynoside B	Basic fibroblast growth factor	FGF2	P09038	CHEMBL3107	Secreted protein	0.0811859	0 / 3
Gynoside B	Heparanase	HPSE	Q9Y251	CHEMBL3921	Enzyme	0.0811859	0 / 5
Gynoside C	Vascular endothelial growth factor A	VEGFA	P15692	CHEMBL1783	Secreted protein	0.113642	0 / 4
Gynoside C	Acidic fibroblast growth factor	FGF1	P05230	CHEMBL2120	Secreted protein	0.113642	0 / 7
Gynoside C	Heparanase	HPSE	Q9Y251	CHEMBL3921	Enzyme	0.113642	0 / 5
Gynoside C	Heat shock protein HSP 90-alpha	HSP90AA1	P07900	CHEMBL3880	Other cytosolic protein	0.0833758	0 / 3
Gynoside D	Vascular endothelial growth factor A	VEGFA	P15692	CHEMBL1783	Secreted protein	0.0900501	0 / 4
Gynoside D	Acidic fibroblast growth factor	FGF1	P05230	CHEMBL2120	Secreted protein	0.0900501	0 / 7
Gynoside D	Basic fibroblast growth factor	FGF2	P09038	CHEMBL3107	Secreted protein	0.0900501	0 / 3
Gynoside D	Heparanase	HPSE	Q9Y251	CHEMBL3921	Enzyme	0.0900501	0 / 5
Gynoside E	Vascular endothelial growth factor A	VEGFA	P15692	CHEMBL1783	Secreted protein	0.0933369	0 / 2
Gynoside E	Acidic fibroblast growth factor	FGF1	P05230	CHEMBL2120	Secreted protein	0.0933369	0 / 7
Gynoside E	Basic fibroblast growth factor	FGF2	P09038	CHEMBL3107	Secreted protein	0.0933369	0 / 3
Gynoside E	Heparanase	HPSE	Q9Y251	CHEMBL3921	Enzyme	0.0933369	0 / 5
Gypenoside I	Signal transducer and activator of transcription 3	STAT3	P40763	CHEMBL4026	Transcription factor	0.0833265	0 / 7
Gypenoside IV	Signal transducer and activator of transcription 3	STAT3	P40763	CHEMBL4026	Transcription factor	0.0833265	0 / 7
Gypenoside IX	Signal transducer and activator of transcription 3	STAT3	P40763	CHEMBL4026	Transcription factor	0.0833265	0 / 7
Gypenoside LVI	Signal transducer and activator of transcription 3	STAT3	P40763	CHEMBL4026	Transcription factor	0.0833265	0 / 7
Gypenoside LXIX	Signal transducer and activator of transcription 3	STAT3	P40763	CHEMBL4026	Transcription factor	0.169889	0 / 7
Gypenoside LXIX	Interleukin-2	IL2	P60568	CHEMBL5880	Secreted protein	0.0833265	0 / 1
Gypenoside VIII	Signal transducer and activator of transcription 3	STAT3	P40763	CHEMBL4026	Transcription factor	0.0833265	0 / 7
Gypenoside XLVI	Signal transducer and activator of transcription 3	STAT3	P40763	CHEMBL4026	Transcription factor	0.0833265	0 / 7
Gypenoside XVII	Signal transducer and activator of transcription 3	STAT3	P40763	CHEMBL4026	Transcription factor	0.0833265	0 / 7
Gypenoside XXV	Signal transducer and activator of transcription 3	STAT3	P40763	CHEMBL4026	Transcription factor	0.0833265	0 / 7
Gypsogenin	Protein-tyrosine phosphatase 1B	PTPN1	P18031	CHEMBL335	Phosphatase	0.776869	65 / 68
Gypsogenin	11-beta-hydroxysteroid dehydrogenase 1	HSD11B1	P28845	CHEMBL4235	Enzyme	0.768586	43 / 41
Gypsogenin	Aldo-keto reductase family 1 member B10	AKR1B10	O60218	CHEMBL5983	Enzyme	0.743659	9 / 7
Gypsogenin	DNA polymerase beta	POLB	P06746	CHEMBL2392	Enzyme	0.735354	8 / 14
Gypsogenin	T-cell protein-tyrosine phosphatase	PTPN2	P17706	CHEMBL3807	Phosphatase	0.735354	23 / 24
Gypsogenin	Phospholipase A2 group 1B	PLA2G1B	P04054	CHEMBL4426	Enzyme	0.735354	1 / 1
Gypsogenin	Dual specificity phosphatase Cdc25B	CDC25B	P30305	CHEMBL4804	Phosphatase	0.735354	3 / 6
Gypsogenin	Phosphodiesterase 4D	PDE4D	Q08499	CHEMBL288	Phosphodiesterase	0.727029	6 / 1
Gypsogenin	Nuclear receptor ROR-gamma	RORC	P51449	CHEMBL1741186	Nuclear receptor	0.71037	1 / 9
Gypsogenin	Receptor-type tyrosine-protein phosphatase F (LAR)	PTPRF	P10586	CHEMBL3521	Membrane receptor	0.71037	1 / 1
Gypsogenin	Low molecular weight phosphotyrosine protein phosphatase	ACP1	P24666	CHEMBL4903	Phosphatase	0.71037	1 / 2
Gypsogenin	CD81 antigen	CD81	P60033	CHEMBL1075180	Surface antigen	0.502589	1 / 1
Gypsogenin	Prostaglandin E synthase	PTGES	O14684	CHEMBL5658	Enzyme	0.203345	25 / 14
Gypsogenin	Nitric oxide synthase, inducible	NOS2	P35228	CHEMBL4481	Enzyme	0.136845	5 / 20
Gypsogenin	Protein-tyrosine phosphatase 1C	PTPN6	P29350	CHEMBL3166	Phosphatase	0.128532	2 / 2
Gypsogenin	Prolyl endopeptidase	PREP	P48147	CHEMBL3202	Protease	0.128532	2 / 3
Gypsogenin	Carboxylesterase 2	CES2	O00748	CHEMBL3180	Enzyme	0.128532	1 / 14
Gypsogenin	Androgen Receptor	AR	P10275	CHEMBL1871	Nuclear receptor	0.128532	4 / 126
Gypsogenin	Fatty acid-binding protein, liver	FABP1	P07148	CHEMBL5421	Fatty acid binding protein family	0.128532	0 / 3
Gypsogenin	Peroxisome proliferator-activated receptor gamma	PPARG	P37231	CHEMBL235	Nuclear receptor	0.120226	66 / 24
Gypsogenin	Acyl-CoA desaturase	SCD	O00767	CHEMBL5555	Enzyme	0.120226	0 / 1
Gypsogenin	Telomerase reverse transcriptase	TERT	O14746	CHEMBL2916	Enzyme	0.120226	1 / 2
Gypsogenin	Cyclooxygenase-2	PTGS2	P35354	CHEMBL230	Oxidoreductase	0.120226	4 / 5
Gypsogenin	Protein farnesyltransferase	FNTA FNTB	P49354 P49356	CHEMBL2094108	Enzyme	0.120226	46 / 14
Gypsogenin	Leukotriene B4 receptor 1	LTB4R	Q15722	CHEMBL3911	Family A G protein-coupled receptor	0.120226	30 / 6
Gypsogenin	11-beta-hydroxysteroid dehydrogenase 2	HSD11B2	P80365	CHEMBL3746	Enzyme	0.120226	13 / 19
Gypsogenin	Protein kinase C eta	PRKCH	P24723	CHEMBL3616	Kinase	0.120226	1 / 1
Gypsogenin	Protein-tyrosine phosphatase 2C	PTPN11	Q06124	CHEMBL3864	Phosphatase	0.120226	6 / 1
Gypsogenin	Peroxisome proliferator-activated receptor alpha	PPARA	Q07869	CHEMBL239	Nuclear receptor	0.120226	12 / 17
Gypsogenin	Peroxisome proliferator-activated receptor delta	PPARD	Q03181	CHEMBL3979	Nuclear receptor	0.120226	10 / 11
Gypsogenin	Cytochrome P450 19A1	CYP19A1	P11511	CHEMBL1978	Cytochrome P450	0.120226	0 / 256
Gypsogenin	Dual specificity phosphatase Cdc25A	CDC25A	P30304	CHEMBL3775	Phosphatase	0.120226	2 / 16
Gypsogenin	Mineralocorticoid receptor	NR3C2	P08235	CHEMBL1994	Nuclear receptor	0.120226	0 / 25
Gypsogenin	Anandamide amidohydrolase	FAAH	O00519	CHEMBL2243	Enzyme	0.120226	1 / 14
Gypsogenin	Estrogen receptor beta	ESR2	Q92731	CHEMBL242	Nuclear receptor	0.120226	18 / 45
Gypsogenin	Prostanoid EP2 receptor (by homology)	PTGER2	P43116	CHEMBL1881	Family A G protein-coupled receptor	0.120226	63 / 25
Gypsogenin	Fatty acid binding protein adipocyte	FABP4	P15090	CHEMBL2083	Fatty acid binding protein family	0.120226	7 / 4
Gypsogenin	Fatty acid binding protein muscle	FABP3	P05413	CHEMBL3344	Fatty acid binding protein family	0.120226	2 / 5
Gypsogenin	Fatty acid binding protein epidermal	FABP5	Q01469	CHEMBL3674	Fatty acid binding protein family	0.120226	1 / 2
Gypsogenin	Corticosteroid binding globulin	SERPINA6	P08185	CHEMBL2421	Secreted protein	0.120226	0 / 23
Gypsogenin	Testis-specific androgen-binding protein	SHBG	P04278	CHEMBL3305	Secreted protein	0.120226	0 / 54
Gypsogenin	Glucose-6-phosphate 1-dehydrogenase	G6PD	P11413	CHEMBL5347	Enzyme	0.120226	0 / 7
Gypsogenin	Cytochrome P450 51 (by homology)	CYP51A1	Q16850	CHEMBL3849	Cytochrome P450	0.120226	0 / 2
Gypsogenin	Cyclooxygenase-1	PTGS1	P23219	CHEMBL221	Oxidoreductase	0.120226	0 / 2
Gypsogenin	Sigma opioid receptor	SIGMAR1	Q99720	CHEMBL287	Membrane receptor	0.120226	0 / 4
Gypsogenin	Cytochrome P450 17A1	CYP17A1	P05093	CHEMBL3522	Cytochrome P450	0.120226	0 / 42
Gypsogenin	Arachidonate 5-lipoxygenase	ALOX5	P09917	CHEMBL215	Oxidoreductase	0.120226	16 / 21
Gypsogenin	LXR-alpha	NR1H3	Q13133	CHEMBL2808	Nuclear receptor	0.120226	2 / 19
Gypsogenin	Adenosine A3 receptor	ADORA3	P0DMS8	CHEMBL256	Family A G protein-coupled receptor	0.120226	0 / 1
Gypsogenin	Prostanoid EP4 receptor (by homology)	PTGER4	P35408	CHEMBL1836	Family A G protein-coupled receptor	0.120226	103 / 10
Gypsogenin	Toll-like receptor (TLR7/TLR9)	TLR9	Q9NR96	CHEMBL5804	Toll-like and Il-1 receptors	0.120226	1 / 0
Gypsogenin	HMG-CoA reductase	HMGCR	P04035	CHEMBL402	Oxidoreductase	0.120226	73 / 73
Gypsogenin	5-lipoxygenase activating protein	ALOX5AP	P20292	CHEMBL4550	Other cytosolic protein	0.120226	75 / 0
Gypsogenin	Glucocorticoid receptor	NR3C1	P04150	CHEMBL2034	Nuclear receptor	0.120226	13 / 37
Gypsogenin	DNA topoisomerase I	TOP1	P11387	CHEMBL1781	Isomerase	0.120226	0 / 2
Gypsogenin	Progesterone receptor	PGR	P06401	CHEMBL208	Nuclear receptor	0.120226	6 / 46
Gypsogenin	Prostanoid IP receptor	PTGIR	P43119	CHEMBL1995	Family A G protein-coupled receptor	0.120226	10 / 9
Gypsogenin	Bile acid receptor FXR	NR1H4	Q96RI1	CHEMBL2047	Nuclear receptor	0.120226	12 / 8
Gypsogenin	G-protein coupled bile acid receptor 1	GPBAR1	Q8TDU6	CHEMBL5409	Family A G protein-coupled receptor	0.120226	13 / 14
Gypsogenin	Prostanoid EP1 receptor (by homology)	PTGER1	P34995	CHEMBL1811	Family A G protein-coupled receptor	0.120226	25 / 13
Gypsogenin	Butyrylcholinesterase	BCHE	P06276	CHEMBL1914	Hydrolase	0.120226	1 / 3
Gypsogenin	Free fatty acid receptor 1	FFAR1	O14842	CHEMBL4422	Family A G protein-coupled receptor	0.120226	1 / 3
Gypsogenin	Bile acid transporter	SLC10A1	Q14973	CHEMBL5287	Electrochemical transporter	0.120226	2 / 0
Gypsogenin	Estrogen receptor alpha	ESR1	P03372	CHEMBL206	Nuclear receptor	0.120226	76 / 38
Gypsogenin	G protein-coupled receptor 44	PTGDR2	Q9Y5Y4	CHEMBL5071	Family A G protein-coupled receptor	0.120226	97 / 0
Gypsogenin	DNA polymerase alpha subunit	POLA1	P09884	CHEMBL1828	Transferase	0.120226	0 / 8
Gypsogenin	Glutamate receptor ionotropic kainate 1	GRIK1	P39086	CHEMBL1918	Ligand-gated ion channel	0.120226	0 / 24
Gypsogenin	Muscarinic acetylcholine receptor M2	CHRM2	P08172	CHEMBL211	Family A G protein-coupled receptor	0.120226	0 / 1
Gypsogenin	Norepinephrine transporter	SLC6A2	P23975	CHEMBL222	Electrochemical transporter	0.120226	0 / 2
Gypsogenin	Glutamate receptor ionotropic kainate 2	GRIK2	Q13002	CHEMBL3683	Ligand-gated ion channel	0.120226	0 / 6
Gypsogenin	Solute carrier family 22 member 6 (by homology)	SLC22A6	Q4U2R8	CHEMBL1641347	Electrochemical transporter	0.120226	0 / 2
Gypsogenin	Steroid 5-alpha-reductase 2	SRD5A2	P31213	CHEMBL1856	Oxidoreductase	0.120226	5 / 19
Gypsogenin	Ileal bile acid transporter	SLC10A2	Q12908	CHEMBL2778	Electrochemical transporter	0.120226	9 / 0
Gypsogenin	Indoleamine 2,3-dioxygenase	IDO1	P14902	CHEMBL4685	Enzyme	0.120226	0 / 1
Gypsogenin	Nuclear receptor ROR-alpha	RORA	P35398	CHEMBL5868	Nuclear receptor	0.120226	0 / 3
(20S)-Protopanaxadiol	Protein-tyrosine phosphatase 1B	PTPN1	P18031	CHEMBL335	Phosphatase	0.167668	59 / 49
(20S)-Protopanaxadiol	Norepinephrine transporter	SLC6A2	P23975	CHEMBL222	Electrochemical transporter	0.109013	18 / 2
(20S)-Protopanaxadiol	Androgen Receptor	AR	P10275	CHEMBL1871	Nuclear receptor	0.100634	45 / 77
(20S)-Protopanaxadiol	Cytochrome P450 2C19	CYP2C19	P33261	CHEMBL3622	Cytochrome P450	0.100634	10 / 2
(20S)-Protopanaxadiol	Estrogen receptor alpha	ESR1	P03372	CHEMBL206	Nuclear receptor	0.100634	20 / 38
(20S)-Protopanaxadiol	Serotonin transporter	SLC6A4	P31645	CHEMBL228	Electrochemical transporter	0.100634	98 / 5
(20S)-Protopanaxadiol	Muscarinic acetylcholine receptor M2	CHRM2	P08172	CHEMBL211	Family A G protein-coupled receptor	0.100634	27 / 2
(20S)-Protopanaxadiol	Cytochrome P450 51 (by homology)	CYP51A1	Q16850	CHEMBL3849	Cytochrome P450	0.100634	5 / 3
(20S)-Protopanaxadiol	HMG-CoA reductase	HMGCR	P04035	CHEMBL402	Oxidoreductase	0.100634	90 / 3
(20S)-Protopanaxadiol	Cytochrome P450 19A1	CYP19A1	P11511	CHEMBL1978	Cytochrome P450	0.100634	5 / 91
(20S)-Protopanaxadiol	Nuclear receptor subfamily 1 group I member 3 (by homology)	NR1I3	Q14994	CHEMBL5503	Nuclear receptor	0.100634	0 / 2
(20S)-Protopanaxadiol	LXR-alpha	NR1H3	Q13133	CHEMBL2808	Nuclear receptor	0.100634	23 / 21
(20S)-Protopanaxadiol	Acetylcholinesterase	ACHE	P22303	CHEMBL220	Hydrolase	0.100634	28 / 2
(20S)-Protopanaxadiol	11-beta-hydroxysteroid dehydrogenase 1	HSD11B1	P28845	CHEMBL4235	Enzyme	0.100634	261 / 21
(20S)-Protopanaxadiol	Potassium-transporting ATPase alpha chain 2	ATP12A	P54707	CHEMBL2933	Primary active transporter	0.100634	7 / 3
(20S)-Protopanaxadiol	Niemann-Pick C1-like protein 1	NPC1L1	Q9UHC9	CHEMBL2027	Other membrane protein	0.100634	14 / 11
(20S)-Protopanaxadiol	Nuclear receptor ROR-gamma	RORC	P51449	CHEMBL1741186	Nuclear receptor	0.100634	25 / 9
(20S)-Protopanaxadiol	Cytochrome P450 17A1	CYP17A1	P05093	CHEMBL3522	Cytochrome P450	0.100634	8 / 28
(20S)-Protopanaxadiol	Estrogen receptor beta	ESR2	Q92731	CHEMBL242	Nuclear receptor	0.100634	16 / 46
(20S)-Protopanaxadiol	Vitamin D receptor	VDR	P11473	CHEMBL1977	Nuclear receptor	0.100634	74 / 46
(20S)-Protopanaxadiol	Testis-specific androgen-binding protein	SHBG	P04278	CHEMBL3305	Secreted protein	0.100634	1 / 41
(20S)-Protopanaxadiol	Carboxylesterase 2	CES2	O00748	CHEMBL3180	Enzyme	0.100634	8 / 7
(20S)-Protopanaxadiol	UDP-glucuronosyltransferase 2B7	UGT2B7	P16662	CHEMBL4370	Enzyme	0.100634	0 / 22
(20S)-Protopanaxadiol	Cytochrome P450 24A1	CYP24A1	Q07973	CHEMBL4521	Enzyme	0.100634	9 / 0
(20S)-Protopanaxadiol	Butyrylcholinesterase	BCHE	P06276	CHEMBL1914	Hydrolase	0.100634	12 / 2
(20S)-Protopanaxadiol	Tyrosine-protein kinase BRK	PTK6	Q13882	CHEMBL4601	Kinase	0.100634	11 / 0
(20S)-Protopanaxadiol	C-C chemokine receptor type 1	CCR1	P32246	CHEMBL2413	Family A G protein-coupled receptor	0.100634	92 / 0
(20S)-Protopanaxadiol	Phosphodiesterase 10A	PDE10A	Q9Y233	CHEMBL4409	Phosphodiesterase	0.100634	196 / 0
(20S)-Protopanaxadiol	Aldo-keto-reductase family 1 member C3	AKR1C3	P42330	CHEMBL4681	Enzyme	0.100634	7 / 0
(20S)-Protopanaxadiol	Interleukin-6 receptor subunit beta	IL6ST	P40189	CHEMBL3124734	Membrane receptor	0.100634	2 / 0
(20S)-Protopanaxadiol	Epoxide hydratase	EPHX2	P34913	CHEMBL2409	Protease	0.100634	34 / 0
(20S)-Protopanaxadiol	Smoothened homolog	SMO	Q99835	CHEMBL5971	Frizzled family G protein-coupled receptor	0.100634	45 / 0
(20S)-Protopanaxadiol	Adenosine A1 receptor	ADORA1	P30542	CHEMBL226	Family A G protein-coupled receptor	0.100634	19 / 0
(20S)-Protopanaxadiol	Adenosine A2a receptor	ADORA2A	P29274	CHEMBL251	Family A G protein-coupled receptor	0.100634	21 / 0
(20S)-Protopanaxadiol	Protein kinase C gamma	PRKCG	P05129	CHEMBL2938	Kinase	0.100634	11 / 0
(20S)-Protopanaxadiol	Protein kinase C delta	PRKCD	Q05655	CHEMBL2996	Kinase	0.100634	30 / 0
(20S)-Protopanaxadiol	Protein kinase C beta	PRKCB	P05771	CHEMBL3045	Kinase	0.100634	69 / 0
(20S)-Protopanaxadiol	Protein kinase C epsilon	PRKCE	Q02156	CHEMBL3582	Kinase	0.100634	13 / 0
(20S)-Protopanaxadiol	Pregnane X receptor	NR1I2	O75469	CHEMBL3401	Nuclear receptor	0.100634	3 / 0
(20S)-Protopanaxadiol	Cyclin-dependent kinase 6	CDK6	Q00534	CHEMBL2508	Kinase	0.100634	19 / 0
(20S)-Protopanaxadiol	Cyclin-dependent kinase 4	CDK4	P11802	CHEMBL331	Kinase	0.100634	43 / 0
(20S)-Protopanaxadiol	ALK tyrosine kinase receptor	ALK	Q9UM73	CHEMBL4247	Kinase	0.100634	97 / 0
(20S)-Protopanaxadiol	Bile acid receptor FXR	NR1H4	Q96RI1	CHEMBL2047	Nuclear receptor	0.100634	12 / 2
(20S)-Protopanaxadiol	Phosphodiesterase 2A	PDE2A	O00408	CHEMBL2652	Phosphodiesterase	0.100634	33 / 0
(20S)-Protopanaxadiol	Phosphodiesterase 4B	PDE4B	Q07343	CHEMBL275	Phosphodiesterase	0.100634	33 / 0
(20S)-Protopanaxadiol	Voltage-gated potassium channel subunit Kv1.3	KCNA3	P22001	CHEMBL4633	Voltage-gated ion channel	0.100634	6 / 0
(20S)-Protopanaxadiol	11-beta-hydroxysteroid dehydrogenase 2	HSD11B2	P80365	CHEMBL3746	Enzyme	0.100634	8 / 5
(20S)-Protopanaxadiol	p53-binding protein Mdm-2	MDM2	Q00987	CHEMBL5023	Other nuclear protein	0.100634	98 / 0
(20S)-Protopanaxadiol	c-Jun N-terminal kinase 1	MAPK8	P45983	CHEMBL2276	Kinase	0.100634	74 / 0
(20S)-Protopanaxadiol	MAP kinase p38 alpha	MAPK14	Q16539	CHEMBL260	Kinase	0.100634	162 / 0
(20S)-Protopanaxadiol	Cytochrome P450 2C9	CYP2C9	P11712	CHEMBL3397	Cytochrome P450	0.100634	10 / 0
(20S)-Protopanaxadiol	Cytochrome P450 3A4	CYP3A4	P08684	CHEMBL340	Cytochrome P450	0.100634	12 / 0
(20S)-Protopanaxadiol	Subtilisin/kexin type 7	PCSK7	Q16549	CHEMBL2232	Protease	0.100634	1 / 0
(20S)-Protopanaxadiol	G-protein coupled receptor 55	GPR55	Q9Y2T6	CHEMBL1075322	Family A G protein-coupled receptor	0.100634	1 / 0
(20S)-Protopanaxadiol	N-arachidonyl glycine receptor	GPR18	Q14330	CHEMBL2384898	Family A G protein-coupled receptor	0.100634	1 / 0
(20S)-Protopanaxadiol	Calcitonin gene-related peptide type 1 receptor	CALCRL	Q16602	CHEMBL3798	Family B G protein-coupled receptor	0.100634	14 / 0
(20S)-Protopanaxadiol	Serine/threonine-protein kinase Chk1	CHEK1	O14757	CHEMBL4630	Kinase	0.100634	43 / 0
Panaxadiol	Cytochrome P450 19A1	CYP19A1	P11511	CHEMBL1978	Cytochrome P450	0.11739	7 / 12
Panaxadiol	Cytochrome P450 51 (by homology)	CYP51A1	Q16850	CHEMBL3849	Cytochrome P450	0.100634	11 / 1
Panaxadiol	Sonic hedgehog protein (by homology)	SHH	Q15465	CHEMBL5602	Unclassified protein	0.100634	11 / 10
Panaxadiol	Norepinephrine transporter	SLC6A2	P23975	CHEMBL222	Electrochemical transporter	0.100634	31 / 0
Panaxadiol	Neurokinin 2 receptor	TACR2	P21452	CHEMBL2327	Family A G protein-coupled receptor	0.100634	106 / 0
Panaxadiol	Dopamine transporter	SLC6A3	Q01959	CHEMBL238	Electrochemical transporter	0.100634	88 / 0
Panaxadiol	Corticotropin releasing factor receptor 1 (by homology)	CRHR1	P34998	CHEMBL1800	Family B G protein-coupled receptor	0.100634	51 / 0
Panaxadiol	ALK tyrosine kinase receptor	ALK	Q9UM73	CHEMBL4247	Kinase	0.100634	53 / 0
Panaxadiol	C-C chemokine receptor type 1	CCR1	P32246	CHEMBL2413	Family A G protein-coupled receptor	0.100634	149 / 0
Panaxadiol	Cannabinoid receptor 1	CNR1	P21554	CHEMBL218	Family A G protein-coupled receptor	0.100634	300 / 0
Panaxadiol	Butyrylcholinesterase	BCHE	P06276	CHEMBL1914	Hydrolase	0.100634	11 / 0
Panaxadiol	Aldo-keto-reductase family 1 member C3	AKR1C3	P42330	CHEMBL4681	Enzyme	0.100634	14 / 0
Panaxadiol	Beta-secretase 1	BACE1	P56817	CHEMBL4822	Protease	0.100634	170 / 0
Panaxadiol	Beta amyloid A4 protein	APP	P05067	CHEMBL2487	Membrane receptor	0.100634	31 / 0
Panaxadiol	11-beta-hydroxysteroid dehydrogenase 2	HSD11B2	P80365	CHEMBL3746	Enzyme	0.100634	11 / 0
Panaxadiol	Protein Mdm4	MDM4	O15151	CHEMBL1255126	Unclassified protein	0.100634	5 / 0
Panaxadiol	p53-binding protein Mdm-2	MDM2	Q00987	CHEMBL5023	Other nuclear protein	0.100634	160 / 0
Panaxadiol	Interleukin-6 receptor subunit beta	IL6ST	P40189	CHEMBL3124734	Membrane receptor	0.100634	2 / 0
Panaxadiol	RAS guanyl releasing protein 3	RASGRP3	Q8IV61	CHEMBL3638	Other cytosolic protein	0.100634	1 / 0
Panaxadiol	Hepatocyte growth factor receptor	MET	P08581	CHEMBL3717	Kinase	0.100634	66 / 0
Panaxadiol	Nitric oxide synthase, inducible (by homology)	NOS2	P35228	CHEMBL4481	Enzyme	0.100634	3 / 0
Panaxadiol	Monocarboxylate transporter 1	SLC16A1	P53985	CHEMBL4360	Electrochemical transporter	0.100634	21 / 0
Panaxadiol	Nuclear receptor ROR-gamma	RORC	P51449	CHEMBL1741186	Nuclear receptor	0.100634	21 / 0
Panaxadiol	Glucocorticoid receptor	NR3C1	P04150	CHEMBL2034	Nuclear receptor	0.100634	50 / 0
Panaxadiol	Interleukin-8 receptor A	CXCR1	P25024	CHEMBL4029	Family A G protein-coupled receptor	0.100634	4 / 0
Panaxadiol	Thrombin and coagulation factor X	F10	P00742	CHEMBL244	Protease	0.100634	95 / 0
Panaxadiol	Lanosterol synthase	LSS	P48449	CHEMBL3593	Enzyme	0.100634	6 / 0
Panaxadiol	Ileal bile acid transporter	SLC10A2	Q12908	CHEMBL2778	Electrochemical transporter	0.100634	8 / 0
Panaxadiol	Prostaglandin E synthase	PTGES	O14684	CHEMBL5658	Enzyme	0.100634	13 / 0
Panaxadiol	Nuclear receptor ROR-alpha	RORA	P35398	CHEMBL5868	Nuclear receptor	0.100634	3 / 0
Panaxadiol	Macrophage colony stimulating factor receptor	CSF1R	P07333	CHEMBL1844	Kinase	0.100634	40 / 0
Panaxadiol	Stem cell growth factor receptor	KIT	P10721	CHEMBL1936	Kinase	0.100634	21 / 0
Panaxadiol	MAP kinase p38 alpha	MAPK14	Q16539	CHEMBL260	Kinase	0.100634	181 / 0
Panaxadiol	Glycogen synthase kinase-3 beta	GSK3B	P49841	CHEMBL262	Kinase	0.100634	35 / 0
Panaxadiol	Voltage-gated potassium channel subunit Kv1.3	KCNA3	P22001	CHEMBL4633	Voltage-gated ion channel	0.100634	14 / 0
Panaxadiol	HERG	KCNH2	Q12809	CHEMBL240	Voltage-gated ion channel	0.100634	117 / 0
Panaxadiol	Phosphodiesterase 10A	PDE10A	Q9Y233	CHEMBL4409	Phosphodiesterase	0.100634	181 / 0
Panaxadiol	Vasopressin V1a receptor	AVPR1A	P37288	CHEMBL1889	Family A G protein-coupled receptor	0.100634	16 / 0
Panaxadiol	Melatonin receptor 1A	MTNR1A	P48039	CHEMBL1945	Family A G protein-coupled receptor	0.100634	5 / 0
Panaxadiol	Melatonin receptor 1B	MTNR1B	P49286	CHEMBL1946	Family A G protein-coupled receptor	0.100634	6 / 0
Panaxadiol	Delta opioid receptor (by homology)	OPRD1	P41143	CHEMBL236	Family A G protein-coupled receptor	0.100634	107 / 0
Panaxadiol	Metabotropic glutamate receptor 1	GRM1	Q13255	CHEMBL3772	Family C G protein-coupled receptor	0.100634	8 / 0
Panaxadiol	Cyclin T1	CCNT1	O60563	CHEMBL2108	Other cytosolic protein	0.100634	44 / 0
Panaxadiol	Cannabinoid receptor 2 (by homology)	CNR2	P34972	CHEMBL253	Family A G protein-coupled receptor	0.100634	293 / 0
Panaxadiol	Orexin receptor 2	HCRTR2	O43614	CHEMBL4792	Family A G protein-coupled receptor	0.100634	15 / 0
Panaxadiol	Orexin receptor 1	HCRTR1	O43613	CHEMBL5113	Family A G protein-coupled receptor	0.100634	16 / 0
Panaxadiol	Glycogen synthase kinase-3 alpha	GSK3A	P49840	CHEMBL2850	Kinase	0.100634	8 / 0
Panaxadiol	Pregnane X receptor	NR1I2	O75469	CHEMBL3401	Nuclear receptor	0.100634	4 / 0
Panaxadiol	LIM domain kinase 2	LIMK2	P53671	CHEMBL5932	Kinase	0.100634	7 / 0
Protopanaxatriol	Protein-tyrosine phosphatase 1B	PTPN1	P18031	CHEMBL335	Phosphatase	0.178366	80 / 49
Protopanaxatriol	Cytochrome P450 2C19	CYP2C19	P33261	CHEMBL3622	Cytochrome P450	0.120226	10 / 2
Protopanaxatriol	Muscarinic acetylcholine receptor M2	CHRM2	P08172	CHEMBL211	Family A G protein-coupled receptor	0.120226	29 / 2
Protopanaxatriol	Androgen Receptor	AR	P10275	CHEMBL1871	Nuclear receptor	0.120226	43 / 77
Protopanaxatriol	Norepinephrine transporter	SLC6A2	P23975	CHEMBL222	Electrochemical transporter	0.120226	21 / 2
Protopanaxatriol	Serotonin transporter	SLC6A4	P31645	CHEMBL228	Electrochemical transporter	0.120226	146 / 5
Protopanaxatriol	Acetylcholinesterase	ACHE	P22303	CHEMBL220	Hydrolase	0.120226	42 / 2
Protopanaxatriol	11-beta-hydroxysteroid dehydrogenase 1	HSD11B1	P28845	CHEMBL4235	Enzyme	0.120226	257 / 21
Protopanaxatriol	Cytochrome P450 19A1	CYP19A1	P11511	CHEMBL1978	Cytochrome P450	0.120226	3 / 91
Protopanaxatriol	Estrogen receptor alpha	ESR1	P03372	CHEMBL206	Nuclear receptor	0.120226	19 / 38
Protopanaxatriol	Potassium-transporting ATPase alpha chain 2	ATP12A	P54707	CHEMBL2933	Primary active transporter	0.120226	9 / 3
Protopanaxatriol	Niemann-Pick C1-like protein 1	NPC1L1	Q9UHC9	CHEMBL2027	Other membrane protein	0.120226	13 / 11
Protopanaxatriol	Cytochrome P450 51 (by homology)	CYP51A1	Q16850	CHEMBL3849	Cytochrome P450	0.120226	6 / 3
Protopanaxatriol	HMG-CoA reductase	HMGCR	P04035	CHEMBL402	Oxidoreductase	0.120226	46 / 3
Protopanaxatriol	LXR-alpha	NR1H3	Q13133	CHEMBL2808	Nuclear receptor	0.120226	15 / 21
Protopanaxatriol	Sterol regulatory element-binding protein 2	SREBF2	Q12772	CHEMBL1795166	Unclassified protein	0.120226	0 / 1
Protopanaxatriol	Cytochrome P450 17A1	CYP17A1	P05093	CHEMBL3522	Cytochrome P450	0.120226	0 / 28
Protopanaxatriol	Nuclear receptor ROR-gamma	RORC	P51449	CHEMBL1741186	Nuclear receptor	0.120226	23 / 9
Protopanaxatriol	Butyrylcholinesterase	BCHE	P06276	CHEMBL1914	Hydrolase	0.120226	15 / 2
Protopanaxatriol	Vitamin D receptor	VDR	P11473	CHEMBL1977	Nuclear receptor	0.120226	77 / 46
Protopanaxatriol	C-C chemokine receptor type 1	CCR1	P32246	CHEMBL2413	Family A G protein-coupled receptor	0.120226	88 / 0
Protopanaxatriol	Cyclooxygenase-2	PTGS2	P35354	CHEMBL230	Oxidoreductase	0.120226	38 / 3
Protopanaxatriol	UDP-glucuronosyltransferase 2B7	UGT2B7	P16662	CHEMBL4370	Enzyme	0.120226	0 / 22
Protopanaxatriol	Proteinase-activated receptor 1	F2R	P25116	CHEMBL3974	Family A G protein-coupled receptor	0.120226	30 / 0
Protopanaxatriol	Nuclear receptor subfamily 1 group I member 3	NR1I3	Q14994	CHEMBL5503	Nuclear receptor	0.120226	1 / 2
Protopanaxatriol	Corticotropin releasing factor receptor 1	CRHR1	P34998	CHEMBL1800	Family B G protein-coupled receptor	0.120226	40 / 0
Protopanaxatriol	G-protein coupled receptor 55	GPR55	Q9Y2T6	CHEMBL1075322	Family A G protein-coupled receptor	0.120226	1 / 0
Protopanaxatriol	N-arachidonyl glycine receptor	GPR18	Q14330	CHEMBL2384898	Family A G protein-coupled receptor	0.120226	1 / 0
Protopanaxatriol	Epoxide hydratase	EPHX2	P34913	CHEMBL2409	Protease	0.120226	17 / 0
Protopanaxatriol	PI3-kinase p110-beta subunit	PIK3CB	P42338	CHEMBL3145	Enzyme	0.120226	56 / 0
Protopanaxatriol	Phosphodiesterase 10A	PDE10A	Q9Y233	CHEMBL4409	Phosphodiesterase	0.120226	291 / 0
Protopanaxatriol	Serine/threonine-protein kinase Aurora-A	AURKA	O14965	CHEMBL4722	Kinase	0.120226	90 / 0
Protopanaxatriol	P2X purinoceptor 3	P2RX3	P56373	CHEMBL2998	Ligand-gated ion channel	0.120226	68 / 0
Protopanaxatriol	Testis-specific androgen-binding protein	SHBG	P04278	CHEMBL3305	Secreted protein	0.120226	1 / 41
Protopanaxatriol	Prostaglandin E synthase	PTGES	O14684	CHEMBL5658	Enzyme	0.120226	28 / 10
Protopanaxatriol	Estrogen receptor beta	ESR2	Q92731	CHEMBL242	Nuclear receptor	0.120226	15 / 46
Protopanaxatriol	Tubulin--tyrosine ligase	TTL	Q8NG68	CHEMBL5549	Enzyme	0.120226	9 / 0
Protopanaxatriol	ALK tyrosine kinase receptor	ALK	Q9UM73	CHEMBL4247	Kinase	0.120226	101 / 0
Protopanaxatriol	Sodium channel protein type IX alpha subunit	SCN9A	Q15858	CHEMBL4296	Voltage-gated ion channel	0.120226	25 / 0
Protopanaxatriol	Serine/threonine-protein kinase mTOR	MTOR	P42345	CHEMBL2842	Kinase	0.120226	412 / 0
Protopanaxatriol	CDK8/Cyclin C	CCNC CDK8	P24863 P49336	CHEMBL3038474	Kinase	0.120226	7 / 0
Protopanaxatriol	Cell division protein kinase 8	CDK8	P49336	CHEMBL5719	Kinase	0.120226	11 / 0
Protopanaxatriol	Smoothened homolog	SMO	Q99835	CHEMBL5971	Frizzled family G protein-coupled receptor	0.120226	48 / 0
Protopanaxatriol	Gamma-secretase	PSEN2 PSENEN NCSTN APH1A PSEN1 APH1B	P49810 Q9NZ42 Q92542 Q96BI3 P49768 Q8WW43	CHEMBL2094135	Protease	0.120226	72 / 0
Protopanaxatriol	Phosphodiesterase 2A	PDE2A	O00408	CHEMBL2652	Phosphodiesterase	0.120226	37 / 0
Protopanaxatriol	Phosphodiesterase 4B	PDE4B	Q07343	CHEMBL275	Phosphodiesterase	0.120226	47 / 0
Protopanaxatriol	PI3-kinase p110-delta subunit	PIK3CD	O00329	CHEMBL3130	Enzyme	0.120226	39 / 0
Protopanaxatriol	PI3-kinase p110-gamma subunit	PIK3CG	P48736	CHEMBL3267	Enzyme	0.120226	47 / 0
Protopanaxatriol	PI3-kinase p110-alpha subunit	PIK3CA	P42336	CHEMBL4005	Enzyme	0.120226	338 / 0
Protopanaxatriol	Serine/threonine-protein kinase Chk1	CHEK1	O14757	CHEMBL4630	Kinase	0.120226	87 / 0
Protopanaxatriol	Renin	REN	P00797	CHEMBL286	Protease	0.120226	515 / 0
Protopanaxatriol	MAP kinase p38 alpha	MAPK14	Q16539	CHEMBL260	Kinase	0.120226	208 / 0
Protopanaxatriol	Pregnane X receptor	NR1I2	O75469	CHEMBL3401	Nuclear receptor	0.120226	3 / 0
Protopanaxatriol	Tyrosine-protein kinase ABL	ABL1	P00519	CHEMBL1862	Kinase	0.120226	68 / 0
Protopanaxatriol	Histone deacetylase 6	HDAC6	Q9UBN7	CHEMBL1865	Eraser	0.120226	30 / 0
Protopanaxatriol	Histone deacetylase 1	HDAC1	Q13547	CHEMBL325	Eraser	0.120226	44 / 0
Protopanaxatriol	Calcitonin gene-related peptide type 1 receptor	CALCRL	Q16602	CHEMBL3798	Family B G protein-coupled receptor	0.120226	20 / 0
Protopanaxatriol	Tyrosine-protein kinase BRK	PTK6	Q13882	CHEMBL4601	Kinase	0.120226	12 / 0
Protopanaxatriol	Pyruvate dehydrogenase kinase isoform 1	PDK1	Q15118	CHEMBL4766	Kinase	0.120226	10 / 0
Protopanaxatriol	Cytochrome P450 24A1	CYP24A1	Q07973	CHEMBL4521	Enzyme	0.120226	8 / 0
Protopanaxatriol	Phosphodiesterase 5A	PDE5A	O76074	CHEMBL1827	Phosphodiesterase	0.120226	70 / 0
Protopanaxatriol	Subtilisin/kexin type 7	PCSK7	Q16549	CHEMBL2232	Protease	0.120226	1 / 0
Protopanaxatriol	Cytochrome P450 2C9	CYP2C9	P11712	CHEMBL3397	Cytochrome P450	0.120226	10 / 0
Protopanaxatriol	Cytochrome P450 3A4	CYP3A4	P08684	CHEMBL340	Cytochrome P450	0.120226	13 / 0
Protopanaxatriol	Phosphodiesterase 3	PDE3A	Q14432	CHEMBL241	Phosphodiesterase	0.120226	5 / 0
Protopanaxatriol	Phosphodiesterase 3B	PDE3B	Q13370	CHEMBL290	Phosphodiesterase	0.120226	6 / 0
Protopanaxatriol	Ephrin receptor	EPHB4	P54760	CHEMBL5147	Kinase	0.120226	39 / 0
Protopanaxatriol	5-lipoxygenase activating protein	ALOX5AP	P20292	CHEMBL4550	Other cytosolic protein	0.120226	84 / 0
gypenoside VN2	Signal transducer and activator of transcription 3	STAT3	P40763	CHEMBL4026	Transcription factor	0.0833265	0 / 7
ginsenoside Rh2	Signal transducer and activator of transcription 3	STAT3	P40763	CHEMBL4026	Transcription factor	0.0840656	1 / 7
ginsenoside Rh2	Interleukin-2	IL2	P60568	CHEMBL5880	Secreted protein	0.0840656	1 / 1
gymnemaside VI	Signal transducer and activator of transcription 3	STAT3	P40763	CHEMBL4026	Transcription factor	0.335603	5 / 7
Gypenoside LVIII_qt	Protein-tyrosine phosphatase 1B	PTPN1	P18031	CHEMBL335	Phosphatase	0.41944	96 / 52
Gypenoside LVIII_qt	Androgen Receptor	AR	P10275	CHEMBL1871	Nuclear receptor	0.211618	48 / 91
Gypenoside LVIII_qt	Estrogen receptor alpha	ESR1	P03372	CHEMBL206	Nuclear receptor	0.161766	15 / 39
Gypenoside LVIII_qt	Serotonin transporter	SLC6A4	P31645	CHEMBL228	Electrochemical transporter	0.161766	184 / 5
Gypenoside LVIII_qt	Cytochrome P450 2C19	CYP2C19	P33261	CHEMBL3622	Cytochrome P450	0.161766	12 / 2
Gypenoside LVIII_qt	Cytochrome P450 19A1	CYP19A1	P11511	CHEMBL1978	Cytochrome P450	0.14515	5 / 149
Gypenoside LVIII_qt	Muscarinic acetylcholine receptor M2	CHRM2	P08172	CHEMBL211	Family A G protein-coupled receptor	0.14515	55 / 2
Gypenoside LVIII_qt	Acetylcholinesterase	ACHE	P22303	CHEMBL220	Hydrolase	0.128532	49 / 1
Gypenoside LVIII_qt	Norepinephrine transporter	SLC6A2	P23975	CHEMBL222	Electrochemical transporter	0.128532	23 / 2
Gypenoside LVIII_qt	LXR-alpha	NR1H3	Q13133	CHEMBL2808	Nuclear receptor	0.128532	13 / 21
Gypenoside LVIII_qt	HMG-CoA reductase	HMGCR	P04035	CHEMBL402	Oxidoreductase	0.120226	126 / 13
Gypenoside LVIII_qt	Testis-specific androgen-binding protein	SHBG	P04278	CHEMBL3305	Secreted protein	0.120226	1 / 44
Gypenoside LVIII_qt	Nuclear receptor ROR-gamma	RORC	P51449	CHEMBL1741186	Nuclear receptor	0.120226	26 / 9
Gypenoside LVIII_qt	Cytochrome P450 51 (by homology)	CYP51A1	Q16850	CHEMBL3849	Cytochrome P450	0.120226	12 / 2
Gypenoside LVIII_qt	Nuclear receptor subfamily 1 group I member 3	NR1I3	Q14994	CHEMBL5503	Nuclear receptor	0.120226	1 / 3
Gypenoside LVIII_qt	Sterol regulatory element-binding protein 2	SREBF2	Q12772	CHEMBL1795166	Unclassified protein	0.120226	0 / 1
Gypenoside LVIII_qt	Estrogen receptor beta	ESR2	Q92731	CHEMBL242	Nuclear receptor	0.120226	13 / 47
Gypenoside LVIII_qt	Butyrylcholinesterase	BCHE	P06276	CHEMBL1914	Hydrolase	0.120226	20 / 2
Gypenoside LVIII_qt	11-beta-hydroxysteroid dehydrogenase 1	HSD11B1	P28845	CHEMBL4235	Enzyme	0.120226	327 / 25
Gypenoside LVIII_qt	Niemann-Pick C1-like protein 1	NPC1L1	Q9UHC9	CHEMBL2027	Other membrane protein	0.120226	17 / 12
Gypenoside LVIII_qt	Squalene monooxygenase	SQLE	Q14534	CHEMBL3592	Enzyme	0.120226	0 / 4
Gypenoside LVIII_qt	Cytochrome P450 17A1	CYP17A1	P05093	CHEMBL3522	Cytochrome P450	0.120226	5 / 42
Gypenoside LVIII_qt	Proteinase-activated receptor 1	F2R	P25116	CHEMBL3974	Family A G protein-coupled receptor	0.120226	53 / 0
Gypenoside LVIII_qt	Protein farnesyltransferase	FNTA FNTB	P49354 P49356	CHEMBL2094108	Enzyme	0.120226	20 / 5
Gypenoside LVIII_qt	Carboxylesterase 2	CES2	O00748	CHEMBL3180	Enzyme	0.120226	8 / 10
Gypenoside LVIII_qt	DNA polymerase beta	POLB	P06746	CHEMBL2392	Enzyme	0.120226	0 / 7
Gypenoside LVIII_qt	Receptor-type tyrosine-protein phosphatase F (LAR)	PTPRF	P10586	CHEMBL3521	Membrane receptor	0.120226	0 / 1
Gypenoside LVIII_qt	Phospholipase A2 group 1B	PLA2G1B	P04054	CHEMBL4426	Enzyme	0.120226	0 / 1
Gypenoside LVIII_qt	Low molecular weight phosphotyrosine protein phosphatase	ACP1	P24666	CHEMBL4903	Phosphatase	0.120226	0 / 1
Gypenoside LVIII_qt	Aldo-keto reductase family 1 member B10	AKR1B10	O60218	CHEMBL5983	Enzyme	0.120226	0 / 6
Gypenoside LVIII_qt	Potassium-transporting ATPase alpha chain 2	ATP12A	P54707	CHEMBL2933	Primary active transporter	0.120226	4 / 2
Gypenoside LVIII_qt	ALK tyrosine kinase receptor	ALK	Q9UM73	CHEMBL4247	Kinase	0.120226	106 / 0
Gypenoside LVIII_qt	T-cell protein-tyrosine phosphatase	PTPN2	P17706	CHEMBL3807	Phosphatase	0.120226	12 / 17
Gypenoside LVIII_qt	Prostaglandin E synthase	PTGES	O14684	CHEMBL5658	Enzyme	0.120226	30 / 10
Gypenoside LVIII_qt	Glucocorticoid receptor	NR3C1	P04150	CHEMBL2034	Nuclear receptor	0.120226	110 / 30
Gypenoside LVIII_qt	Phosphodiesterase 10A	PDE10A	Q9Y233	CHEMBL4409	Phosphodiesterase	0.120226	435 / 0
Gypenoside LVIII_qt	Carbonic anhydrase II	CA2	P00918	CHEMBL205	Lyase	0.120226	94 / 0
Gypenoside LVIII_qt	c-Jun N-terminal kinase 1	MAPK8	P45983	CHEMBL2276	Kinase	0.120226	126 / 0
Gypenoside LVIII_qt	MAP kinase p38 alpha	MAPK14	Q16539	CHEMBL260	Kinase	0.120226	280 / 0
Gypenoside LVIII_qt	Carbonic anhydrase I	CA1	P00915	CHEMBL261	Lyase	0.120226	80 / 0
Gypenoside LVIII_qt	c-Jun N-terminal kinase 3	MAPK10	P53779	CHEMBL2637	Kinase	0.120226	79 / 0
Gypenoside LVIII_qt	c-Jun N-terminal kinase 2	MAPK9	P45984	CHEMBL4179	Kinase	0.120226	70 / 0
Gypenoside LVIII_qt	Protein kinase C gamma	PRKCG	P05129	CHEMBL2938	Kinase	0.120226	21 / 0
Gypenoside LVIII_qt	Protein kinase C delta	PRKCD	Q05655	CHEMBL2996	Kinase	0.120226	50 / 0
Gypenoside LVIII_qt	Protein kinase C beta	PRKCB	P05771	CHEMBL3045	Kinase	0.120226	87 / 0
Gypenoside LVIII_qt	Protein kinase C epsilon	PRKCE	Q02156	CHEMBL3582	Kinase	0.120226	23 / 0
Gypenoside LVIII_qt	Protein kinase C theta	PRKCQ	Q04759	CHEMBL3920	Kinase	0.120226	36 / 0
Gypenoside LVIII_qt	Protein-tyrosine phosphatase 1C	PTPN6	P29350	CHEMBL3166	Phosphatase	0.120226	0 / 1
Gypenoside LVIII_qt	Vasopressin V2 receptor	AVPR2	P30518	CHEMBL1790	Family A G protein-coupled receptor	0.120226	41 / 0
Gypenoside LVIII_qt	Vasopressin V1a receptor	AVPR1A	P37288	CHEMBL1889	Family A G protein-coupled receptor	0.120226	31 / 0
Gypenoside LVIII_qt	Oxytocin receptor	OXTR	P30559	CHEMBL2049	Family A G protein-coupled receptor	0.120226	44 / 0
Gypenoside LVIII_qt	Serotonin 2b (5-HT2b) receptor	HTR2B	P41595	CHEMBL1833	Family A G protein-coupled receptor	0.120226	17 / 0
Gypenoside LVIII_qt	Adrenergic receptor alpha-2	ADRA2C	P18825	CHEMBL1916	Family A G protein-coupled receptor	0.120226	20 / 0
Gypenoside LVIII_qt	Estrogen-related receptor alpha	ESRRA	P11474	CHEMBL3429	Nuclear receptor	0.120226	3 / 0
Gypenoside LVIII_qt	Estrogen-related receptor beta	ESRRB	O95718	CHEMBL3751	Nuclear receptor	0.120226	3 / 0
Gypenoside LVIII_qt	Fatty acid synthase	FASN	P49327	CHEMBL4158	Transferase	0.120226	143 / 0
Gypenoside LVIII_qt	C-C chemokine receptor type 1	CCR1	P32246	CHEMBL2413	Family A G protein-coupled receptor	0.120226	132 / 0
Gypenoside LVIII_qt	Cytochrome P450 2C9	CYP2C9	P11712	CHEMBL3397	Cytochrome P450	0.120226	12 / 0
Gypenoside LVIII_qt	Cytochrome P450 3A4	CYP3A4	P08684	CHEMBL340	Cytochrome P450	0.120226	10 / 0
Gypenoside LVIII_qt	Heat shock protein HSP 90-alpha	HSP90AA1	P07900	CHEMBL3880	Other cytosolic protein	0.120226	74 / 0
Gypenoside LVIII_qt	RAS guanyl-releasing protein 1 (by homology)	RASGRP1	O95267	CHEMBL5953	Other cytosolic protein	0.120226	3 / 0
Gypenoside LVIII_qt	Fatty acid binding protein adipocyte	FABP4	P15090	CHEMBL2083	Fatty acid binding protein family	0.120226	0 / 3
Gypenoside LVIII_qt	Fatty acid binding protein muscle	FABP3	P05413	CHEMBL3344	Fatty acid binding protein family	0.120226	0 / 4
Gypenoside LVIII_qt	Fatty acid binding protein epidermal	FABP5	Q01469	CHEMBL3674	Fatty acid binding protein family	0.120226	0 / 1
Gypenoside LVIII_qt	11-beta-hydroxysteroid dehydrogenase 2	HSD11B2	P80365	CHEMBL3746	Enzyme	0.120226	11 / 8
Gypenoside LVIII_qt	Fatty acid-binding protein, liver	FABP1	P07148	CHEMBL5421	Fatty acid binding protein family	0.120226	0 / 3
Gypenoside LVIII_qt	G-protein coupled receptor 55	GPR55	Q9Y2T6	CHEMBL1075322	Family A G protein-coupled receptor	0.120226	1 / 0
Gypenoside LVIII_qt	Tyrosine-protein kinase ABL	ABL1	P00519	CHEMBL1862	Kinase	0.120226	90 / 0
Gypenoside LVIII_qt	N-arachidonyl glycine receptor	GPR18	Q14330	CHEMBL2384898	Family A G protein-coupled receptor	0.120226	1 / 0
Gypenoside LVIII_qt	Anandamide amidohydrolase	FAAH	O00519	CHEMBL2243	Enzyme	0.120226	17 / 5
Gypenoside LVIII_qt	p53-binding protein Mdm-2	MDM2	Q00987	CHEMBL5023	Other nuclear protein	0.120226	160 / 0
Gypenoside LVIII_qt	Liver glycogen phosphorylase	PYGL	P06737	CHEMBL2568	Enzyme	0.120226	54 / 0
Gypenoside LVIII_qt	Tyrosine-protein kinase receptor UFO	AXL	P30530	CHEMBL4895	Kinase	0.120226	30 / 0
Gypenoside LVIII_qt	Tyrosine-protein kinase receptor TYRO3	TYRO3	Q06418	CHEMBL5314	Kinase	0.120226	43 / 0
Gypenoside LVIII_qt	Proto-oncogene tyrosine-protein kinase MER	MERTK	Q12866	CHEMBL5331	Kinase	0.120226	41 / 0
Gypenoside LVIII_qt	Corticosteroid binding globulin	SERPINA6	P08185	CHEMBL2421	Secreted protein	0.120226	0 / 20
Gypenoside LVIII_qt	CD81 antigen	CD81	P60033	CHEMBL1075180	Surface antigen	0.120226	0 / 1
Gypenoside LVIII_qt	PI3-kinase p110-beta subunit	PIK3CB	P42338	CHEMBL3145	Enzyme	0.120226	76 / 0
Gypenoside LVIII_qt	Phosphodiesterase 4D	PDE4D	Q08499	CHEMBL288	Phosphodiesterase	0.120226	32 / 1
Gypenoside LVIII_qt	Tyrosine-protein kinase JAK3	JAK3	P52333	CHEMBL2148	Kinase	0.120226	127 / 0
Gypenoside LVIII_qt	Poly [ADP-ribose] polymerase-1	PARP1	P09874	CHEMBL3105	Enzyme	0.120226	45 / 0
Gypenoside LVIII_qt	Interleukin-6 receptor subunit beta	IL6ST	P40189	CHEMBL3124734	Membrane receptor	0.120226	2 / 0
Gypenoside LVIII_qt	Voltage-gated potassium channel subunit Kv1.3	KCNA3	P22001	CHEMBL4633	Voltage-gated ion channel	0.120226	9 / 0
Gypenoside LVIII_qt	Epoxide hydratase	EPHX2	P34913	CHEMBL2409	Protease	0.120226	79 / 0
Gypenoside LVIII_qt	Acyl-CoA desaturase	SCD	O00767	CHEMBL5555	Enzyme	0.120226	23 / 1
Gypenoside LVIII_qt	C-X-C chemokine receptor type 3	CXCR3	P49682	CHEMBL4441	Family A G protein-coupled receptor	0.120226	10 / 0
Gypenoside LVIII_qt	Smoothened homolog	SMO	Q99835	CHEMBL5971	Frizzled family G protein-coupled receptor	0.120226	56 / 0
Gypenoside LVIII_qt	P2X purinoceptor 3	P2RX3	P56373	CHEMBL2998	Ligand-gated ion channel	0.120226	122 / 0
Gypenoside LV	Signal transducer and activator of transcription 3	STAT3	P40763	CHEMBL4026	Transcription factor	0.0833265	0 / 7
Gypenoside LV_qt	Protein-tyrosine phosphatase 1B	PTPN1	P18031	CHEMBL335	Phosphatase	0.134155	47 / 46
Gypenoside LV_qt	Cytochrome P450 19A1	CYP19A1	P11511	CHEMBL1978	Cytochrome P450	0.11739	2 / 92
Gypenoside LV_qt	Androgen Receptor	AR	P10275	CHEMBL1871	Nuclear receptor	0.109013	24 / 77
Gypenoside LV_qt	Nuclear receptor subfamily 1 group I member 3 (by homology)	NR1I3	Q14994	CHEMBL5503	Nuclear receptor	0.100634	0 / 2
Gypenoside LV_qt	HMG-CoA reductase	HMGCR	P04035	CHEMBL402	Oxidoreductase	0.100634	86 / 5
Gypenoside LV_qt	Acetylcholinesterase	ACHE	P22303	CHEMBL220	Hydrolase	0.100634	13 / 2
Gypenoside LV_qt	Norepinephrine transporter	SLC6A2	P23975	CHEMBL222	Electrochemical transporter	0.100634	19 / 2
Gypenoside LV_qt	11-beta-hydroxysteroid dehydrogenase 1	HSD11B1	P28845	CHEMBL4235	Enzyme	0.100634	143 / 21
Gypenoside LV_qt	Estrogen receptor alpha	ESR1	P03372	CHEMBL206	Nuclear receptor	0.100634	10 / 38
Gypenoside LV_qt	Muscarinic acetylcholine receptor M2	CHRM2	P08172	CHEMBL211	Family A G protein-coupled receptor	0.100634	46 / 1
Gypenoside LV_qt	Serotonin transporter	SLC6A4	P31645	CHEMBL228	Electrochemical transporter	0.100634	91 / 5
Gypenoside LV_qt	Potassium-transporting ATPase alpha chain 2	ATP12A	P54707	CHEMBL2933	Primary active transporter	0.100634	7 / 3
Gypenoside LV_qt	Niemann-Pick C1-like protein 1	NPC1L1	Q9UHC9	CHEMBL2027	Other membrane protein	0.100634	8 / 11
Gypenoside LV_qt	Vitamin D receptor	VDR	P11473	CHEMBL1977	Nuclear receptor	0.100634	69 / 47
Gypenoside LV_qt	LXR-alpha	NR1H3	Q13133	CHEMBL2808	Nuclear receptor	0.100634	15 / 21
Gypenoside LV_qt	Cytochrome P450 2C19	CYP2C19	P33261	CHEMBL3622	Cytochrome P450	0.100634	2 / 2
Gypenoside LV_qt	Butyrylcholinesterase	BCHE	P06276	CHEMBL1914	Hydrolase	0.100634	9 / 2
Gypenoside LV_qt	Testis-specific androgen-binding protein	SHBG	P04278	CHEMBL3305	Secreted protein	0.100634	0 / 41
Gypenoside LV_qt	Estrogen receptor beta	ESR2	Q92731	CHEMBL242	Nuclear receptor	0.100634	8 / 46
Gypenoside LV_qt	UDP-glucuronosyltransferase 2B7	UGT2B7	P16662	CHEMBL4370	Enzyme	0.100634	0 / 22
Gypenoside LV_qt	Protein farnesyltransferase	FNTA FNTB	P49354 P49356	CHEMBL2094108	Enzyme	0.100634	9 / 5
Gypenoside LV_qt	Bile acid receptor FXR	NR1H4	Q96RI1	CHEMBL2047	Nuclear receptor	0.100634	8 / 3
Gypenoside LV_qt	Cytochrome P450 24A1	CYP24A1	Q07973	CHEMBL4521	Enzyme	0.100634	9 / 0
Gypenoside LV_qt	Nuclear receptor ROR-gamma	RORC	P51449	CHEMBL1741186	Nuclear receptor	0.100634	17 / 9
Gypenoside LV_qt	C-C chemokine receptor type 1	CCR1	P32246	CHEMBL2413	Family A G protein-coupled receptor	0.100634	49 / 0
Gypenoside LV_qt	Tyrosine-protein kinase BRK	PTK6	Q13882	CHEMBL4601	Kinase	0.100634	3 / 0
Gypenoside LV_qt	Cytochrome P450 17A1	CYP17A1	P05093	CHEMBL3522	Cytochrome P450	0.100634	2 / 28
Gypenoside LV_qt	Aurora kinase B/Inner centromere protein	INCENP AURKB	Q9NQS7 Q96GD4	CHEMBL3430907	Kinase	0.100634	6 / 0
Gypenoside LV_qt	Dual specificity protein kinase TTK	TTK	P33981	CHEMBL3983	Kinase	0.100634	12 / 0
Gypenoside LV_qt	Mu opioid receptor	OPRM1	P35372	CHEMBL233	Family A G protein-coupled receptor	0.100634	134 / 0
Gypenoside LV_qt	Delta opioid receptor	OPRD1	P41143	CHEMBL236	Family A G protein-coupled receptor	0.100634	98 / 0
Gypenoside LV_qt	Kappa Opioid receptor	OPRK1	P41145	CHEMBL237	Family A G protein-coupled receptor	0.100634	101 / 0
Gypenoside LV_qt	Cytochrome P450 51 (by homology)	CYP51A1	Q16850	CHEMBL3849	Cytochrome P450	0.100634	8 / 2
Gypenoside LV_qt	Matrix metalloproteinase 3	MMP3	P08254	CHEMBL283	Protease	0.100634	18 / 0
Gypenoside LV_qt	Matrix metalloproteinase 1	MMP1	P03956	CHEMBL332	Protease	0.100634	24 / 0
Gypenoside LV_qt	Matrix metalloproteinase 2	MMP2	P08253	CHEMBL333	Protease	0.100634	27 / 0
Gypenoside LV_qt	Matrix metalloproteinase 7	MMP7	P09237	CHEMBL4073	Protease	0.100634	5 / 0
Gypenoside LV_qt	11-beta-hydroxysteroid dehydrogenase 2	HSD11B2	P80365	CHEMBL3746	Enzyme	0.100634	9 / 5
Gypenoside LV_qt	Carboxylesterase 2	CES2	O00748	CHEMBL3180	Enzyme	0.100634	8 / 7
Gypenoside LV_qt	Gamma-secretase	PSEN2 PSENEN NCSTN APH1A PSEN1 APH1B	P49810 Q9NZ42 Q92542 Q96BI3 P49768 Q8WW43	CHEMBL2094135	Protease	0.100634	36 / 0
Gypenoside LV_qt	Calcitonin gene-related peptide type 1 receptor	CALCRL	Q16602	CHEMBL3798	Family B G protein-coupled receptor	0.100634	12 / 0
Gypenoside LV_qt	Renin	REN	P00797	CHEMBL286	Protease	0.100634	338 / 0
Gypenoside LV_qt	Epoxide hydratase	EPHX2	P34913	CHEMBL2409	Protease	0.100634	31 / 0
Gypenoside LV_qt	Vascular endothelial growth factor receptor 2	KDR	P35968	CHEMBL279	Kinase	0.100634	103 / 0
Gypenoside LV_qt	Cell division protein kinase 8	CDK8	P49336	CHEMBL5719	Kinase	0.100634	8 / 0
Gypenoside LV_qt	Neurokinin 2 receptor	TACR2	P21452	CHEMBL2327	Family A G protein-coupled receptor	0.100634	50 / 0
Gypenoside LVII	Signal transducer and activator of transcription 3	STAT3	P40763	CHEMBL4026	Transcription factor	0.0833265	0 / 7
Gypenoside LXIII	Signal transducer and activator of transcription 3	STAT3	P40763	CHEMBL4026	Transcription factor	0.0833265	0 / 7
Gypenoside LXIV	Signal transducer and activator of transcription 3	STAT3	P40763	CHEMBL4026	Transcription factor	0.0833265	0 / 7
Gypenoside LXV_qt	Protein-tyrosine phosphatase 1B	PTPN1	P18031	CHEMBL335	Phosphatase	0.153475	87 / 48
Gypenoside LXV_qt	Cytochrome P450 2C19	CYP2C19	P33261	CHEMBL3622	Cytochrome P450	0.120226	10 / 2
Gypenoside LXV_qt	Cytochrome P450 19A1	CYP19A1	P11511	CHEMBL1978	Cytochrome P450	0.120226	4 / 87
Gypenoside LXV_qt	Muscarinic acetylcholine receptor M2	CHRM2	P08172	CHEMBL211	Family A G protein-coupled receptor	0.120226	46 / 2
Gypenoside LXV_qt	Norepinephrine transporter	SLC6A2	P23975	CHEMBL222	Electrochemical transporter	0.120226	27 / 2
Gypenoside LXV_qt	Serotonin transporter	SLC6A4	P31645	CHEMBL228	Electrochemical transporter	0.120226	174 / 5
Gypenoside LXV_qt	Androgen Receptor	AR	P10275	CHEMBL1871	Nuclear receptor	0.120226	66 / 71
Gypenoside LXV_qt	LXR-alpha	NR1H3	Q13133	CHEMBL2808	Nuclear receptor	0.120226	17 / 19
Gypenoside LXV_qt	Estrogen receptor alpha	ESR1	P03372	CHEMBL206	Nuclear receptor	0.120226	25 / 38
Gypenoside LXV_qt	Acetylcholinesterase	ACHE	P22303	CHEMBL220	Hydrolase	0.120226	39 / 1
Gypenoside LXV_qt	11-beta-hydroxysteroid dehydrogenase 1	HSD11B1	P28845	CHEMBL4235	Enzyme	0.120226	273 / 21
Gypenoside LXV_qt	Potassium-transporting ATPase alpha chain 2	ATP12A	P54707	CHEMBL2933	Primary active transporter	0.120226	8 / 3
Gypenoside LXV_qt	HMG-CoA reductase	HMGCR	P04035	CHEMBL402	Oxidoreductase	0.120226	101 / 4
Gypenoside LXV_qt	Cytochrome P450 51 (by homology)	CYP51A1	Q16850	CHEMBL3849	Cytochrome P450	0.120226	6 / 2
Gypenoside LXV_qt	Niemann-Pick C1-like protein 1	NPC1L1	Q9UHC9	CHEMBL2027	Other membrane protein	0.120226	13 / 10
Gypenoside LXV_qt	Cyclooxygenase-1	PTGS1	P23219	CHEMBL221	Oxidoreductase	0.120226	7 / 2
Gypenoside LXV_qt	Mu opioid receptor	OPRM1	P35372	CHEMBL233	Family A G protein-coupled receptor	0.120226	213 / 0
Gypenoside LXV_qt	Delta opioid receptor	OPRD1	P41143	CHEMBL236	Family A G protein-coupled receptor	0.120226	133 / 0
Gypenoside LXV_qt	Kappa Opioid receptor	OPRK1	P41145	CHEMBL237	Family A G protein-coupled receptor	0.120226	154 / 0
Gypenoside LXV_qt	C-C chemokine receptor type 1	CCR1	P32246	CHEMBL2413	Family A G protein-coupled receptor	0.120226	106 / 0
Gypenoside LXV_qt	Sterol regulatory element-binding protein 2	SREBF2	Q12772	CHEMBL1795166	Unclassified protein	0.120226	0 / 1
Gypenoside LXV_qt	Phosphodiesterase 10A	PDE10A	Q9Y233	CHEMBL4409	Phosphodiesterase	0.120226	314 / 0
Gypenoside LXV_qt	Vitamin D receptor	VDR	P11473	CHEMBL1977	Nuclear receptor	0.120226	80 / 46
Gypenoside LXV_qt	Cyclooxygenase-2	PTGS2	P35354	CHEMBL230	Oxidoreductase	0.120226	43 / 3
Gypenoside LXV_qt	Nuclear receptor ROR-gamma	RORC	P51449	CHEMBL1741186	Nuclear receptor	0.120226	23 / 9
Gypenoside LXV_qt	Glycogen synthase kinase-3 beta	GSK3B	P49841	CHEMBL262	Kinase	0.120226	61 / 0
Gypenoside LXV_qt	Matrix metalloproteinase 3	MMP3	P08254	CHEMBL283	Protease	0.120226	40 / 0
Gypenoside LXV_qt	Glycogen synthase kinase-3 alpha	GSK3A	P49840	CHEMBL2850	Kinase	0.120226	8 / 0
Gypenoside LXV_qt	Matrix metalloproteinase 1	MMP1	P03956	CHEMBL332	Protease	0.120226	62 / 0
Gypenoside LXV_qt	Matrix metalloproteinase 2	MMP2	P08253	CHEMBL333	Protease	0.120226	76 / 0
Gypenoside LXV_qt	Matrix metalloproteinase 7	MMP7	P09237	CHEMBL4073	Protease	0.120226	9 / 0
Gypenoside LXV_qt	G-protein coupled receptor 55	GPR55	Q9Y2T6	CHEMBL1075322	Family A G protein-coupled receptor	0.120226	1 / 0
Gypenoside LXV_qt	N-arachidonyl glycine receptor	GPR18	Q14330	CHEMBL2384898	Family A G protein-coupled receptor	0.120226	1 / 0
Gypenoside LXV_qt	PI3-kinase p110-beta subunit	PIK3CB	P42338	CHEMBL3145	Enzyme	0.120226	68 / 0
Gypenoside LXV_qt	Butyrylcholinesterase	BCHE	P06276	CHEMBL1914	Hydrolase	0.120226	15 / 2
Gypenoside LXV_qt	Heat shock protein HSP 90-alpha	HSP90AA1	P07900	CHEMBL3880	Other cytosolic protein	0.120226	79 / 0
Gypenoside LXV_qt	Bile acid receptor FXR	NR1H4	Q96RI1	CHEMBL2047	Nuclear receptor	0.120226	22 / 2
Gypenoside LXV_qt	Cytochrome P450 2C9	CYP2C9	P11712	CHEMBL3397	Cytochrome P450	0.120226	10 / 0
Gypenoside LXV_qt	Cytochrome P450 3A4	CYP3A4	P08684	CHEMBL340	Cytochrome P450	0.120226	13 / 0
Gypenoside LXV_qt	Epoxide hydratase	EPHX2	P34913	CHEMBL2409	Protease	0.120226	34 / 0
Gypenoside LXV_qt	PI3-kinase p110-delta subunit	PIK3CD	O00329	CHEMBL3130	Enzyme	0.120226	61 / 0
Gypenoside LXV_qt	PI3-kinase p110-gamma subunit	PIK3CG	P48736	CHEMBL3267	Enzyme	0.120226	53 / 0
Gypenoside LXV_qt	PI3-kinase p110-alpha subunit	PIK3CA	P42336	CHEMBL4005	Enzyme	0.120226	408 / 0
Gypenoside LXV_qt	Poly [ADP-ribose] polymerase-1	PARP1	P09874	CHEMBL3105	Enzyme	0.120226	47 / 0
Gypenoside LXV_qt	Smoothened homolog	SMO	Q99835	CHEMBL5971	Frizzled family G protein-coupled receptor	0.120226	46 / 0
Gypenoside LXV_qt	UDP-glucuronosyltransferase 2B7	UGT2B7	P16662	CHEMBL4370	Enzyme	0.120226	0 / 22
Gypenoside LXV_qt	Proteinase-activated receptor 1	F2R	P25116	CHEMBL3974	Family A G protein-coupled receptor	0.120226	28 / 0
Gypenoside LXV_qt	Tubulin--tyrosine ligase	TTL	Q8NG68	CHEMBL5549	Enzyme	0.120226	11 / 0
Gypenoside LXV_qt	Estrogen receptor beta	ESR2	Q92731	CHEMBL242	Nuclear receptor	0.120226	20 / 46
Gypenoside LXV_qt	Phosphodiesterase 2A	PDE2A	O00408	CHEMBL2652	Phosphodiesterase	0.120226	53 / 0
Gypenoside LXV_qt	Phosphodiesterase 4B	PDE4B	Q07343	CHEMBL275	Phosphodiesterase	0.120226	53 / 0
Gypenoside LXV_qt	Serine/threonine-protein kinase Chk1	CHEK1	O14757	CHEMBL4630	Kinase	0.120226	96 / 0
Gypenoside LXV_qt	Nuclear receptor subfamily 1 group I member 3	NR1I3	Q14994	CHEMBL5503	Nuclear receptor	0.120226	1 / 2
Gypenoside LXV_qt	Corticotropin releasing factor receptor 1	CRHR1	P34998	CHEMBL1800	Family B G protein-coupled receptor	0.120226	73 / 0
Gypenoside LXV_qt	ALK tyrosine kinase receptor	ALK	Q9UM73	CHEMBL4247	Kinase	0.120226	111 / 0
Gypenoside LXV_qt	MAP kinase p38 alpha	MAPK14	Q16539	CHEMBL260	Kinase	0.120226	228 / 0
Gypenoside LXV_qt	Collagen type IV alpha-3-binding protein	COL4A3BP	Q9Y5P4	CHEMBL3399913	Unclassified protein	0.120226	1 / 0
Gypenoside LXV_qt	Gamma-secretase	PSEN2 PSENEN NCSTN APH1A PSEN1 APH1B	P49810 Q9NZ42 Q92542 Q96BI3 P49768 Q8WW43	CHEMBL2094135	Protease	0.120226	72 / 0
Gypenoside LXV_qt	CDK8/Cyclin C	CCNC CDK8	P24863 P49336	CHEMBL3038474	Kinase	0.120226	8 / 0
Gypenoside LXV_qt	Cell division protein kinase 8	CDK8	P49336	CHEMBL5719	Kinase	0.120226	12 / 0
Gypenoside LXV_qt	Vasopressin V1a receptor	AVPR1A	P37288	CHEMBL1889	Family A G protein-coupled receptor	0.120226	24 / 0
Gypenoside LXV_qt	Renin	REN	P00797	CHEMBL286	Protease	0.120226	577 / 0
Gypenoside LXV_qt	Vascular endothelial growth factor receptor 2	KDR	P35968	CHEMBL279	Kinase	0.120226	201 / 0
Gypenoside LXV_qt	P2X purinoceptor 3	P2RX3	P56373	CHEMBL2998	Ligand-gated ion channel	0.120226	144 / 0
Gypenoside LXV_qt	Fibroblast growth factor receptor 1	FGFR1	P11362	CHEMBL3650	Kinase	0.120226	47 / 0
Gypenoside LXV_qt	Ephrin receptor	EPHB4	P54760	CHEMBL5147	Kinase	0.120226	43 / 0
Gypenoside LXV_qt	Cytochrome P450 2D6	CYP2D6	P10635	CHEMBL289	Cytochrome P450	0.120226	3 / 0
Gypenoside LXV_qt	Choline kinase alpha	CHKA	P35790	CHEMBL3117	Enzyme	0.120226	1 / 0
Gypenoside LXV_qt	Pregnane X receptor	NR1I2	O75469	CHEMBL3401	Nuclear receptor	0.120226	4 / 0
Gypenoside LXV_qt	Aurora kinase B/Inner centromere protein	INCENP AURKB	Q9NQS7 Q96GD4	CHEMBL3430907	Kinase	0.120226	16 / 0
Gypenoside LXV_qt	Dual specificity protein kinase TTK	TTK	P33981	CHEMBL3983	Kinase	0.120226	34 / 0
Gypenoside LXV_qt	Testis-specific androgen-binding protein	SHBG	P04278	CHEMBL3305	Secreted protein	0.120226	2 / 40
Gypenoside LXV_qt	Phosphodiesterase 5A	PDE5A	O76074	CHEMBL1827	Phosphodiesterase	0.120226	86 / 0
Gypenoside LXV_qt	Serine/threonine-protein kinase Aurora-A	AURKA	O14965	CHEMBL4722	Kinase	0.120226	104 / 0
Gypenoside LXV_qt	Pyruvate dehydrogenase kinase isoform 1	PDK1	Q15118	CHEMBL4766	Kinase	0.120226	8 / 0
Gypenoside LXV_qt	Histone deacetylase 6	HDAC6	Q9UBN7	CHEMBL1865	Eraser	0.120226	29 / 0
Gypenoside LXV_qt	Serine/threonine-protein kinase mTOR	MTOR	P42345	CHEMBL2842	Kinase	0.120226	461 / 0
Gypenoside LXV_qt	Histone deacetylase 1	HDAC1	Q13547	CHEMBL325	Eraser	0.120226	46 / 0
Gypenoside LXV	Signal transducer and activator of transcription 3	STAT3	P40763	CHEMBL4026	Transcription factor	0.204947	5 / 7
Gypenoside LXVIII_qt	Protein-tyrosine phosphatase 1B	PTPN1	P18031	CHEMBL335	Phosphatase	0.134155	79 / 47
Gypenoside LXVIII_qt	Cytochrome P450 19A1	CYP19A1	P11511	CHEMBL1978	Cytochrome P450	0.100634	3 / 87
Gypenoside LXVIII_qt	Serotonin transporter	SLC6A4	P31645	CHEMBL228	Electrochemical transporter	0.100634	155 / 5
Gypenoside LXVIII_qt	Muscarinic acetylcholine receptor M2	CHRM2	P08172	CHEMBL211	Family A G protein-coupled receptor	0.100634	55 / 2
Gypenoside LXVIII_qt	Acetylcholinesterase	ACHE	P22303	CHEMBL220	Hydrolase	0.100634	25 / 1
Gypenoside LXVIII_qt	Androgen Receptor	AR	P10275	CHEMBL1871	Nuclear receptor	0.100634	63 / 71
Gypenoside LXVIII_qt	Estrogen receptor alpha	ESR1	P03372	CHEMBL206	Nuclear receptor	0.100634	21 / 38
Gypenoside LXVIII_qt	11-beta-hydroxysteroid dehydrogenase 1	HSD11B1	P28845	CHEMBL4235	Enzyme	0.100634	188 / 21
Gypenoside LXVIII_qt	Nuclear receptor subfamily 1 group I member 3 (by homology)	NR1I3	Q14994	CHEMBL5503	Nuclear receptor	0.100634	0 / 2
Gypenoside LXVIII_qt	Cytochrome P450 2C19	CYP2C19	P33261	CHEMBL3622	Cytochrome P450	0.100634	3 / 2
Gypenoside LXVIII_qt	Potassium-transporting ATPase alpha chain 2	ATP12A	P54707	CHEMBL2933	Primary active transporter	0.100634	9 / 2
Gypenoside LXVIII_qt	Norepinephrine transporter	SLC6A2	P23975	CHEMBL222	Electrochemical transporter	0.100634	28 / 2
Gypenoside LXVIII_qt	LXR-alpha	NR1H3	Q13133	CHEMBL2808	Nuclear receptor	0.100634	15 / 19
Gypenoside LXVIII_qt	Tubulin--tyrosine ligase	TTL	Q8NG68	CHEMBL5549	Enzyme	0.100634	7 / 0
Gypenoside LXVIII_qt	Vitamin D receptor	VDR	P11473	CHEMBL1977	Nuclear receptor	0.100634	83 / 41
Gypenoside LXVIII_qt	HMG-CoA reductase	HMGCR	P04035	CHEMBL402	Oxidoreductase	0.100634	84 / 3
Gypenoside LXVIII_qt	C-C chemokine receptor type 1	CCR1	P32246	CHEMBL2413	Family A G protein-coupled receptor	0.100634	57 / 0
Gypenoside LXVIII_qt	Carboxylesterase 2	CES2	O00748	CHEMBL3180	Enzyme	0.100634	8 / 7
Gypenoside LXVIII_qt	Mu opioid receptor	OPRM1	P35372	CHEMBL233	Family A G protein-coupled receptor	0.100634	197 / 0
Gypenoside LXVIII_qt	Delta opioid receptor	OPRD1	P41143	CHEMBL236	Family A G protein-coupled receptor	0.100634	144 / 0
Gypenoside LXVIII_qt	Kappa Opioid receptor	OPRK1	P41145	CHEMBL237	Family A G protein-coupled receptor	0.100634	143 / 0
Gypenoside LXVIII_qt	Serine/threonine-protein kinase Chk1	CHEK1	O14757	CHEMBL4630	Kinase	0.100634	77 / 0
Gypenoside LXVIII_qt	P2X purinoceptor 3	P2RX3	P56373	CHEMBL2998	Ligand-gated ion channel	0.100634	152 / 0
Gypenoside LXVIII_qt	Glycogen synthase kinase-3 beta	GSK3B	P49841	CHEMBL262	Kinase	0.100634	62 / 0
Gypenoside LXVIII_qt	Glycogen synthase kinase-3 alpha	GSK3A	P49840	CHEMBL2850	Kinase	0.100634	11 / 0
Gypenoside LXVIII_qt	Glutathione S-transferase Pi	GSTP1	P09211	CHEMBL3902	Enzyme	0.100634	3 / 0
Gypenoside LXVIII_qt	Glutathione S-transferase Mu 2	GSTM2	P28161	CHEMBL4589	Enzyme	0.100634	3 / 0
Gypenoside LXVIII_qt	Proteinase-activated receptor 1	F2R	P25116	CHEMBL3974	Family A G protein-coupled receptor	0.100634	15 / 0
Gypenoside LXVIII_qt	Gamma-secretase	PSEN2 PSENEN NCSTN APH1A PSEN1 APH1B	P49810 Q9NZ42 Q92542 Q96BI3 P49768 Q8WW43	CHEMBL2094135	Protease	0.100634	42 / 0
Gypenoside LXVIII_qt	Sterol regulatory element-binding protein 2	SREBF2	Q12772	CHEMBL1795166	Unclassified protein	0.100634	0 / 1
Gypenoside LXVIII_qt	Niemann-Pick C1-like protein 1	NPC1L1	Q9UHC9	CHEMBL2027	Other membrane protein	0.100634	9 / 11
Gypenoside LXVIII_qt	Poly [ADP-ribose] polymerase-1	PARP1	P09874	CHEMBL3105	Enzyme	0.100634	44 / 0
Gypenoside LXVIII_qt	Protein farnesyltransferase	FNTA FNTB	P49354 P49356	CHEMBL2094108	Enzyme	0.100634	17 / 5
Gypenoside LXVIII_qt	Cyclooxygenase-1	PTGS1	P23219	CHEMBL221	Oxidoreductase	0.100634	7 / 2
Gypenoside LXVIII_qt	p53-binding protein Mdm-2	MDM2	Q00987	CHEMBL5023	Other nuclear protein	0.100634	115 / 0
Gypenoside LXVIII_qt	Epoxide hydratase	EPHX2	P34913	CHEMBL2409	Protease	0.100634	51 / 0
Gypenoside LXVIII_qt	Corticotropin releasing factor receptor 1	CRHR1	P34998	CHEMBL1800	Family B G protein-coupled receptor	0.100634	52 / 0
Gypenoside LXVIII_qt	Serine/threonine-protein kinase Aurora-A	AURKA	O14965	CHEMBL4722	Kinase	0.100634	78 / 0
Gypenoside LXVIII_qt	Nuclear receptor ROR-gamma	RORC	P51449	CHEMBL1741186	Nuclear receptor	0.100634	19 / 9
Gypenoside LXVIII_qt	MAP kinase p38 alpha	MAPK14	Q16539	CHEMBL260	Kinase	0.100634	165 / 0
Gypenoside LXVIII_qt	Matrix metalloproteinase 3	MMP3	P08254	CHEMBL283	Protease	0.100634	37 / 0
Gypenoside LXVIII_qt	Matrix metalloproteinase 1	MMP1	P03956	CHEMBL332	Protease	0.100634	54 / 0
Gypenoside LXVIII_qt	Matrix metalloproteinase 2	MMP2	P08253	CHEMBL333	Protease	0.100634	67 / 0
Gypenoside LXVIII_qt	Matrix metalloproteinase 7	MMP7	P09237	CHEMBL4073	Protease	0.100634	10 / 0
Gypenoside LXVIII_qt	Mitogen-activated protein kinase kinase kinase 14	MAP3K14	Q99558	CHEMBL5888	Kinase	0.100634	144 / 0
Gypenoside LXVIII_qt	Cytochrome P450 51 (by homology)	CYP51A1	Q16850	CHEMBL3849	Cytochrome P450	0.100634	4 / 2
Gypenoside LXVIII_qt	LIM domain kinase 1	LIMK1	P53667	CHEMBL3836	Kinase	0.100634	17 / 0
Gypenoside LXVIII_qt	UDP-glucuronosyltransferase 2B7	UGT2B7	P16662	CHEMBL4370	Enzyme	0.100634	0 / 22
Gypenoside LXVIII_qt	Tyrosine-protein kinase SYK	SYK	P43405	CHEMBL2599	Kinase	0.100634	182 / 0
Gypenoside LXVIII_qt	Estrogen receptor beta	ESR2	Q92731	CHEMBL242	Nuclear receptor	0.100634	19 / 46
Gypenoside LXVIII_qt	Pyruvate dehydrogenase kinase isoform 1	PDK1	Q15118	CHEMBL4766	Kinase	0.100634	7 / 0
Gypenoside LXVIII_qt	Pregnane X receptor	NR1I2	O75469	CHEMBL3401	Nuclear receptor	0.100634	4 / 0
Gypenoside LXVIII_qt	Rho-associated protein kinase 2	ROCK2	O75116	CHEMBL2973	Kinase	0.100634	66 / 0
Gypenoside LXVIII_qt	Vascular endothelial growth factor receptor 2	KDR	P35968	CHEMBL279	Kinase	0.100634	178 / 0
Gypenoside LXVIII_qt	Protein kinase C gamma	PRKCG	P05129	CHEMBL2938	Kinase	0.100634	13 / 0
Gypenoside LXVIII_qt	Protein kinase C delta	PRKCD	Q05655	CHEMBL2996	Kinase	0.100634	36 / 0
Gypenoside LXVIII_qt	Protein kinase C beta	PRKCB	P05771	CHEMBL3045	Kinase	0.100634	92 / 0
Gypenoside LXVIII_qt	Protein kinase C epsilon	PRKCE	Q02156	CHEMBL3582	Kinase	0.100634	12 / 0
Gypenoside LXVIII_qt	Fibroblast growth factor receptor 1	FGFR1	P11362	CHEMBL3650	Kinase	0.100634	30 / 0
Gypenoside LXVIII_qt	Protein kinase C theta	PRKCQ	Q04759	CHEMBL3920	Kinase	0.100634	27 / 0
Gypenoside LXVIII_qt	Ephrin receptor	EPHB4	P54760	CHEMBL5147	Kinase	0.100634	35 / 0
Gypenoside LXVIII_qt	Phosphodiesterase 3	PDE3A	Q14432	CHEMBL241	Phosphodiesterase	0.100634	5 / 0
Gypenoside LXVIII_qt	Phosphodiesterase 3B	PDE3B	Q13370	CHEMBL290	Phosphodiesterase	0.100634	4 / 0
Gypenoside LXVIII_qt	Heat shock protein HSP 90-alpha	HSP90AA1	P07900	CHEMBL3880	Other cytosolic protein	0.100634	52 / 0
Gypenoside LXVIII_qt	PI3-kinase p110-alpha subunit	PIK3CA	P42336	CHEMBL4005	Enzyme	0.100634	297 / 0
Gypenoside LXVIII_qt	Butyrylcholinesterase	BCHE	P06276	CHEMBL1914	Hydrolase	0.100634	4 / 2
Gypenoside LXVIII_qt	Interleukin-1 receptor-associated kinase 4	IRAK4	Q9NWZ3	CHEMBL3778	Kinase	0.100634	19 / 0
Gypenoside LXVIII_qt	Diacylglycerol O-acyltransferase 1	DGAT1	O75907	CHEMBL6009	Enzyme	0.100634	9 / 0
Gypenoside LXVIII_qt	6-phosphofructo-2-kinase/fructose-2,6-bisphosphatase 3	PFKFB3	Q16875	CHEMBL2331053	Enzyme	0.100634	54 / 0
Gypenoside LXVIII_qt	Choline kinase alpha	CHKA	P35790	CHEMBL3117	Enzyme	0.100634	1 / 0
Gypenoside LXVIII_qt	Serine/threonine protein phosphatase PP1-gamma catalytic subunit	PPP1CC	P36873	CHEMBL4438	Phosphatase	0.100634	1 / 0
Gypenoside LXVIII_qt	Serine/threonine protein phosphatase 2A, catalytic subunit, alpha isoform	PPP2CA	P67775	CHEMBL4703	Phosphatase	0.100634	2 / 0
Gypenoside LXVIII_qt	CDK8/Cyclin C	CCNC CDK8	P24863 P49336	CHEMBL3038474	Kinase	0.100634	7 / 0
Gypenoside LXVIII_qt	Matrix metalloproteinase 8	MMP8	P22894	CHEMBL4588	Protease	0.100634	21 / 0
Gypenoside LXVIII_qt	Cell division protein kinase 8	CDK8	P49336	CHEMBL5719	Kinase	0.100634	11 / 0
Gypenoside LXVIII_qt	Adenosine A2a receptor	ADORA2A	P29274	CHEMBL251	Family A G protein-coupled receptor	0.100634	37 / 0
Gypenoside LXVIII_qt	Adenosine A2b receptor	ADORA2B	P29275	CHEMBL255	Family A G protein-coupled receptor	0.100634	2 / 0
Gypenoside LXVIII_qt	Renin	REN	P00797	CHEMBL286	Protease	0.100634	456 / 0
Gypenoside LXVIII_qt	Kinesin-like protein 1	KIF11	P52732	CHEMBL4581	Other cytosolic protein	0.100634	17 / 0
Gypenoside LX	Signal transducer and activator of transcription 3	STAT3	P40763	CHEMBL4026	Transcription factor	0.479588	6 / 7
Gypenoside LX_qt	Protein-tyrosine phosphatase 1B	PTPN1	P18031	CHEMBL335	Phosphatase	0.14515	78 / 47
Gypenoside LX_qt	Cytochrome P450 19A1	CYP19A1	P11511	CHEMBL1978	Cytochrome P450	0.120226	3 / 87
Gypenoside LX_qt	Serotonin transporter	SLC6A4	P31645	CHEMBL228	Electrochemical transporter	0.120226	196 / 5
Gypenoside LX_qt	Androgen Receptor	AR	P10275	CHEMBL1871	Nuclear receptor	0.120226	77 / 71
Gypenoside LX_qt	Acetylcholinesterase	ACHE	P22303	CHEMBL220	Hydrolase	0.120226	26 / 1
Gypenoside LX_qt	Muscarinic acetylcholine receptor M2	CHRM2	P08172	CHEMBL211	Family A G protein-coupled receptor	0.120226	60 / 2
Gypenoside LX_qt	11-beta-hydroxysteroid dehydrogenase 1	HSD11B1	P28845	CHEMBL4235	Enzyme	0.120226	216 / 21
Gypenoside LX_qt	Nuclear receptor subfamily 1 group I member 3 (by homology)	NR1I3	Q14994	CHEMBL5503	Nuclear receptor	0.120226	0 / 2
Gypenoside LX_qt	Estrogen receptor alpha	ESR1	P03372	CHEMBL206	Nuclear receptor	0.120226	23 / 38
Gypenoside LX_qt	Norepinephrine transporter	SLC6A2	P23975	CHEMBL222	Electrochemical transporter	0.120226	36 / 2
Gypenoside LX_qt	Cytochrome P450 2C19	CYP2C19	P33261	CHEMBL3622	Cytochrome P450	0.120226	3 / 2
Gypenoside LX_qt	Potassium-transporting ATPase alpha chain 2	ATP12A	P54707	CHEMBL2933	Primary active transporter	0.120226	9 / 2
Gypenoside LX_qt	HMG-CoA reductase	HMGCR	P04035	CHEMBL402	Oxidoreductase	0.120226	102 / 3
Gypenoside LX_qt	Serine/threonine-protein kinase Chk1	CHEK1	O14757	CHEMBL4630	Kinase	0.120226	80 / 0
Gypenoside LX_qt	C-C chemokine receptor type 1	CCR1	P32246	CHEMBL2413	Family A G protein-coupled receptor	0.120226	68 / 0
Gypenoside LX_qt	LXR-alpha	NR1H3	Q13133	CHEMBL2808	Nuclear receptor	0.120226	16 / 19
Gypenoside LX_qt	Carboxylesterase 2	CES2	O00748	CHEMBL3180	Enzyme	0.120226	8 / 7
Gypenoside LX_qt	Mu opioid receptor	OPRM1	P35372	CHEMBL233	Family A G protein-coupled receptor	0.120226	258 / 0
Gypenoside LX_qt	Delta opioid receptor	OPRD1	P41143	CHEMBL236	Family A G protein-coupled receptor	0.120226	172 / 0
Gypenoside LX_qt	Kappa Opioid receptor	OPRK1	P41145	CHEMBL237	Family A G protein-coupled receptor	0.120226	192 / 0
Gypenoside LX_qt	Protein farnesyltransferase	FNTA FNTB	P49354 P49356	CHEMBL2094108	Enzyme	0.120226	16 / 5
Gypenoside LX_qt	Sterol regulatory element-binding protein 2	SREBF2	Q12772	CHEMBL1795166	Unclassified protein	0.120226	0 / 1
Gypenoside LX_qt	Niemann-Pick C1-like protein 1	NPC1L1	Q9UHC9	CHEMBL2027	Other membrane protein	0.120226	9 / 11
Gypenoside LX_qt	Aurora kinase B/Inner centromere protein	INCENP AURKB	Q9NQS7 Q96GD4	CHEMBL3430907	Kinase	0.120226	5 / 0
Gypenoside LX_qt	Dual specificity protein kinase TTK	TTK	P33981	CHEMBL3983	Kinase	0.120226	14 / 0
Gypenoside LX_qt	P2X purinoceptor 3	P2RX3	P56373	CHEMBL2998	Ligand-gated ion channel	0.120226	157 / 0
Gypenoside LX_qt	Pregnane X receptor	NR1I2	O75469	CHEMBL3401	Nuclear receptor	0.120226	5 / 0
Gypenoside LX_qt	Tubulin--tyrosine ligase	TTL	Q8NG68	CHEMBL5549	Enzyme	0.120226	7 / 0
Gypenoside LX_qt	Vitamin D receptor	VDR	P11473	CHEMBL1977	Nuclear receptor	0.120226	75 / 41
Gypenoside LX_qt	Glycogen synthase kinase-3 beta	GSK3B	P49841	CHEMBL262	Kinase	0.120226	75 / 0
Gypenoside LX_qt	Glycogen synthase kinase-3 alpha	GSK3A	P49840	CHEMBL2850	Kinase	0.120226	11 / 0
Gypenoside LX_qt	Epoxide hydratase	EPHX2	P34913	CHEMBL2409	Protease	0.120226	61 / 0
Gypenoside LX_qt	Matrix metalloproteinase 3	MMP3	P08254	CHEMBL283	Protease	0.120226	35 / 0
Gypenoside LX_qt	Matrix metalloproteinase 1	MMP1	P03956	CHEMBL332	Protease	0.120226	61 / 0
Gypenoside LX_qt	Matrix metalloproteinase 2	MMP2	P08253	CHEMBL333	Protease	0.120226	65 / 0
Gypenoside LX_qt	Matrix metalloproteinase 7	MMP7	P09237	CHEMBL4073	Protease	0.120226	12 / 0
Gypenoside LX_qt	Cyclooxygenase-1	PTGS1	P23219	CHEMBL221	Oxidoreductase	0.120226	6 / 2
Gypenoside LX_qt	Vascular endothelial growth factor receptor 2	KDR	P35968	CHEMBL279	Kinase	0.120226	192 / 0
Gypenoside LX_qt	Fibroblast growth factor receptor 1	FGFR1	P11362	CHEMBL3650	Kinase	0.120226	28 / 0
Gypenoside LX_qt	Ephrin receptor	EPHB4	P54760	CHEMBL5147	Kinase	0.120226	36 / 0
Gypenoside LX_qt	Phosphodiesterase 3	PDE3A	Q14432	CHEMBL241	Phosphodiesterase	0.120226	5 / 0
Gypenoside LX_qt	Phosphodiesterase 3B	PDE3B	Q13370	CHEMBL290	Phosphodiesterase	0.120226	4 / 0
Gypenoside LX_qt	Corticotropin releasing factor receptor 1	CRHR1	P34998	CHEMBL1800	Family B G protein-coupled receptor	0.120226	51 / 0
Gypenoside LX_qt	Poly [ADP-ribose] polymerase-1	PARP1	P09874	CHEMBL3105	Enzyme	0.120226	47 / 0
Gypenoside LX_qt	Butyrylcholinesterase	BCHE	P06276	CHEMBL1914	Hydrolase	0.120226	7 / 2
Gypenoside LX_qt	UDP-glucuronosyltransferase 2B7	UGT2B7	P16662	CHEMBL4370	Enzyme	0.120226	0 / 22
Gypenoside LX_qt	Pyruvate dehydrogenase kinase isoform 1	PDK1	Q15118	CHEMBL4766	Kinase	0.120226	11 / 0
Gypenoside LX_qt	Mitogen-activated protein kinase kinase kinase 14	MAP3K14	Q99558	CHEMBL5888	Kinase	0.120226	138 / 0
Gypenoside LX_qt	CDK8/Cyclin C	CCNC CDK8	P24863 P49336	CHEMBL3038474	Kinase	0.120226	8 / 0
Gypenoside LX_qt	Proteinase-activated receptor 1	F2R	P25116	CHEMBL3974	Family A G protein-coupled receptor	0.120226	25 / 0
Gypenoside LX_qt	Cell division protein kinase 8	CDK8	P49336	CHEMBL5719	Kinase	0.120226	12 / 0
Gypenoside LX_qt	Serine/threonine-protein kinase Aurora-A	AURKA	O14965	CHEMBL4722	Kinase	0.120226	82 / 0
Gypenoside LX_qt	Nuclear receptor ROR-gamma	RORC	P51449	CHEMBL1741186	Nuclear receptor	0.120226	18 / 9
Gypenoside LX_qt	Cytochrome P450 51 (by homology)	CYP51A1	Q16850	CHEMBL3849	Cytochrome P450	0.120226	4 / 2
Gypenoside LX_qt	p53-binding protein Mdm-2	MDM2	Q00987	CHEMBL5023	Other nuclear protein	0.120226	126 / 0
Gypenoside LX_qt	Tyrosine-protein kinase SYK	SYK	P43405	CHEMBL2599	Kinase	0.120226	182 / 0
Gypenoside LX_qt	Heat shock protein HSP 90-alpha	HSP90AA1	P07900	CHEMBL3880	Other cytosolic protein	0.120226	50 / 0
Gypenoside LX_qt	6-phosphofructo-2-kinase/fructose-2,6-bisphosphatase 3	PFKFB3	Q16875	CHEMBL2331053	Enzyme	0.120226	57 / 0
Gypenoside LX_qt	Renin	REN	P00797	CHEMBL286	Protease	0.120226	505 / 0
Gypenoside LX_qt	Rho-associated protein kinase 2	ROCK2	O75116	CHEMBL2973	Kinase	0.120226	62 / 0
Gypenoside LX_qt	Choline kinase alpha	CHKA	P35790	CHEMBL3117	Enzyme	0.120226	1 / 0
Gypenoside LX_qt	LIM domain kinase 1	LIMK1	P53667	CHEMBL3836	Kinase	0.120226	17 / 0
Gypenoside LX_qt	Insulin receptor	INSR	P06213	CHEMBL1981	Kinase	0.120226	38 / 0
Gypenoside LX_qt	Gamma-secretase	PSEN2 PSENEN NCSTN APH1A PSEN1 APH1B	P49810 Q9NZ42 Q92542 Q96BI3 P49768 Q8WW43	CHEMBL2094135	Protease	0.120226	59 / 0
Gypenoside LX_qt	Tyrosine-protein kinase ITK/TSK	ITK	Q08881	CHEMBL2959	Kinase	0.120226	32 / 0
Gypenoside LX_qt	Histamine H3 receptor	HRH3	Q9Y5N1	CHEMBL264	Family A G protein-coupled receptor	0.120226	174 / 0
Gypenoside LX_qt	GABA-A receptor; alpha-3/beta-3/gamma-2	GABRB3 GABRA3 GABRG2	P28472 P34903 P18507	CHEMBL2094120	Ligand-gated ion channel	0.120226	5 / 0
Gypenoside LX_qt	GABA-A receptor; alpha-1/beta-3/gamma-2	GABRB3 GABRG2 GABRA1	P28472 P18507 P14867	CHEMBL2094121	Ligand-gated ion channel	0.120226	5 / 0
Gypenoside LX_qt	GABA-A receptor; alpha-5/beta-3/gamma-2	GABRB3 GABRG2 GABRA5	P28472 P18507 P31644	CHEMBL2094122	Ligand-gated ion channel	0.120226	6 / 0
Gypenoside LX_qt	GABA-A receptor; alpha-2/beta-3/gamma-2	GABRA2 GABRB3 GABRG2	P47869 P28472 P18507	CHEMBL2094130	Ligand-gated ion channel	0.120226	6 / 0
Gypenoside LX_qt	Protein kinase C delta	PRKCD	Q05655	CHEMBL2996	Kinase	0.120226	46 / 0
Gypenoside LX_qt	Diacylglycerol O-acyltransferase 1	DGAT1	O75907	CHEMBL6009	Enzyme	0.120226	10 / 0
Gypenoside LXI_qt	Protein-tyrosine phosphatase 1B	PTPN1	P18031	CHEMBL335	Phosphatase	0.109013	90 / 38
Gypenoside LXI_qt	Androgen Receptor	AR	P10275	CHEMBL1871	Nuclear receptor	0.100634	40 / 81
Gypenoside LXI_qt	UDP-glucuronosyltransferase 2B7	UGT2B7	P16662	CHEMBL4370	Enzyme	0.100634	0 / 8
Gypenoside LXI_qt	Niemann-Pick C1-like protein 1	NPC1L1	Q9UHC9	CHEMBL2027	Other membrane protein	0.100634	8 / 8
Gypenoside LXI_qt	Nuclear receptor ROR-alpha	RORA	P35398	CHEMBL5868	Nuclear receptor	0.100634	0 / 3
Gypenoside LXI_qt	Cytochrome P450 19A1	CYP19A1	P11511	CHEMBL1978	Cytochrome P450	0.100634	4 / 69
Gypenoside LXI_qt	Testis-specific androgen-binding protein	SHBG	P04278	CHEMBL3305	Secreted protein	0.100634	1 / 40
Gypenoside LXI_qt	C-C chemokine receptor type 1	CCR1	P32246	CHEMBL2413	Family A G protein-coupled receptor	0.100634	45 / 0
Gypenoside LXI_qt	Vitamin D receptor	VDR	P11473	CHEMBL1977	Nuclear receptor	0.100634	86 / 41
Gypenoside LXI_qt	Mu opioid receptor	OPRM1	P35372	CHEMBL233	Family A G protein-coupled receptor	0.100634	172 / 0
Gypenoside LXI_qt	Delta opioid receptor	OPRD1	P41143	CHEMBL236	Family A G protein-coupled receptor	0.100634	143 / 0
Gypenoside LXI_qt	Kappa Opioid receptor	OPRK1	P41145	CHEMBL237	Family A G protein-coupled receptor	0.100634	123 / 0
Gypenoside LXI_qt	Heat shock protein HSP 90-alpha	HSP90AA1	P07900	CHEMBL3880	Other cytosolic protein	0.100634	27 / 0
Gypenoside LXI_qt	Matrix metalloproteinase 3	MMP3	P08254	CHEMBL283	Protease	0.100634	25 / 0
Gypenoside LXI_qt	Matrix metalloproteinase 1	MMP1	P03956	CHEMBL332	Protease	0.100634	52 / 0
Gypenoside LXI_qt	Matrix metalloproteinase 2	MMP2	P08253	CHEMBL333	Protease	0.100634	47 / 0
Gypenoside LXI_qt	Matrix metalloproteinase 7	MMP7	P09237	CHEMBL4073	Protease	0.100634	5 / 0
Gypenoside LXI_qt	Cytochrome P450 2C19	CYP2C19	P33261	CHEMBL3622	Cytochrome P450	0.100634	1 / 2
Gypenoside LXI_qt	Acetylcholinesterase	ACHE	P22303	CHEMBL220	Hydrolase	0.100634	20 / 2
Gypenoside LXI_qt	Serotonin transporter	SLC6A4	P31645	CHEMBL228	Electrochemical transporter	0.100634	120 / 5
Gypenoside LXI_qt	Nuclear receptor subfamily 1 group I member 3 (by homology)	NR1I3	Q14994	CHEMBL5503	Nuclear receptor	0.100634	0 / 2
Gypenoside LXI_qt	Estrogen receptor alpha	ESR1	P03372	CHEMBL206	Nuclear receptor	0.100634	31 / 40
Gypenoside LXI_qt	Glycogen synthase kinase-3 beta	GSK3B	P49841	CHEMBL262	Kinase	0.100634	53 / 0
Gypenoside LXI_qt	Glycogen synthase kinase-3 alpha	GSK3A	P49840	CHEMBL2850	Kinase	0.100634	8 / 0
Gypenoside LXI_qt	Poly [ADP-ribose] polymerase-1	PARP1	P09874	CHEMBL3105	Enzyme	0.100634	34 / 0
Gypenoside LXI_qt	Muscarinic acetylcholine receptor M2	CHRM2	P08172	CHEMBL211	Family A G protein-coupled receptor	0.100634	40 / 1
Gypenoside LXI_qt	Proteinase-activated receptor 1	F2R	P25116	CHEMBL3974	Family A G protein-coupled receptor	0.100634	3 / 0
Gypenoside LXI_qt	Pregnane X receptor	NR1I2	O75469	CHEMBL3401	Nuclear receptor	0.100634	4 / 0
Gypenoside LXI_qt	Epoxide hydratase	EPHX2	P34913	CHEMBL2409	Protease	0.100634	31 / 0
Gypenoside LXI_qt	HMG-CoA reductase	HMGCR	P04035	CHEMBL402	Oxidoreductase	0.100634	74 / 4
Gypenoside LXI_qt	Renin	REN	P00797	CHEMBL286	Protease	0.100634	484 / 0
Gypenoside LXI_qt	P2X purinoceptor 3	P2RX3	P56373	CHEMBL2998	Ligand-gated ion channel	0.100634	104 / 0
Gypenoside LXI_qt	p53-binding protein Mdm-2	MDM2	Q00987	CHEMBL5023	Other nuclear protein	0.100634	121 / 0
Gypenoside LXI_qt	11-beta-hydroxysteroid dehydrogenase 1	HSD11B1	P28845	CHEMBL4235	Enzyme	0.100634	135 / 19
Gypenoside LXI_qt	LIM domain kinase 1	LIMK1	P53667	CHEMBL3836	Kinase	0.100634	15 / 0
Gypenoside LXI_qt	Gamma-secretase	PSEN2 PSENEN NCSTN APH1A PSEN1 APH1B	P49810 Q9NZ42 Q92542 Q96BI3 P49768 Q8WW43	CHEMBL2094135	Protease	0.100634	41 / 0
Gypenoside LXI_qt	Nuclear receptor ROR-gamma	RORC	P51449	CHEMBL1741186	Nuclear receptor	0.100634	15 / 9
Gypenoside LXI_qt	Cannabinoid receptor 2	CNR2	P34972	CHEMBL253	Family A G protein-coupled receptor	0.100634	93 / 0
Gypenoside LXI_qt	MAP kinase p38 alpha	MAPK14	Q16539	CHEMBL260	Kinase	0.100634	148 / 0
Gypenoside LXI_qt	Choline kinase alpha	CHKA	P35790	CHEMBL3117	Enzyme	0.100634	1 / 0
Gypenoside LXI_qt	Pyruvate dehydrogenase kinase isoform 1	PDK1	Q15118	CHEMBL4766	Kinase	0.100634	8 / 0
Gypenoside LXI_qt	Protein kinase C gamma	PRKCG	P05129	CHEMBL2938	Kinase	0.100634	8 / 0
Gypenoside LXI_qt	Protein kinase C delta	PRKCD	Q05655	CHEMBL2996	Kinase	0.100634	26 / 0
Gypenoside LXI_qt	Protein kinase C beta	PRKCB	P05771	CHEMBL3045	Kinase	0.100634	82 / 0
Gypenoside LXI_qt	Protein kinase C epsilon	PRKCE	Q02156	CHEMBL3582	Kinase	0.100634	6 / 0
Gypenoside LXI_qt	Protein kinase C theta	PRKCQ	Q04759	CHEMBL3920	Kinase	0.100634	22 / 0
Gypenoside LXII	Signal transducer and activator of transcription 3	STAT3	P40763	CHEMBL4026	Transcription factor	0.0833265	0 / 7
ginsenoside Rb3_qt	Protein-tyrosine phosphatase 1B	PTPN1	P18031	CHEMBL335	Phosphatase	0.176055	96 / 52
ginsenoside Rb3_qt	Cytochrome P450 19A1	CYP19A1	P11511	CHEMBL1978	Cytochrome P450	0.150917	10 / 149
ginsenoside Rb3_qt	Androgen Receptor (by homology)	AR	P10275	CHEMBL1871	Nuclear receptor	0.134155	104 / 91
ginsenoside Rb3_qt	Estrogen receptor alpha	ESR1	P03372	CHEMBL206	Nuclear receptor	0.134155	38 / 39
ginsenoside Rb3_qt	Serotonin transporter	SLC6A4	P31645	CHEMBL228	Electrochemical transporter	0.134155	442 / 5
ginsenoside Rb3_qt	Muscarinic acetylcholine receptor M2	CHRM2	P08172	CHEMBL211	Family A G protein-coupled receptor	0.125771	122 / 2
ginsenoside Rb3_qt	Acetylcholinesterase	ACHE	P22303	CHEMBL220	Hydrolase	0.125771	57 / 1
ginsenoside Rb3_qt	Cytochrome P450 2C19	CYP2C19	P33261	CHEMBL3622	Cytochrome P450	0.125771	11 / 2
ginsenoside Rb3_qt	Norepinephrine transporter	SLC6A2	P23975	CHEMBL222	Electrochemical transporter	0.109013	60 / 2
ginsenoside Rb3_qt	HMG-CoA reductase	HMGCR	P04035	CHEMBL402	Oxidoreductase	0.100634	175 / 13
ginsenoside Rb3_qt	Nuclear receptor subfamily 1 group I member 3	NR1I3	Q14994	CHEMBL5503	Nuclear receptor	0.100634	2 / 3
ginsenoside Rb3_qt	Testis-specific androgen-binding protein	SHBG	P04278	CHEMBL3305	Secreted protein	0.100634	3 / 44
ginsenoside Rb3_qt	Estrogen receptor beta	ESR2	Q92731	CHEMBL242	Nuclear receptor	0.100634	31 / 47
ginsenoside Rb3_qt	Cytochrome P450 51	CYP51A1	Q16850	CHEMBL3849	Cytochrome P450	0.100634	14 / 2
ginsenoside Rb3_qt	Sterol regulatory element-binding protein 2	SREBF2	Q12772	CHEMBL1795166	Unclassified protein	0.100634	0 / 1
ginsenoside Rb3_qt	Butyrylcholinesterase	BCHE	P06276	CHEMBL1914	Hydrolase	0.100634	32 / 2
ginsenoside Rb3_qt	Nuclear receptor ROR-gamma	RORC	P51449	CHEMBL1741186	Nuclear receptor	0.100634	22 / 9
ginsenoside Rb3_qt	Glucocorticoid receptor	NR3C1	P04150	CHEMBL2034	Nuclear receptor	0.100634	149 / 30
ginsenoside Rb3_qt	11-beta-hydroxysteroid dehydrogenase 1	HSD11B1	P28845	CHEMBL4235	Enzyme	0.100634	392 / 25
ginsenoside Rb3_qt	Protein farnesyltransferase	FNTA FNTB	P49354 P49356	CHEMBL2094108	Enzyme	0.100634	36 / 5
ginsenoside Rb3_qt	Niemann-Pick C1-like protein 1	NPC1L1	Q9UHC9	CHEMBL2027	Other membrane protein	0.100634	9 / 12
ginsenoside Rb3_qt	LXR-alpha	NR1H3	Q13133	CHEMBL2808	Nuclear receptor	0.100634	7 / 21
ginsenoside Rb3_qt	Cytochrome P450 17A1	CYP17A1	P05093	CHEMBL3522	Cytochrome P450	0.100634	11 / 42
ginsenoside Rb3_qt	Phosphodiesterase 4D	PDE4D	Q08499	CHEMBL288	Phosphodiesterase	0.100634	23 / 1
ginsenoside Rb3_qt	C-C chemokine receptor type 1	CCR1	P32246	CHEMBL2413	Family A G protein-coupled receptor	0.100634	224 / 0
ginsenoside Rb3_qt	Squalene monooxygenase	SQLE	Q14534	CHEMBL3592	Enzyme	0.100634	0 / 4
ginsenoside Rb3_qt	Carboxylesterase 2	CES2	O00748	CHEMBL3180	Enzyme	0.100634	7 / 10
ginsenoside Rb3_qt	Potassium-transporting ATPase alpha chain 2	ATP12A	P54707	CHEMBL2933	Primary active transporter	0.100634	7 / 2
ginsenoside Rb3_qt	Prostaglandin E synthase	PTGES	O14684	CHEMBL5658	Enzyme	0.100634	37 / 10
ginsenoside Rb3_qt	Renin	REN	P00797	CHEMBL286	Protease	0.100634	962 / 0
ginsenoside Rb3_qt	Proteinase-activated receptor 1	F2R	P25116	CHEMBL3974	Family A G protein-coupled receptor	0.100634	62 / 0
ginsenoside Rb3_qt	Receptor-type tyrosine-protein phosphatase F (LAR)	PTPRF	P10586	CHEMBL3521	Membrane receptor	0.100634	0 / 1
ginsenoside Rb3_qt	Low molecular weight phosphotyrosine protein phosphatase	ACP1	P24666	CHEMBL4903	Phosphatase	0.100634	0 / 1
ginsenoside Rb3_qt	Aldo-keto reductase family 1 member B10	AKR1B10	O60218	CHEMBL5983	Enzyme	0.100634	0 / 6
ginsenoside Rb3_qt	Vascular endothelial growth factor receptor 2	KDR	P35968	CHEMBL279	Kinase	0.100634	345 / 0
ginsenoside Rb3_qt	PI3-kinase p110-beta subunit	PIK3CB	P42338	CHEMBL3145	Enzyme	0.100634	97 / 0
ginsenoside Rb3_qt	Tyrosine-protein kinase JAK3	JAK3	P52333	CHEMBL2148	Kinase	0.100634	169 / 0
ginsenoside Rb3_qt	Smoothened homolog	SMO	Q99835	CHEMBL5971	Frizzled family G protein-coupled receptor	0.100634	59 / 0
ginsenoside Rb3_qt	Neurokinin 1 receptor	TACR1	P25103	CHEMBL249	Family A G protein-coupled receptor	0.100634	136 / 0
ginsenoside Rb3_qt	Cyclin-dependent kinase 4/cyclin D1	CCND1 CDK4	P24385 P11802	CHEMBL1907601	Kinase	0.100634	51 / 0
ginsenoside Rb3_qt	Cyclin-dependent kinase 1/cyclin B1	CDK1 CCNB1	P06493 P14635	CHEMBL1907602	Other cytosolic protein	0.100634	19 / 0
ginsenoside Rb3_qt	Cyclin-dependent kinase 2/cyclin E1	CCNE1 CDK2	P24864 P24941	CHEMBL1907605	Kinase	0.100634	27 / 0
ginsenoside Rb3_qt	P2X purinoceptor 3	P2RX3	P56373	CHEMBL2998	Ligand-gated ion channel	0.100634	181 / 0
ginsenoside Rb3_qt	Protein-tyrosine phosphatase 1C	PTPN6	P29350	CHEMBL3166	Phosphatase	0.100634	0 / 1
ginsenoside Rb3_qt	Tyrosine-protein kinase ABL	ABL1	P00519	CHEMBL1862	Kinase	0.100634	101 / 0
ginsenoside Rb3_qt	Protein kinase C gamma	PRKCG	P05129	CHEMBL2938	Kinase	0.100634	35 / 0
ginsenoside Rb3_qt	Protein kinase C delta	PRKCD	Q05655	CHEMBL2996	Kinase	0.100634	96 / 0
ginsenoside Rb3_qt	Protein kinase C epsilon	PRKCE	Q02156	CHEMBL3582	Kinase	0.100634	30 / 0
ginsenoside Rb3_qt	Protein kinase C theta	PRKCQ	Q04759	CHEMBL3920	Kinase	0.100634	58 / 0
ginsenoside Rb3_qt	Muscarinic acetylcholine receptor M4	CHRM4	P08173	CHEMBL1821	Family A G protein-coupled receptor	0.100634	34 / 0
ginsenoside Rb3_qt	Muscarinic acetylcholine receptor M5	CHRM5	P08912	CHEMBL2035	Family A G protein-coupled receptor	0.100634	22 / 0
ginsenoside Rb3_qt	Phosphodiesterase 10A	PDE10A	Q9Y233	CHEMBL4409	Phosphodiesterase	0.100634	496 / 0
ginsenoside Rb3_qt	Gamma-secretase	PSEN2 PSENEN NCSTN APH1A PSEN1 APH1B	P49810 Q9NZ42 Q92542 Q96BI3 P49768 Q8WW43	CHEMBL2094135	Protease	0.100634	140 / 0
ginsenoside Rb3_qt	Protein kinase C beta	PRKCB	P05771	CHEMBL3045	Kinase	0.100634	113 / 0
ginsenoside Rb3_qt	p53-binding protein Mdm-2	MDM2	Q00987	CHEMBL5023	Other nuclear protein	0.100634	233 / 0
ginsenoside Rb3_qt	RAS guanyl-releasing protein 1 (by homology)	RASGRP1	O95267	CHEMBL5953	Other cytosolic protein	0.100634	3 / 0
ginsenoside Rb3_qt	Cyclin-dependent kinase 2	CDK2	P24941	CHEMBL301	Kinase	0.100634	126 / 0
ginsenoside Rb3_qt	Cyclin-dependent kinase 1	CDK1	P06493	CHEMBL308	Kinase	0.100634	125 / 0
ginsenoside Rb3_qt	Fatty acid binding protein adipocyte	FABP4	P15090	CHEMBL2083	Fatty acid binding protein family	0.100634	0 / 3
ginsenoside Rb3_qt	Fatty acid binding protein muscle	FABP3	P05413	CHEMBL3344	Fatty acid binding protein family	0.100634	0 / 4
ginsenoside Rb3_qt	Fatty acid binding protein epidermal	FABP5	Q01469	CHEMBL3674	Fatty acid binding protein family	0.100634	0 / 1
ginsenoside Rb3_qt	Fatty acid-binding protein, liver	FABP1	P07148	CHEMBL5421	Fatty acid binding protein family	0.100634	0 / 3
ginsenoside Rb3_qt	Nuclear receptor ROR-alpha	RORA	P35398	CHEMBL5868	Nuclear receptor	0.100634	0 / 3
ginsenoside Rb3_qt	Insulin receptor	INSR	P06213	CHEMBL1981	Kinase	0.100634	52 / 0
ginsenoside Rb3_qt	Neurokinin 2 receptor	TACR2	P21452	CHEMBL2327	Family A G protein-coupled receptor	0.100634	156 / 0
ginsenoside Rb3_qt	Beta amyloid A4 protein	APP	P05067	CHEMBL2487	Membrane receptor	0.100634	53 / 0
ginsenoside Rb3_qt	MAP kinase p38 alpha	MAPK14	Q16539	CHEMBL260	Kinase	0.100634	316 / 0
ginsenoside Rb3_qt	Tyrosine-protein kinase ITK/TSK	ITK	Q08881	CHEMBL2959	Kinase	0.100634	78 / 0
ginsenoside Rb3_qt	Tyrosine-protein kinase BRK	PTK6	Q13882	CHEMBL4601	Kinase	0.100634	16 / 0
ginsenoside Rb3_qt	Anandamide amidohydrolase	FAAH	O00519	CHEMBL2243	Enzyme	0.100634	37 / 5
ginsenoside Rb3_qt	Tyrosine-protein kinase SYK	SYK	P43405	CHEMBL2599	Kinase	0.100634	298 / 0
ginsenoside Rb3_qt	11-beta-hydroxysteroid dehydrogenase 2	HSD11B2	P80365	CHEMBL3746	Enzyme	0.100634	14 / 8
ginsenoside Rb3_qt	Heat shock protein HSP 90-alpha	HSP90AA1	P07900	CHEMBL3880	Other cytosolic protein	0.100634	93 / 0
ginsenoside Rb3_qt	Heat shock protein HSP 90-beta	HSP90AB1	P08238	CHEMBL4303	Other cytosolic protein	0.100634	55 / 0
ginsenoside Rb3_qt	Phosphodiesterase 4B	PDE4B	Q07343	CHEMBL275	Phosphodiesterase	0.100634	63 / 0
ginsenoside Rb3_qt	Cytochrome P450 24A1	CYP24A1	Q07973	CHEMBL4521	Enzyme	0.100634	6 / 0
ginsenoside Rb3_qt	Epoxide hydratase	EPHX2	P34913	CHEMBL2409	Protease	0.100634	86 / 0
ginsenoside Rb3_qt	Matrix metalloproteinase 1	MMP1	P03956	CHEMBL332	Protease	0.100634	137 / 0
ginsenoside Rb3_qt	Vitamin D receptor	VDR	P11473	CHEMBL1977	Nuclear receptor	0.100634	47 / 41
ginsenoside Rb3_qt	Type-1 angiotensin II receptor (by homology)	AGTR1	P30556	CHEMBL227	Family A G protein-coupled receptor	0.100634	40 / 0
ginsenoside Rb3_qt	ADAMTS5	ADAMTS5	Q9UNA0	CHEMBL2285	Protease	0.100634	27 / 0
ginsenoside Rb3_qt	ADAMTS4	ADAMTS4	O75173	CHEMBL2318	Protease	0.100634	30 / 0
ginsenoside Rb3_qt	Cathepsin E	CTSE	P14091	CHEMBL3092	Protease	0.100634	16 / 0
ginsenoside Rb3_qt	Matrix metalloproteinase 9	MMP9	P14780	CHEMBL321	Protease	0.100634	98 / 0
ginsenoside Rb3_qt	Pepsin A	PGA5	P0DJD9	CHEMBL3295	Protease	0.100634	10 / 0
ginsenoside Rb3_qt	Serotonin 2b (5-HT2b) receptor	HTR2B	P41595	CHEMBL1833	Family A G protein-coupled receptor	0.100634	31 / 0
ginsenoside Rb3_qt	Adrenergic receptor alpha-2	ADRA2C	P18825	CHEMBL1916	Family A G protein-coupled receptor	0.100634	45 / 0
ginsenoside Rb3_qt	CD81 antigen	CD81	P60033	CHEMBL1075180	Surface antigen	0.100634	0 / 1
ginsenoside Rb3_qt	Mu opioid receptor	OPRM1	P35372	CHEMBL233	Family A G protein-coupled receptor	0.100634	504 / 0
ginsenoside Rb3_qt	Delta opioid receptor	OPRD1	P41143	CHEMBL236	Family A G protein-coupled receptor	0.100634	305 / 0
ginsenoside Rb3_qt	Cholecystokinin B receptor (by homology)	CCKBR	P32239	CHEMBL298	Family A G protein-coupled receptor	0.100634	62 / 0
ginsenoside Rb3_qt	Calpain 2	CAPN2	P17655	CHEMBL2382	Protease	0.100634	31 / 0
ginsenoside Rb3_qt	Calpain 1	CAPN1	P07384	CHEMBL3891	Protease	0.100634	44 / 0
ginsenoside Rb3_qt	Cathepsin (B and K)	CTSB	P07858	CHEMBL4072	Protease	0.100634	36 / 0
ginsenoside Rb3_qt	Fatty acid synthase	FASN	P49327	CHEMBL4158	Transferase	0.100634	150 / 0
ginsenoside Rb3_qt	Vasopressin V1a receptor	AVPR1A	P37288	CHEMBL1889	Family A G protein-coupled receptor	0.100634	47 / 0
ginsenoside Rb3_qt	Phosphodiesterase 3	PDE3A	Q14432	CHEMBL241	Phosphodiesterase	0.100634	9 / 0
ginsenoside Rb3_qt	Phosphodiesterase 3B	PDE3B	Q13370	CHEMBL290	Phosphodiesterase	0.100634	8 / 0
ginsenoside Rb3_qt	Sodium channel protein type IX alpha subunit	SCN9A	Q15858	CHEMBL4296	Voltage-gated ion channel	0.100634	47 / 0
ginsenoside Rb3_qt	Insulin-like growth factor I receptor	IGF1R	P08069	CHEMBL1957	Kinase	0.100634	172 / 0
ginsenoside rd_qt	Protein-tyrosine phosphatase 1B	PTPN1	P18031	CHEMBL335	Phosphatase	0.125771	61 / 49
ginsenoside rd_qt	Androgen Receptor	AR	P10275	CHEMBL1871	Nuclear receptor	0.100634	32 / 77
ginsenoside rd_qt	Cytochrome P450 2C19	CYP2C19	P33261	CHEMBL3622	Cytochrome P450	0.100634	11 / 2
ginsenoside rd_qt	Cytochrome P450 19A1	CYP19A1	P11511	CHEMBL1978	Cytochrome P450	0.100634	5 / 91
ginsenoside rd_qt	Acetylcholinesterase	ACHE	P22303	CHEMBL220	Hydrolase	0.100634	31 / 2
ginsenoside rd_qt	Estrogen receptor alpha	ESR1	P03372	CHEMBL206	Nuclear receptor	0.100634	9 / 38
ginsenoside rd_qt	Serotonin transporter	SLC6A4	P31645	CHEMBL228	Electrochemical transporter	0.100634	75 / 5
ginsenoside rd_qt	Norepinephrine transporter	SLC6A2	P23975	CHEMBL222	Electrochemical transporter	0.100634	15 / 2
ginsenoside rd_qt	LXR-alpha	NR1H3	Q13133	CHEMBL2808	Nuclear receptor	0.100634	15 / 21
ginsenoside rd_qt	Muscarinic acetylcholine receptor M2	CHRM2	P08172	CHEMBL211	Family A G protein-coupled receptor	0.100634	12 / 2
ginsenoside rd_qt	Potassium-transporting ATPase alpha chain 2	ATP12A	P54707	CHEMBL2933	Primary active transporter	0.100634	5 / 3
ginsenoside rd_qt	Cytochrome P450 51 (by homology)	CYP51A1	Q16850	CHEMBL3849	Cytochrome P450	0.100634	12 / 3
ginsenoside rd_qt	HMG-CoA reductase	HMGCR	P04035	CHEMBL402	Oxidoreductase	0.100634	71 / 3
ginsenoside rd_qt	11-beta-hydroxysteroid dehydrogenase 1	HSD11B1	P28845	CHEMBL4235	Enzyme	0.100634	288 / 21
ginsenoside rd_qt	Nuclear receptor ROR-gamma	RORC	P51449	CHEMBL1741186	Nuclear receptor	0.100634	18 / 9
ginsenoside rd_qt	Cytochrome P450 17A1	CYP17A1	P05093	CHEMBL3522	Cytochrome P450	0.100634	11 / 28
ginsenoside rd_qt	Sterol regulatory element-binding protein 2	SREBF2	Q12772	CHEMBL1795166	Unclassified protein	0.100634	0 / 1
ginsenoside rd_qt	Nuclear receptor subfamily 1 group I member 3	NR1I3	Q14994	CHEMBL5503	Nuclear receptor	0.100634	1 / 2
ginsenoside rd_qt	UDP-glucuronosyltransferase 2B7	UGT2B7	P16662	CHEMBL4370	Enzyme	0.100634	0 / 22
ginsenoside rd_qt	Testis-specific androgen-binding protein	SHBG	P04278	CHEMBL3305	Secreted protein	0.100634	1 / 41
ginsenoside rd_qt	ALK tyrosine kinase receptor	ALK	Q9UM73	CHEMBL4247	Kinase	0.100634	72 / 0
ginsenoside rd_qt	p53-binding protein Mdm-2	MDM2	Q00987	CHEMBL5023	Other nuclear protein	0.100634	58 / 0
ginsenoside rd_qt	Carboxylesterase 2	CES2	O00748	CHEMBL3180	Enzyme	0.100634	3 / 7
ginsenoside rd_qt	Butyrylcholinesterase	BCHE	P06276	CHEMBL1914	Hydrolase	0.100634	11 / 2
ginsenoside rd_qt	Cyclooxygenase-2	PTGS2	P35354	CHEMBL230	Oxidoreductase	0.100634	56 / 3
ginsenoside rd_qt	Bile acid receptor FXR	NR1H4	Q96RI1	CHEMBL2047	Nuclear receptor	0.100634	21 / 2
ginsenoside rd_qt	Phosphodiesterase 10A	PDE10A	Q9Y233	CHEMBL4409	Phosphodiesterase	0.100634	337 / 0
ginsenoside rd_qt	Proteinase-activated receptor 1	F2R	P25116	CHEMBL3974	Family A G protein-coupled receptor	0.100634	28 / 0
ginsenoside rd_qt	Adenosine A1 receptor	ADORA1	P30542	CHEMBL226	Family A G protein-coupled receptor	0.100634	32 / 0
ginsenoside rd_qt	Adenosine A2a receptor	ADORA2A	P29274	CHEMBL251	Family A G protein-coupled receptor	0.100634	41 / 0
ginsenoside rd_qt	c-Jun N-terminal kinase 1	MAPK8	P45983	CHEMBL2276	Kinase	0.100634	88 / 0
ginsenoside rd_qt	Estrogen receptor beta	ESR2	Q92731	CHEMBL242	Nuclear receptor	0.100634	7 / 46
ginsenoside rd_qt	Niemann-Pick C1-like protein 1	NPC1L1	Q9UHC9	CHEMBL2027	Other membrane protein	0.100634	10 / 11
ginsenoside rd_qt	Tubulin--tyrosine ligase	TTL	Q8NG68	CHEMBL5549	Enzyme	0.100634	6 / 0
ginsenoside rd_qt	Interleukin-6 receptor subunit beta	IL6ST	P40189	CHEMBL3124734	Membrane receptor	0.100634	2 / 0
ginsenoside rd_qt	Protein Mdm4	MDM4	O15151	CHEMBL1255126	Unclassified protein	0.100634	3 / 0
ginsenoside rd_qt	Phosphodiesterase 5A	PDE5A	O76074	CHEMBL1827	Phosphodiesterase	0.100634	57 / 0
ginsenoside rd_qt	Melatonin receptor 1A	MTNR1A	P48039	CHEMBL1945	Family A G protein-coupled receptor	0.100634	4 / 0
ginsenoside rd_qt	Melatonin receptor 1B	MTNR1B	P49286	CHEMBL1946	Family A G protein-coupled receptor	0.100634	4 / 0
ginsenoside rd_qt	Serotonin 6 (5-HT6) receptor	HTR6	P50406	CHEMBL3371	Family A G protein-coupled receptor	0.100634	13 / 0
ginsenoside rd_qt	Cytochrome P450 2C9	CYP2C9	P11712	CHEMBL3397	Cytochrome P450	0.100634	11 / 0
ginsenoside rd_qt	Cytochrome P450 3A4	CYP3A4	P08684	CHEMBL340	Cytochrome P450	0.100634	11 / 0
ginsenoside rd_qt	Smoothened homolog	SMO	Q99835	CHEMBL5971	Frizzled family G protein-coupled receptor	0.100634	49 / 0
ginsenoside rd_qt	MAP kinase p38 alpha	MAPK14	Q16539	CHEMBL260	Kinase	0.100634	177 / 0
ginsenoside rd_qt	3-beta-hydroxysteroid dehydrogenase/delta 5-->4-isomerase type II	HSD3B2	P26439	CHEMBL3670	Oxidoreductase	0.100634	1 / 0
gynosaponin TN-1_qt	Protein-tyrosine phosphatase 1B	PTPN1	P18031	CHEMBL335	Phosphatase	0.136845	90 / 47
gynosaponin TN-1_qt	Androgen Receptor (by homology)	AR	P10275	CHEMBL1871	Nuclear receptor	0.120226	125 / 71
gynosaponin TN-1_qt	Estrogen receptor alpha	ESR1	P03372	CHEMBL206	Nuclear receptor	0.120226	43 / 38
gynosaponin TN-1_qt	Serotonin transporter	SLC6A4	P31645	CHEMBL228	Electrochemical transporter	0.120226	307 / 5
gynosaponin TN-1_qt	Cytochrome P450 19A1	CYP19A1	P11511	CHEMBL1978	Cytochrome P450	0.120226	18 / 87
gynosaponin TN-1_qt	Acetylcholinesterase	ACHE	P22303	CHEMBL220	Hydrolase	0.120226	36 / 1
gynosaponin TN-1_qt	Cytochrome P450 2C19	CYP2C19	P33261	CHEMBL3622	Cytochrome P450	0.120226	11 / 2
gynosaponin TN-1_qt	Potassium-transporting ATPase alpha chain 2	ATP12A	P54707	CHEMBL2933	Primary active transporter	0.120226	3 / 2
gynosaponin TN-1_qt	Muscarinic acetylcholine receptor M2	CHRM2	P08172	CHEMBL211	Family A G protein-coupled receptor	0.120226	58 / 2
gynosaponin TN-1_qt	Norepinephrine transporter	SLC6A2	P23975	CHEMBL222	Electrochemical transporter	0.120226	63 / 2
gynosaponin TN-1_qt	11-beta-hydroxysteroid dehydrogenase 1	HSD11B1	P28845	CHEMBL4235	Enzyme	0.120226	332 / 21
gynosaponin TN-1_qt	LXR-alpha	NR1H3	Q13133	CHEMBL2808	Nuclear receptor	0.120226	10 / 19
gynosaponin TN-1_qt	HMG-CoA reductase	HMGCR	P04035	CHEMBL402	Oxidoreductase	0.120226	87 / 3
gynosaponin TN-1_qt	Cytochrome P450 51	CYP51A1	Q16850	CHEMBL3849	Cytochrome P450	0.120226	12 / 2
gynosaponin TN-1_qt	Testis-specific androgen-binding protein	SHBG	P04278	CHEMBL3305	Secreted protein	0.120226	21 / 40
gynosaponin TN-1_qt	Serine/threonine-protein kinase Chk1	CHEK1	O14757	CHEMBL4630	Kinase	0.120226	86 / 0
gynosaponin TN-1_qt	Nuclear receptor subfamily 1 group I member 3	NR1I3	Q14994	CHEMBL5503	Nuclear receptor	0.120226	2 / 2
gynosaponin TN-1_qt	Cytochrome P450 17A1	CYP17A1	P05093	CHEMBL3522	Cytochrome P450	0.120226	65 / 28
gynosaponin TN-1_qt	Vascular endothelial growth factor receptor 2	KDR	P35968	CHEMBL279	Kinase	0.120226	219 / 0
gynosaponin TN-1_qt	Estrogen receptor beta	ESR2	Q92731	CHEMBL242	Nuclear receptor	0.120226	44 / 46
gynosaponin TN-1_qt	Polyadenylate-binding protein 1	PABPC1	P11940	CHEMBL1293286	Unclassified protein	0.120226	4 / 0
gynosaponin TN-1_qt	Tubulin--tyrosine ligase	TTL	Q8NG68	CHEMBL5549	Enzyme	0.120226	7 / 0
gynosaponin TN-1_qt	Carboxylesterase 2	CES2	O00748	CHEMBL3180	Enzyme	0.120226	7 / 7
gynosaponin TN-1_qt	6-phosphofructo-2-kinase/fructose-2,6-bisphosphatase 3	PFKFB3	Q16875	CHEMBL2331053	Enzyme	0.120226	107 / 0
gynosaponin TN-1_qt	P2X purinoceptor 3	P2RX3	P56373	CHEMBL2998	Ligand-gated ion channel	0.120226	129 / 0
gynosaponin TN-1_qt	Voltage-gated potassium channel subunit Kv1.5	KCNA5	P22460	CHEMBL4306	Voltage-gated ion channel	0.120226	41 / 0
gynosaponin TN-1_qt	Tyrosine-protein kinase receptor TYRO3	TYRO3	Q06418	CHEMBL5314	Kinase	0.120226	48 / 0
gynosaponin TN-1_qt	Sterol regulatory element-binding protein 2	SREBF2	Q12772	CHEMBL1795166	Unclassified protein	0.120226	0 / 1
gynosaponin TN-1_qt	Phosphodiesterase 10A	PDE10A	Q9Y233	CHEMBL4409	Phosphodiesterase	0.120226	526 / 0
gynosaponin TN-1_qt	Interleukin-1 receptor-associated kinase 4	IRAK4	Q9NWZ3	CHEMBL3778	Kinase	0.120226	51 / 0
gynosaponin TN-1_qt	p53-binding protein Mdm-2	MDM2	Q00987	CHEMBL5023	Other nuclear protein	0.120226	129 / 0
gynosaponin TN-1_qt	Tyrosine-protein kinase JAK3	JAK3	P52333	CHEMBL2148	Kinase	0.120226	140 / 0
gynosaponin TN-1_qt	Liver glycogen phosphorylase	PYGL	P06737	CHEMBL2568	Enzyme	0.120226	76 / 0
gynosaponin TN-1_qt	Muscle glycogen phosphorylase	PYGM	P11217	CHEMBL3526	Enzyme	0.120226	1 / 0
gynosaponin TN-1_qt	MAP kinase p38 alpha	MAPK14	Q16539	CHEMBL260	Kinase	0.120226	230 / 0
gynosaponin TN-1_qt	Beta amyloid A4 protein	APP	P05067	CHEMBL2487	Membrane receptor	0.120226	37 / 0
gynosaponin TN-1_qt	Metabotropic glutamate receptor 5	GRM5	P41594	CHEMBL3227	Family C G protein-coupled receptor	0.120226	69 / 0
gynosaponin TN-1_qt	Cytochrome P450 3A4	CYP3A4	P08684	CHEMBL340	Cytochrome P450	0.120226	13 / 0
gynosaponin TN-1_qt	PI3-kinase p110-alpha subunit	PIK3CA	P42336	CHEMBL4005	Enzyme	0.120226	628 / 0
gynosaponin TN-1_qt	Vanilloid receptor	TRPV1	Q8NER1	CHEMBL4794	Voltage-gated ion channel	0.120226	59 / 0
gynosaponin TN-1_qt	Proteinase-activated receptor 1	F2R	P25116	CHEMBL3974	Family A G protein-coupled receptor	0.120226	49 / 0
gynosaponin TN-1_qt	Tyrosine-protein kinase receptor FLT3	FLT3	P36888	CHEMBL1974	Kinase	0.120226	51 / 0
gynosaponin TN-1_qt	Rho-associated protein kinase	ROCK2 ROCK1	O75116 Q13464	CHEMBL2111459	Kinase	0.120226	4 / 0
gynosaponin TN-1_qt	Tyrosine-protein kinase SYK	SYK	P43405	CHEMBL2599	Kinase	0.120226	260 / 0
gynosaponin TN-1_qt	Tyrosine-protein kinase SRC	SRC	P12931	CHEMBL267	Kinase	0.120226	85 / 0
gynosaponin TN-1_qt	Tyrosine-protein kinase JAK2	JAK2	O60674	CHEMBL2971	Kinase	0.120226	200 / 0
gynosaponin TN-1_qt	Serine/threonine-protein kinase PLK1	PLK1	P53350	CHEMBL3024	Kinase	0.120226	12 / 0
gynosaponin TN-1_qt	PI3-kinase p110-delta subunit	PIK3CD	O00329	CHEMBL3130	Enzyme	0.120226	108 / 0
gynosaponin TN-1_qt	PI3-kinase p110-beta subunit	PIK3CB	P42338	CHEMBL3145	Enzyme	0.120226	101 / 0
gynosaponin TN-1_qt	PI3-kinase p110-gamma subunit	PIK3CG	P48736	CHEMBL3267	Enzyme	0.120226	115 / 0
gynosaponin TN-1_qt	cAMP-dependent protein kinase alpha-catalytic subunit	PRKACA	P17612	CHEMBL4101	Kinase	0.120226	2 / 0
gynosaponin TN-1_qt	C-X-C chemokine receptor type 3	CXCR3	P49682	CHEMBL4441	Family A G protein-coupled receptor	0.120226	9 / 0
gynosaponin TN-1_qt	Butyrylcholinesterase	BCHE	P06276	CHEMBL1914	Hydrolase	0.120226	9 / 2
gynosaponin TN-1_qt	Cyclooxygenase-1	PTGS1	P23219	CHEMBL221	Oxidoreductase	0.120226	12 / 2
gynosaponin TN-1_qt	Von Hippel-Lindau disease tumor suppressor/Elongin B/Elongin C	VHL	P40337	CHEMBL3108660	Unclassified protein	0.120226	14 / 0
gynosaponin TN-1_qt	5-lipoxygenase activating protein	ALOX5AP	P20292	CHEMBL4550	Other cytosolic protein	0.120226	189 / 0
gynosaponin TN-1_qt	Protein farnesyltransferase	FNTA FNTB	P49354 P49356	CHEMBL2094108	Enzyme	0.120226	17 / 5
gynosaponin TN-1_qt	Serotonin 2b (5-HT2b) receptor	HTR2B	P41595	CHEMBL1833	Family A G protein-coupled receptor	0.120226	25 / 0
gynosaponin TN-1_qt	Adrenergic receptor alpha-2	ADRA2C	P18825	CHEMBL1916	Family A G protein-coupled receptor	0.120226	33 / 0
gynosaponin TN-1_qt	c-Jun N-terminal kinase 1	MAPK8	P45983	CHEMBL2276	Kinase	0.120226	74 / 0
gynosaponin TN-1_qt	c-Jun N-terminal kinase 3	MAPK10	P53779	CHEMBL2637	Kinase	0.120226	70 / 0
gynosaponin TN-1_qt	c-Jun N-terminal kinase 2	MAPK9	P45984	CHEMBL4179	Kinase	0.120226	54 / 0
gynosaponin TN-1_qt	UDP-glucuronosyltransferase 2B7	UGT2B7	P16662	CHEMBL4370	Enzyme	0.120226	0 / 22
gynosaponin TN-1_qt	Serine/threonine-protein kinase PIM1	PIM1	P11309	CHEMBL2147	Kinase	0.120226	140 / 0
gynosaponin TN-1_qt	Rho-associated protein kinase 2	ROCK2	O75116	CHEMBL2973	Kinase	0.120226	75 / 0
gynosaponin TN-1_qt	Rho-associated protein kinase 1	ROCK1	Q13464	CHEMBL3231	Kinase	0.120226	38 / 0
gynosaponin TN-1_qt	Serine/threonine-protein kinase PIM2	PIM2	Q9P1W9	CHEMBL4523	Kinase	0.120226	109 / 0
gynosaponin TN-1_qt	CDK8/Cyclin C	CCNC CDK8	P24863 P49336	CHEMBL3038474	Kinase	0.120226	15 / 0
gynosaponin TN-1_qt	Casein kinase II alpha	CSNK2A1	P68400	CHEMBL3629	Kinase	0.120226	14 / 0
gynosaponin TN-1_qt	Casein kinase II alpha (prime)	CSNK2A2	P19784	CHEMBL4070	Kinase	0.120226	13 / 0
gynosaponin TN-1_qt	Orexin receptor 2 (by homology)	HCRTR2	O43614	CHEMBL4792	Family A G protein-coupled receptor	0.120226	30 / 0
gynosaponin TN-1_qt	Sodium/glucose cotransporter 1	SLC5A1	P13866	CHEMBL4979	Electrochemical transporter	0.120226	67 / 0
gynosaponin TN-1_qt	Orexin receptor 1 (by homology)	HCRTR1	O43613	CHEMBL5113	Family A G protein-coupled receptor	0.120226	23 / 0
gynosaponin TN-1_qt	Cell division protein kinase 8	CDK8	P49336	CHEMBL5719	Kinase	0.120226	19 / 0
gynosaponin TN-1_qt	Serine/threonine-protein kinase mTOR	MTOR	P42345	CHEMBL2842	Kinase	0.120226	619 / 0
gynosaponin TN-1_qt	Collagen type IV alpha-3-binding protein	COL4A3BP	Q9Y5P4	CHEMBL3399913	Unclassified protein	0.120226	1 / 0
gynosaponin TN-1_qt	Corticotropin releasing factor receptor 1	CRHR1	P34998	CHEMBL1800	Family B G protein-coupled receptor	0.120226	90 / 0
gynosaponin TN-1_qt	MAP kinase-activated protein kinase 2	MAPKAPK2	P49137	CHEMBL2208	Kinase	0.120226	24 / 0
gynosaponin TN-1_qt	Tyrosine-protein kinase Lyn	LYN	P07948	CHEMBL3905	Kinase	0.120226	8 / 0
gynosaponin TN-1_qt	GABA receptor alpha-5 subunit	GABRA5	P31644	CHEMBL5112	Ligand-gated ion channel	0.120226	12 / 0
gynosaponin TN-1_qt	MAP kinase ERK2 (by homology)	MAPK1	P28482	CHEMBL4040	Kinase	0.120226	170 / 0
gynosaponin TN-1_qt	Neuropeptide Y receptor type 5	NPY5R	Q15761	CHEMBL4561	Family A G protein-coupled receptor	0.120226	31 / 0
gynosaponin TN-1_qt	Calcium sensing receptor	CASR	P41180	CHEMBL1878	Family C G protein-coupled receptor	0.120226	74 / 0
gynosaponin TN-1_qt	Tyrosine-protein kinase JAK1	JAK1	P23458	CHEMBL2835	Kinase	0.120226	150 / 0
gynosaponin TN-1_qt	Serine/threonine-protein kinase PIM3	PIM3	Q86V86	CHEMBL5407	Kinase	0.120226	83 / 0
gynosaponin TN-1_qt	Gamma-secretase	PSEN2 PSENEN NCSTN APH1A PSEN1 APH1B	P49810 Q9NZ42 Q92542 Q96BI3 P49768 Q8WW43	CHEMBL2094135	Protease	0.120226	64 / 0
gynosaponin TN-1_qt	Cytochrome P450 24A1	CYP24A1	Q07973	CHEMBL4521	Enzyme	0.120226	7 / 0
gynosaponin TN-1_qt	Thrombin and coagulation factor X	F10	P00742	CHEMBL244	Protease	0.120226	154 / 0
gynosaponin TN-1_qt	Smoothened homolog	SMO	Q99835	CHEMBL5971	Frizzled family G protein-coupled receptor	0.120226	37 / 0
gynosaponin TN-1_qt	Mitogen-activated protein kinase kinase kinase 12	MAP3K12	Q12852	CHEMBL1908389	Enzyme	0.120226	80 / 0
gynosaponin TN-1_qt	Insulin-like growth factor I receptor	IGF1R	P08069	CHEMBL1957	Kinase	0.120226	128 / 0
gynosaponin TN-1_qt	Sorbitol dehydrogenase	SORD	Q00796	CHEMBL2275	Enzyme	0.120226	39 / 0
gynosaponin TN-1_qt	Adenosine deaminase	ADA	P00813	CHEMBL1910	Hydrolase	0.120226	23 / 0
gynosaponin TN-1_qt	C5a anaphylatoxin chemotactic receptor	C5AR1	P21730	CHEMBL2373	Family A G protein-coupled receptor	0.120226	35 / 0
gynosaponin TN-1_qt	Apoptosis regulator Bcl-2	BCL2	P10415	CHEMBL4860	Other ion channel	0.120226	100 / 0
gynosaponin TN-1_qt	C-C chemokine receptor type 1	CCR1	P32246	CHEMBL2413	Family A G protein-coupled receptor	0.120226	191 / 0
gynosaponin TN-1_qt	Sphingosine 1-phosphate receptor Edg-5	S1PR2	O95136	CHEMBL2955	Family A G protein-coupled receptor	0.120226	20 / 0
gynosaponin TN-1_qt	Serine/threonine-protein kinase Aurora-B	AURKB	Q96GD4	CHEMBL2185	Kinase	0.120226	79 / 0
gynosaponin TN-1_qt	Tyrosine-protein kinase LCK	LCK	P06239	CHEMBL258	Kinase	0.120226	40 / 0
gynosaponin TN-1_qt	Tyrosine-protein kinase ITK/TSK	ITK	Q08881	CHEMBL2959	Kinase	0.120226	47 / 0
Gypenoside LXXI_qt	11-beta-hydroxysteroid dehydrogenase 1	HSD11B1	P28845	CHEMBL4235	Enzyme	0.134155	127 / 18
Gypenoside LXXI_qt	UDP-glucuronosyltransferase 2B7	UGT2B7	P16662	CHEMBL4370	Enzyme	0.134155	0 / 22
Gypenoside LXXI_qt	Cyclooxygenase-1	PTGS1	P23219	CHEMBL221	Oxidoreductase	0.109013	6 / 1
Gypenoside LXXI_qt	LXR-alpha	NR1H3	Q13133	CHEMBL2808	Nuclear receptor	0.109013	19 / 19
Gypenoside LXXI_qt	Bile acid receptor FXR	NR1H4	Q96RI1	CHEMBL2047	Nuclear receptor	0.100634	10 / 9
Gypenoside LXXI_qt	Estrogen receptor alpha	ESR1	P03372	CHEMBL206	Nuclear receptor	0.100634	33 / 35
Gypenoside LXXI_qt	Cytochrome P450 19A1	CYP19A1	P11511	CHEMBL1978	Cytochrome P450	0.100634	8 / 45
Gypenoside LXXI_qt	SUMO-activating enzyme	SAE1 UBA2	Q9UBE0 Q9UBT2	CHEMBL2095174	Enzyme	0.100634	0 / 1
Gypenoside LXXI_qt	DNA polymerase beta (by homology)	POLB	P06746	CHEMBL2392	Enzyme	0.100634	0 / 5
Gypenoside LXXI_qt	HMG-CoA reductase	HMGCR	P04035	CHEMBL402	Oxidoreductase	0.100634	68 / 3
Gypenoside LXXI_qt	Protein-tyrosine phosphatase 1B	PTPN1	P18031	CHEMBL335	Phosphatase	0.100634	38 / 23
Gypenoside LXXI_qt	Cytochrome P450 2C19	CYP2C19	P33261	CHEMBL3622	Cytochrome P450	0.100634	0 / 1
Gypenoside LXXI_qt	Tyrosine-protein kinase JAK3	JAK3	P52333	CHEMBL2148	Kinase	0.100634	80 / 0
Gypenoside LXXI_qt	Butyrylcholinesterase	BCHE	P06276	CHEMBL1914	Hydrolase	0.100634	9 / 2
Gypenoside LXXI_qt	Cytochrome P450 24A1	CYP24A1	Q07973	CHEMBL4521	Enzyme	0.100634	10 / 0
Gypenoside LXXI_qt	Matrix metalloproteinase 3	MMP3	P08254	CHEMBL283	Protease	0.100634	16 / 0
Gypenoside LXXI_qt	Matrix metalloproteinase 1	MMP1	P03956	CHEMBL332	Protease	0.100634	22 / 0
Gypenoside LXXI_qt	Matrix metalloproteinase 2	MMP2	P08253	CHEMBL333	Protease	0.100634	20 / 0
Gypenoside LXXI_qt	Matrix metalloproteinase 7	MMP7	P09237	CHEMBL4073	Protease	0.100634	5 / 0
Gypenoside LXXI_qt	Androgen Receptor	AR	P10275	CHEMBL1871	Nuclear receptor	0.100634	57 / 62
Gypenoside LXXI_qt	Cannabinoid receptor 1 (by homology)	CNR1	P21554	CHEMBL218	Family A G protein-coupled receptor	0.100634	83 / 0
Gypenoside LXXI_qt	Cannabinoid receptor 2	CNR2	P34972	CHEMBL253	Family A G protein-coupled receptor	0.100634	81 / 0
Gypenoside LXXI_qt	Acyl coenzyme A:cholesterol acyltransferase	CES1	P23141	CHEMBL2265	Enzyme	0.100634	1 / 0
Gypenoside LXXI_qt	Renin	REN	P00797	CHEMBL286	Protease	0.100634	292 / 0
Gypenoside LXXI_qt	Calcitonin gene-related peptide type 1 receptor	CALCRL	Q16602	CHEMBL3798	Family B G protein-coupled receptor	0.100634	7 / 0
Gypenoside LXXIII_qt	Protein-tyrosine phosphatase 1B	PTPN1	P18031	CHEMBL335	Phosphatase	0.134155	79 / 47
Gypenoside LXXIII_qt	Cytochrome P450 19A1	CYP19A1	P11511	CHEMBL1978	Cytochrome P450	0.100634	3 / 87
Gypenoside LXXIII_qt	Serotonin transporter	SLC6A4	P31645	CHEMBL228	Electrochemical transporter	0.100634	155 / 5
Gypenoside LXXIII_qt	Muscarinic acetylcholine receptor M2	CHRM2	P08172	CHEMBL211	Family A G protein-coupled receptor	0.100634	55 / 2
Gypenoside LXXIII_qt	Acetylcholinesterase	ACHE	P22303	CHEMBL220	Hydrolase	0.100634	25 / 1
Gypenoside LXXIII_qt	Androgen Receptor	AR	P10275	CHEMBL1871	Nuclear receptor	0.100634	63 / 71
Gypenoside LXXIII_qt	Estrogen receptor alpha	ESR1	P03372	CHEMBL206	Nuclear receptor	0.100634	21 / 38
Gypenoside LXXIII_qt	11-beta-hydroxysteroid dehydrogenase 1	HSD11B1	P28845	CHEMBL4235	Enzyme	0.100634	188 / 21
Gypenoside LXXIII_qt	Nuclear receptor subfamily 1 group I member 3 (by homology)	NR1I3	Q14994	CHEMBL5503	Nuclear receptor	0.100634	0 / 2
Gypenoside LXXIII_qt	Cytochrome P450 2C19	CYP2C19	P33261	CHEMBL3622	Cytochrome P450	0.100634	3 / 2
Gypenoside LXXIII_qt	Potassium-transporting ATPase alpha chain 2	ATP12A	P54707	CHEMBL2933	Primary active transporter	0.100634	9 / 2
Gypenoside LXXIII_qt	Norepinephrine transporter	SLC6A2	P23975	CHEMBL222	Electrochemical transporter	0.100634	28 / 2
Gypenoside LXXIII_qt	LXR-alpha	NR1H3	Q13133	CHEMBL2808	Nuclear receptor	0.100634	15 / 19
Gypenoside LXXIII_qt	Tubulin--tyrosine ligase	TTL	Q8NG68	CHEMBL5549	Enzyme	0.100634	7 / 0
Gypenoside LXXIII_qt	Vitamin D receptor	VDR	P11473	CHEMBL1977	Nuclear receptor	0.100634	83 / 41
Gypenoside LXXIII_qt	HMG-CoA reductase	HMGCR	P04035	CHEMBL402	Oxidoreductase	0.100634	84 / 3
Gypenoside LXXIII_qt	C-C chemokine receptor type 1	CCR1	P32246	CHEMBL2413	Family A G protein-coupled receptor	0.100634	57 / 0
Gypenoside LXXIII_qt	Carboxylesterase 2	CES2	O00748	CHEMBL3180	Enzyme	0.100634	8 / 7
Gypenoside LXXIII_qt	Mu opioid receptor	OPRM1	P35372	CHEMBL233	Family A G protein-coupled receptor	0.100634	197 / 0
Gypenoside LXXIII_qt	Delta opioid receptor	OPRD1	P41143	CHEMBL236	Family A G protein-coupled receptor	0.100634	144 / 0
Gypenoside LXXIII_qt	Kappa Opioid receptor	OPRK1	P41145	CHEMBL237	Family A G protein-coupled receptor	0.100634	143 / 0
Gypenoside LXXIII_qt	Serine/threonine-protein kinase Chk1	CHEK1	O14757	CHEMBL4630	Kinase	0.100634	77 / 0
Gypenoside LXXIII_qt	P2X purinoceptor 3	P2RX3	P56373	CHEMBL2998	Ligand-gated ion channel	0.100634	152 / 0
Gypenoside LXXIII_qt	Glycogen synthase kinase-3 beta	GSK3B	P49841	CHEMBL262	Kinase	0.100634	62 / 0
Gypenoside LXXIII_qt	Glycogen synthase kinase-3 alpha	GSK3A	P49840	CHEMBL2850	Kinase	0.100634	11 / 0
Gypenoside LXXIII_qt	Glutathione S-transferase Pi	GSTP1	P09211	CHEMBL3902	Enzyme	0.100634	3 / 0
Gypenoside LXXIII_qt	Glutathione S-transferase Mu 2	GSTM2	P28161	CHEMBL4589	Enzyme	0.100634	3 / 0
Gypenoside LXXIII_qt	Proteinase-activated receptor 1	F2R	P25116	CHEMBL3974	Family A G protein-coupled receptor	0.100634	15 / 0
Gypenoside LXXIII_qt	Gamma-secretase	PSEN2 PSENEN NCSTN APH1A PSEN1 APH1B	P49810 Q9NZ42 Q92542 Q96BI3 P49768 Q8WW43	CHEMBL2094135	Protease	0.100634	42 / 0
Gypenoside LXXIII_qt	Sterol regulatory element-binding protein 2	SREBF2	Q12772	CHEMBL1795166	Unclassified protein	0.100634	0 / 1
Gypenoside LXXIII_qt	Niemann-Pick C1-like protein 1	NPC1L1	Q9UHC9	CHEMBL2027	Other membrane protein	0.100634	9 / 11
Gypenoside LXXIII_qt	Poly [ADP-ribose] polymerase-1	PARP1	P09874	CHEMBL3105	Enzyme	0.100634	44 / 0
Gypenoside LXXIII_qt	Protein farnesyltransferase	FNTA FNTB	P49354 P49356	CHEMBL2094108	Enzyme	0.100634	17 / 5
Gypenoside LXXIII_qt	Cyclooxygenase-1	PTGS1	P23219	CHEMBL221	Oxidoreductase	0.100634	7 / 2
Gypenoside LXXIII_qt	p53-binding protein Mdm-2	MDM2	Q00987	CHEMBL5023	Other nuclear protein	0.100634	115 / 0
Gypenoside LXXIII_qt	Epoxide hydratase	EPHX2	P34913	CHEMBL2409	Protease	0.100634	51 / 0
Gypenoside LXXIII_qt	Corticotropin releasing factor receptor 1	CRHR1	P34998	CHEMBL1800	Family B G protein-coupled receptor	0.100634	52 / 0
Gypenoside LXXIII_qt	Serine/threonine-protein kinase Aurora-A	AURKA	O14965	CHEMBL4722	Kinase	0.100634	78 / 0
Gypenoside LXXIII_qt	Nuclear receptor ROR-gamma	RORC	P51449	CHEMBL1741186	Nuclear receptor	0.100634	19 / 9
Gypenoside LXXIII_qt	MAP kinase p38 alpha	MAPK14	Q16539	CHEMBL260	Kinase	0.100634	165 / 0
Gypenoside LXXIII_qt	Matrix metalloproteinase 3	MMP3	P08254	CHEMBL283	Protease	0.100634	37 / 0
Gypenoside LXXIII_qt	Matrix metalloproteinase 1	MMP1	P03956	CHEMBL332	Protease	0.100634	54 / 0
Gypenoside LXXIII_qt	Matrix metalloproteinase 2	MMP2	P08253	CHEMBL333	Protease	0.100634	67 / 0
Gypenoside LXXIII_qt	Matrix metalloproteinase 7	MMP7	P09237	CHEMBL4073	Protease	0.100634	10 / 0
Gypenoside LXXIII_qt	Mitogen-activated protein kinase kinase kinase 14	MAP3K14	Q99558	CHEMBL5888	Kinase	0.100634	144 / 0
Gypenoside LXXIII_qt	Cytochrome P450 51 (by homology)	CYP51A1	Q16850	CHEMBL3849	Cytochrome P450	0.100634	4 / 2
Gypenoside LXXIII_qt	LIM domain kinase 1	LIMK1	P53667	CHEMBL3836	Kinase	0.100634	17 / 0
Gypenoside LXXIII_qt	UDP-glucuronosyltransferase 2B7	UGT2B7	P16662	CHEMBL4370	Enzyme	0.100634	0 / 22
Gypenoside LXXIII_qt	Tyrosine-protein kinase SYK	SYK	P43405	CHEMBL2599	Kinase	0.100634	182 / 0
Gypenoside LXXIII_qt	Estrogen receptor beta	ESR2	Q92731	CHEMBL242	Nuclear receptor	0.100634	19 / 46
Gypenoside LXXIII_qt	Pyruvate dehydrogenase kinase isoform 1	PDK1	Q15118	CHEMBL4766	Kinase	0.100634	7 / 0
Gypenoside LXXIII_qt	Pregnane X receptor	NR1I2	O75469	CHEMBL3401	Nuclear receptor	0.100634	4 / 0
Gypenoside LXXIII_qt	Rho-associated protein kinase 2	ROCK2	O75116	CHEMBL2973	Kinase	0.100634	66 / 0
Gypenoside LXXIII_qt	Vascular endothelial growth factor receptor 2	KDR	P35968	CHEMBL279	Kinase	0.100634	178 / 0
Gypenoside LXXIII_qt	Protein kinase C gamma	PRKCG	P05129	CHEMBL2938	Kinase	0.100634	13 / 0
Gypenoside LXXIII_qt	Protein kinase C delta	PRKCD	Q05655	CHEMBL2996	Kinase	0.100634	36 / 0
Gypenoside LXXIII_qt	Protein kinase C beta	PRKCB	P05771	CHEMBL3045	Kinase	0.100634	92 / 0
Gypenoside LXXIII_qt	Protein kinase C epsilon	PRKCE	Q02156	CHEMBL3582	Kinase	0.100634	12 / 0
Gypenoside LXXIII_qt	Fibroblast growth factor receptor 1	FGFR1	P11362	CHEMBL3650	Kinase	0.100634	30 / 0
Gypenoside LXXIII_qt	Protein kinase C theta	PRKCQ	Q04759	CHEMBL3920	Kinase	0.100634	27 / 0
Gypenoside LXXIII_qt	Ephrin receptor	EPHB4	P54760	CHEMBL5147	Kinase	0.100634	35 / 0
Gypenoside LXXIII_qt	Phosphodiesterase 3	PDE3A	Q14432	CHEMBL241	Phosphodiesterase	0.100634	5 / 0
Gypenoside LXXIII_qt	Phosphodiesterase 3B	PDE3B	Q13370	CHEMBL290	Phosphodiesterase	0.100634	4 / 0
Gypenoside LXXIII_qt	Heat shock protein HSP 90-alpha	HSP90AA1	P07900	CHEMBL3880	Other cytosolic protein	0.100634	52 / 0
Gypenoside LXXIII_qt	PI3-kinase p110-alpha subunit	PIK3CA	P42336	CHEMBL4005	Enzyme	0.100634	297 / 0
Gypenoside LXXIII_qt	Butyrylcholinesterase	BCHE	P06276	CHEMBL1914	Hydrolase	0.100634	4 / 2
Gypenoside LXXIII_qt	Interleukin-1 receptor-associated kinase 4	IRAK4	Q9NWZ3	CHEMBL3778	Kinase	0.100634	19 / 0
Gypenoside LXXIII_qt	Diacylglycerol O-acyltransferase 1	DGAT1	O75907	CHEMBL6009	Enzyme	0.100634	9 / 0
Gypenoside LXXIII_qt	6-phosphofructo-2-kinase/fructose-2,6-bisphosphatase 3	PFKFB3	Q16875	CHEMBL2331053	Enzyme	0.100634	54 / 0
Gypenoside LXXIII_qt	Choline kinase alpha	CHKA	P35790	CHEMBL3117	Enzyme	0.100634	1 / 0
Gypenoside LXXIII_qt	Serine/threonine protein phosphatase PP1-gamma catalytic subunit	PPP1CC	P36873	CHEMBL4438	Phosphatase	0.100634	1 / 0
Gypenoside LXXIII_qt	Serine/threonine protein phosphatase 2A, catalytic subunit, alpha isoform	PPP2CA	P67775	CHEMBL4703	Phosphatase	0.100634	2 / 0
Gypenoside LXXIII_qt	CDK8/Cyclin C	CCNC CDK8	P24863 P49336	CHEMBL3038474	Kinase	0.100634	7 / 0
Gypenoside LXXIII_qt	Matrix metalloproteinase 8	MMP8	P22894	CHEMBL4588	Protease	0.100634	21 / 0
Gypenoside LXXIII_qt	Cell division protein kinase 8	CDK8	P49336	CHEMBL5719	Kinase	0.100634	11 / 0
Gypenoside LXXIII_qt	Adenosine A2a receptor	ADORA2A	P29274	CHEMBL251	Family A G protein-coupled receptor	0.100634	37 / 0
Gypenoside LXXIII_qt	Adenosine A2b receptor	ADORA2B	P29275	CHEMBL255	Family A G protein-coupled receptor	0.100634	2 / 0
Gypenoside LXXIII_qt	Renin	REN	P00797	CHEMBL286	Protease	0.100634	456 / 0
Gypenoside LXXIII_qt	Kinesin-like protein 1	KIF11	P52732	CHEMBL4581	Other cytosolic protein	0.100634	17 / 0
Gypenoside LXXVI	Signal transducer and activator of transcription 3	STAT3	P40763	CHEMBL4026	Transcription factor	0.0842079	4 / 7
Gypinoside LXVII	Signal transducer and activator of transcription 3	STAT3	P40763	CHEMBL4026	Transcription factor	0.0833265	0 / 7
Gypinoside LXVII_qt	Protein-tyrosine phosphatase 1B	PTPN1	P18031	CHEMBL335	Phosphatase	0.136845	70 / 46
Gypinoside LXVII_qt	Cytochrome P450 19A1	CYP19A1	P11511	CHEMBL1978	Cytochrome P450	0.120226	5 / 87
Gypinoside LXVII_qt	Estrogen receptor alpha	ESR1	P03372	CHEMBL206	Nuclear receptor	0.120226	14 / 38
Gypinoside LXVII_qt	Muscarinic acetylcholine receptor M2	CHRM2	P08172	CHEMBL211	Family A G protein-coupled receptor	0.120226	55 / 2
Gypinoside LXVII_qt	Androgen Receptor	AR	P10275	CHEMBL1871	Nuclear receptor	0.120226	34 / 71
Gypinoside LXVII_qt	Serotonin transporter	SLC6A4	P31645	CHEMBL228	Electrochemical transporter	0.120226	184 / 5
Gypinoside LXVII_qt	Acetylcholinesterase	ACHE	P22303	CHEMBL220	Hydrolase	0.120226	25 / 1
Gypinoside LXVII_qt	LXR-alpha	NR1H3	Q13133	CHEMBL2808	Nuclear receptor	0.120226	15 / 19
Gypinoside LXVII_qt	Norepinephrine transporter	SLC6A2	P23975	CHEMBL222	Electrochemical transporter	0.120226	38 / 2
Gypinoside LXVII_qt	Protein farnesyltransferase	FNTA FNTB	P49354 P49356	CHEMBL2094108	Enzyme	0.120226	15 / 4
Gypinoside LXVII_qt	Nuclear receptor subfamily 1 group I member 3 (by homology)	NR1I3	Q14994	CHEMBL5503	Nuclear receptor	0.120226	0 / 2
Gypinoside LXVII_qt	Potassium-transporting ATPase alpha chain 2	ATP12A	P54707	CHEMBL2933	Primary active transporter	0.120226	8 / 3
Gypinoside LXVII_qt	11-beta-hydroxysteroid dehydrogenase 1	HSD11B1	P28845	CHEMBL4235	Enzyme	0.120226	146 / 21
Gypinoside LXVII_qt	Vitamin D receptor	VDR	P11473	CHEMBL1977	Nuclear receptor	0.120226	79 / 46
Gypinoside LXVII_qt	Cyclooxygenase-1	PTGS1	P23219	CHEMBL221	Oxidoreductase	0.120226	7 / 2
Gypinoside LXVII_qt	Cytochrome P450 2C19	CYP2C19	P33261	CHEMBL3622	Cytochrome P450	0.120226	1 / 2
Gypinoside LXVII_qt	Niemann-Pick C1-like protein 1	NPC1L1	Q9UHC9	CHEMBL2027	Other membrane protein	0.120226	11 / 11
Gypinoside LXVII_qt	HMG-CoA reductase	HMGCR	P04035	CHEMBL402	Oxidoreductase	0.120226	84 / 4
Gypinoside LXVII_qt	Estrogen receptor beta	ESR2	Q92731	CHEMBL242	Nuclear receptor	0.120226	11 / 46
Gypinoside LXVII_qt	Mu opioid receptor	OPRM1	P35372	CHEMBL233	Family A G protein-coupled receptor	0.120226	180 / 0
Gypinoside LXVII_qt	Delta opioid receptor	OPRD1	P41143	CHEMBL236	Family A G protein-coupled receptor	0.120226	126 / 0
Gypinoside LXVII_qt	Kappa Opioid receptor	OPRK1	P41145	CHEMBL237	Family A G protein-coupled receptor	0.120226	134 / 0
Gypinoside LXVII_qt	Epoxide hydratase	EPHX2	P34913	CHEMBL2409	Protease	0.120226	39 / 0
Gypinoside LXVII_qt	Carboxylesterase 2	CES2	O00748	CHEMBL3180	Enzyme	0.120226	8 / 7
Gypinoside LXVII_qt	C-C chemokine receptor type 1	CCR1	P32246	CHEMBL2413	Family A G protein-coupled receptor	0.120226	49 / 0
Gypinoside LXVII_qt	p53-binding protein Mdm-2	MDM2	Q00987	CHEMBL5023	Other nuclear protein	0.120226	114 / 0
Gypinoside LXVII_qt	Gamma-secretase	PSEN2 PSENEN NCSTN APH1A PSEN1 APH1B	P49810 Q9NZ42 Q92542 Q96BI3 P49768 Q8WW43	CHEMBL2094135	Protease	0.120226	31 / 0
Gypinoside LXVII_qt	P2X purinoceptor 3	P2RX3	P56373	CHEMBL2998	Ligand-gated ion channel	0.120226	84 / 0
Gypinoside LXVII_qt	Proteinase-activated receptor 1	F2R	P25116	CHEMBL3974	Family A G protein-coupled receptor	0.120226	13 / 0
Gypinoside LXVII_qt	Cytochrome P450 24A1	CYP24A1	Q07973	CHEMBL4521	Enzyme	0.120226	10 / 0
Gypinoside LXVII_qt	Poly [ADP-ribose] polymerase-1	PARP1	P09874	CHEMBL3105	Enzyme	0.120226	40 / 0
Gypinoside LXVII_qt	Choline kinase alpha	CHKA	P35790	CHEMBL3117	Enzyme	0.120226	1 / 0
Gypinoside LXVII_qt	25-hydroxyvitamin D-1 alpha hydroxylase, mitochondrial	CYP27B1	O15528	CHEMBL5993	Enzyme	0.120226	2 / 0
Gypinoside LXVII_qt	Glycogen synthase kinase-3 beta	GSK3B	P49841	CHEMBL262	Kinase	0.120226	60 / 0
Gypinoside LXVII_qt	Glycogen synthase kinase-3 alpha	GSK3A	P49840	CHEMBL2850	Kinase	0.120226	12 / 0
Gypinoside LXVII_qt	Tyrosine-protein kinase JAK3	JAK3	P52333	CHEMBL2148	Kinase	0.120226	87 / 0
Gypinoside LXVII_qt	Serine/threonine-protein kinase Aurora-A	AURKA	O14965	CHEMBL4722	Kinase	0.120226	56 / 0
Gypinoside LXVII_qt	Matrix metalloproteinase 3	MMP3	P08254	CHEMBL283	Protease	0.120226	22 / 0
Gypinoside LXVII_qt	Matrix metalloproteinase 1	MMP1	P03956	CHEMBL332	Protease	0.120226	31 / 0
Gypinoside LXVII_qt	Matrix metalloproteinase 2	MMP2	P08253	CHEMBL333	Protease	0.120226	40 / 0
Gypinoside LXVII_qt	Matrix metalloproteinase 7	MMP7	P09237	CHEMBL4073	Protease	0.120226	7 / 0
Gypinoside LXVII_qt	Rho-associated protein kinase 2	ROCK2	O75116	CHEMBL2973	Kinase	0.120226	51 / 0
Gypinoside LXVII_qt	Rho-associated protein kinase 1	ROCK1	Q13464	CHEMBL3231	Kinase	0.120226	19 / 0
Gypinoside LXVII_qt	LIM domain kinase 1	LIMK1	P53667	CHEMBL3836	Kinase	0.120226	15 / 0
Gypinoside LXVII_qt	GABA-A receptor; alpha-3/beta-3/gamma-2	GABRB3 GABRA3 GABRG2	P28472 P34903 P18507	CHEMBL2094120	Ligand-gated ion channel	0.120226	4 / 0
Gypinoside LXVII_qt	GABA-A receptor; alpha-1/beta-3/gamma-2	GABRB3 GABRG2 GABRA1	P28472 P18507 P14867	CHEMBL2094121	Ligand-gated ion channel	0.120226	4 / 0
Gypinoside LXVII_qt	GABA-A receptor; alpha-5/beta-3/gamma-2	GABRB3 GABRG2 GABRA5	P28472 P18507 P31644	CHEMBL2094122	Ligand-gated ion channel	0.120226	5 / 0
Gypinoside LXVII_qt	GABA-A receptor; alpha-2/beta-3/gamma-2	GABRA2 GABRB3 GABRG2	P47869 P28472 P18507	CHEMBL2094130	Ligand-gated ion channel	0.120226	5 / 0
Gypinoside LXVII_qt	Phosphodiesterase 10A	PDE10A	Q9Y233	CHEMBL4409	Phosphodiesterase	0.120226	72 / 0
Gypinoside LXVII_qt	Mitogen-activated protein kinase kinase kinase 14	MAP3K14	Q99558	CHEMBL5888	Kinase	0.120226	121 / 0
Gypinoside LXVII_qt	Interleukin-1 receptor-associated kinase 4	IRAK4	Q9NWZ3	CHEMBL3778	Kinase	0.120226	12 / 0
Gypinoside LXVII_qt	Butyrylcholinesterase	BCHE	P06276	CHEMBL1914	Hydrolase	0.120226	7 / 2
Gypinoside LXVII_qt	Protein kinase C gamma	PRKCG	P05129	CHEMBL2938	Kinase	0.120226	4 / 0
Gypinoside LXVII_qt	Protein kinase C delta	PRKCD	Q05655	CHEMBL2996	Kinase	0.120226	26 / 0
Gypinoside LXVII_qt	Protein kinase C beta	PRKCB	P05771	CHEMBL3045	Kinase	0.120226	77 / 0
Gypinoside LXVII_qt	PI3-kinase p110-beta subunit	PIK3CB	P42338	CHEMBL3145	Enzyme	0.120226	51 / 0
Gypinoside LXVII_qt	Protein kinase C epsilon	PRKCE	Q02156	CHEMBL3582	Kinase	0.120226	5 / 0
Gypinoside LXVII_qt	Protein kinase C theta	PRKCQ	Q04759	CHEMBL3920	Kinase	0.120226	22 / 0
Gypinoside LXVII_qt	PI3-kinase p110-alpha subunit	PIK3CA	P42336	CHEMBL4005	Enzyme	0.120226	201 / 0
Gypinoside VII	Signal transducer and activator of transcription 3	STAT3	P40763	CHEMBL4026	Transcription factor	0.0833265	0 / 7
Malonylginsenoside Rd_qt	Cytochrome P450 19A1	CYP19A1	P11511	CHEMBL1978	Cytochrome P450	0.109013	15 / 91
Malonylginsenoside Rd_qt	Protein-tyrosine phosphatase 1B	PTPN1	P18031	CHEMBL335	Phosphatase	0.109013	95 / 49
Malonylginsenoside Rd_qt	Cytochrome P450 2C19	CYP2C19	P33261	CHEMBL3622	Cytochrome P450	0.109013	12 / 2
Malonylginsenoside Rd_qt	Acetylcholinesterase	ACHE	P22303	CHEMBL220	Hydrolase	0.100634	43 / 2
Malonylginsenoside Rd_qt	Androgen Receptor	AR	P10275	CHEMBL1871	Nuclear receptor	0.100634	107 / 77
Malonylginsenoside Rd_qt	Estrogen receptor alpha	ESR1	P03372	CHEMBL206	Nuclear receptor	0.100634	17 / 38
Malonylginsenoside Rd_qt	Serotonin transporter	SLC6A4	P31645	CHEMBL228	Electrochemical transporter	0.100634	383 / 5
Malonylginsenoside Rd_qt	Norepinephrine transporter	SLC6A2	P23975	CHEMBL222	Electrochemical transporter	0.100634	72 / 2
Malonylginsenoside Rd_qt	11-beta-hydroxysteroid dehydrogenase 1	HSD11B1	P28845	CHEMBL4235	Enzyme	0.100634	442 / 21
Malonylginsenoside Rd_qt	Potassium-transporting ATPase alpha chain 2	ATP12A	P54707	CHEMBL2933	Primary active transporter	0.100634	7 / 3
Malonylginsenoside Rd_qt	Muscarinic acetylcholine receptor M2	CHRM2	P08172	CHEMBL211	Family A G protein-coupled receptor	0.100634	75 / 2
Malonylginsenoside Rd_qt	HMG-CoA reductase	HMGCR	P04035	CHEMBL402	Oxidoreductase	0.100634	188 / 3
Malonylginsenoside Rd_qt	Cytochrome P450 51	CYP51A1	Q16850	CHEMBL3849	Cytochrome P450	0.100634	13 / 3
Malonylginsenoside Rd_qt	Nuclear receptor subfamily 1 group I member 3	NR1I3	Q14994	CHEMBL5503	Nuclear receptor	0.100634	3 / 2
Malonylginsenoside Rd_qt	Testis-specific androgen-binding protein	SHBG	P04278	CHEMBL3305	Secreted protein	0.100634	8 / 41
Malonylginsenoside Rd_qt	Sterol regulatory element-binding protein 2	SREBF2	Q12772	CHEMBL1795166	Unclassified protein	0.100634	0 / 1
Malonylginsenoside Rd_qt	LXR-alpha	NR1H3	Q13133	CHEMBL2808	Nuclear receptor	0.100634	7 / 21
Malonylginsenoside Rd_qt	Butyrylcholinesterase	BCHE	P06276	CHEMBL1914	Hydrolase	0.100634	12 / 2
Malonylginsenoside Rd_qt	Liver glycogen phosphorylase	PYGL	P06737	CHEMBL2568	Enzyme	0.100634	76 / 0
Malonylginsenoside Rd_qt	Oxytocin receptor	OXTR	P30559	CHEMBL2049	Family A G protein-coupled receptor	0.100634	48 / 0
Malonylginsenoside Rd_qt	C-C chemokine receptor type 1	CCR1	P32246	CHEMBL2413	Family A G protein-coupled receptor	0.100634	236 / 0
Malonylginsenoside Rd_qt	MAP kinase p38 alpha	MAPK14	Q16539	CHEMBL260	Kinase	0.100634	338 / 0
Malonylginsenoside Rd_qt	Interleukin-6 receptor subunit beta	IL6ST	P40189	CHEMBL3124734	Membrane receptor	0.100634	2 / 0
Malonylginsenoside Rd_qt	Nuclear receptor ROR-gamma	RORC	P51449	CHEMBL1741186	Nuclear receptor	0.100634	17 / 9
Malonylginsenoside Rd_qt	Scavenger receptor class B member 1 (by homology)	SCARB1	Q8WTV0	CHEMBL1914272	Unclassified protein	0.100634	30 / 0
Malonylginsenoside Rd_qt	UDP-glucuronosyltransferase 2B7	UGT2B7	P16662	CHEMBL4370	Enzyme	0.100634	0 / 22
Malonylginsenoside Rd_qt	Neurokinin 3 receptor	TACR3	P29371	CHEMBL4429	Family A G protein-coupled receptor	0.100634	15 / 0
Malonylginsenoside Rd_qt	Protein Mdm4	MDM4	O15151	CHEMBL1255126	Unclassified protein	0.100634	9 / 0
Malonylginsenoside Rd_qt	p53-binding protein Mdm-2	MDM2	Q00987	CHEMBL5023	Other nuclear protein	0.100634	233 / 0
Malonylginsenoside Rd_qt	11-beta-hydroxysteroid dehydrogenase 2	HSD11B2	P80365	CHEMBL3746	Enzyme	0.100634	12 / 5
Malonylginsenoside Rd_qt	Vasopressin V1a receptor	AVPR1A	P37288	CHEMBL1889	Family A G protein-coupled receptor	0.100634	39 / 0
Malonylginsenoside Rd_qt	Glycogen synthase kinase-3 beta	GSK3B	P49841	CHEMBL262	Kinase	0.100634	74 / 0
Malonylginsenoside Rd_qt	Glycogen synthase kinase-3 alpha	GSK3A	P49840	CHEMBL2850	Kinase	0.100634	10 / 0
Malonylginsenoside Rd_qt	Cyclooxygenase-2	PTGS2	P35354	CHEMBL230	Oxidoreductase	0.100634	84 / 3
Malonylginsenoside Rd_qt	Pregnane X receptor	NR1I2	O75469	CHEMBL3401	Nuclear receptor	0.100634	10 / 0
Malonylginsenoside Rd_qt	Phosphodiesterase 10A	PDE10A	Q9Y233	CHEMBL4409	Phosphodiesterase	0.100634	607 / 0
Malonylginsenoside Rd_qt	Protein farnesyltransferase	FNTA FNTB	P49354 P49356	CHEMBL2094108	Enzyme	0.100634	29 / 5
Malonylginsenoside Rd_qt	Cytochrome P450 17A1	CYP17A1	P05093	CHEMBL3522	Cytochrome P450	0.100634	26 / 28
Malonylginsenoside Rd_qt	Epoxide hydratase	EPHX2	P34913	CHEMBL2409	Protease	0.100634	83 / 0
Malonylginsenoside Rd_qt	c-Jun N-terminal kinase 1	MAPK8	P45983	CHEMBL2276	Kinase	0.100634	125 / 0
Malonylginsenoside Rd_qt	c-Jun N-terminal kinase 3	MAPK10	P53779	CHEMBL2637	Kinase	0.100634	96 / 0
Malonylginsenoside Rd_qt	c-Jun N-terminal kinase 2	MAPK9	P45984	CHEMBL4179	Kinase	0.100634	75 / 0
Malonylginsenoside Rd_qt	Estrogen receptor beta	ESR2	Q92731	CHEMBL242	Nuclear receptor	0.100634	16 / 46
Malonylginsenoside Rd_qt	P2X purinoceptor 3	P2RX3	P56373	CHEMBL2998	Ligand-gated ion channel	0.100634	154 / 0
Malonylginsenoside Rd_qt	GABA-A receptor; alpha-3/beta-3/gamma-2	GABRB3 GABRA3 GABRG2	P28472 P34903 P18507	CHEMBL2094120	Ligand-gated ion channel	0.100634	22 / 0
Malonylginsenoside Rd_qt	GABA-A receptor; alpha-1/beta-3/gamma-2	GABRB3 GABRG2 GABRA1	P28472 P18507 P14867	CHEMBL2094121	Ligand-gated ion channel	0.100634	21 / 0
Malonylginsenoside Rd_qt	GABA-A receptor; alpha-5/beta-3/gamma-2	GABRB3 GABRG2 GABRA5	P28472 P18507 P31644	CHEMBL2094122	Ligand-gated ion channel	0.100634	18 / 0
Malonylginsenoside Rd_qt	GABA-A receptor; alpha-2/beta-3/gamma-2	GABRA2 GABRB3 GABRG2	P47869 P28472 P18507	CHEMBL2094130	Ligand-gated ion channel	0.100634	13 / 0
Malonylginsenoside Rd_qt	Proteinase-activated receptor 1	F2R	P25116	CHEMBL3974	Family A G protein-coupled receptor	0.100634	52 / 0
Malonylginsenoside Rd_qt	Insulin-like growth factor I receptor	IGF1R	P08069	CHEMBL1957	Kinase	0.100634	174 / 0
Malonylginsenoside Rd_qt	Tyrosine-protein kinase receptor TYRO3	TYRO3	Q06418	CHEMBL5314	Kinase	0.100634	51 / 0
Malonylginsenoside Rd_qt	Proto-oncogene tyrosine-protein kinase MER	MERTK	Q12866	CHEMBL5331	Kinase	0.100634	50 / 0
Malonylginsenoside Rd_qt	Smoothened homolog	SMO	Q99835	CHEMBL5971	Frizzled family G protein-coupled receptor	0.100634	52 / 0
Malonylginsenoside Rd_qt	Glucocorticoid receptor	NR3C1	P04150	CHEMBL2034	Nuclear receptor	0.100634	170 / 20
Malonylginsenoside Rd_qt	Aldo-keto-reductase family 1 member C3	AKR1C3	P42330	CHEMBL4681	Enzyme	0.100634	17 / 0
Malonylginsenoside Rd_qt	Cyclin-dependent kinase 4/cyclin D1	CCND1 CDK4	P24385 P11802	CHEMBL1907601	Kinase	0.100634	50 / 0
Malonylginsenoside Rd_qt	Cyclin-dependent kinase 2/cyclin E	CCNE2 CDK2 CCNE1	O96020 P24941 P24864	CHEMBL2094126	Other cytosolic protein	0.100634	53 / 0
Malonylginsenoside Rd_qt	Muscle glycogen phosphorylase	PYGM	P11217	CHEMBL3526	Enzyme	0.100634	2 / 0
Malonylginsenoside Rd_qt	Kinesin-like protein 1	KIF11	P52732	CHEMBL4581	Other cytosolic protein	0.100634	42 / 0
Malonylginsenoside Rd_qt	Vascular endothelial growth factor receptor 2	KDR	P35968	CHEMBL279	Kinase	0.100634	300 / 0
Malonylginsenoside Rd_qt	Cytochrome P450 2C9	CYP2C9	P11712	CHEMBL3397	Cytochrome P450	0.100634	13 / 0
Malonylginsenoside Rd_qt	Cytochrome P450 3A4	CYP3A4	P08684	CHEMBL340	Cytochrome P450	0.100634	12 / 0
Malonylginsenoside Rd_qt	Ileal bile acid transporter	SLC10A2	Q12908	CHEMBL2778	Electrochemical transporter	0.100634	20 / 0
Malonylginsenoside Rd_qt	Orexin receptor 2 (by homology)	HCRTR2	O43614	CHEMBL4792	Family A G protein-coupled receptor	0.100634	37 / 0
Malonylginsenoside Rd_qt	Orexin receptor 1 (by homology)	HCRTR1	O43613	CHEMBL5113	Family A G protein-coupled receptor	0.100634	33 / 0
Malonylginsenoside Rd_qt	3-beta-hydroxysteroid dehydrogenase/delta 5-->4-isomerase type II	HSD3B2	P26439	CHEMBL3670	Oxidoreductase	0.100634	1 / 0
Malonylginsenoside Rd_qt	Vitamin D receptor	VDR	P11473	CHEMBL1977	Nuclear receptor	0.100634	40 / 46
Malonylginsenoside Rd_qt	Corticotropin releasing factor receptor 1	CRHR1	P34998	CHEMBL1800	Family B G protein-coupled receptor	0.100634	171 / 0
Malonylginsenoside Rd_qt	Geranylgeranyl transferase type I	PGGT1B FNTA	P53609 P49354	CHEMBL2095164	Enzyme	0.100634	4 / 0
Malonylginsenoside Rd_qt	Mitogen-activated protein kinase kinase kinase 11	MAP3K11	Q16584	CHEMBL2708	Kinase	0.100634	8 / 0
Malonylginsenoside Rd_qt	Mitogen-activated protein kinase kinase kinase 9	MAP3K9	P80192	CHEMBL2872	Kinase	0.100634	9 / 0
Malonylginsenoside Rd_qt	Cyclooxygenase-1	PTGS1	P23219	CHEMBL221	Oxidoreductase	0.100634	11 / 2
Malonylginsenoside Rd_qt	Vascular endothelial growth factor receptor 1	FLT1	P17948	CHEMBL1868	Kinase	0.100634	26 / 0
Malonylginsenoside Rd_qt	Platelet-derived growth factor receptor beta	PDGFRB	P09619	CHEMBL1913	Kinase	0.100634	28 / 0
Malonylginsenoside Rd_qt	Stem cell growth factor receptor	KIT	P10721	CHEMBL1936	Kinase	0.100634	63 / 0
Malonylginsenoside Rd_qt	Vascular endothelial growth factor receptor 3	FLT4	P35916	CHEMBL1955	Kinase	0.100634	20 / 0
Malonylginsenoside Rd_qt	Tyrosine-protein kinase receptor FLT3	FLT3	P36888	CHEMBL1974	Kinase	0.100634	80 / 0
Malonylginsenoside Rd_qt	Ceramide glucosyltransferase	UGCG	Q16739	CHEMBL2063	Transferase	0.100634	3 / 0
Malonylginsenoside Rd_qt	Fibroblast growth factor receptor 1	FGFR1	P11362	CHEMBL3650	Kinase	0.100634	58 / 0
Malonylginsenoside Rd_qt	Insulin receptor	INSR	P06213	CHEMBL1981	Kinase	0.100634	39 / 0
Malonylginsenoside Rd_qt	C5a anaphylatoxin chemotactic receptor	C5AR1	P21730	CHEMBL2373	Family A G protein-coupled receptor	0.100634	52 / 0
Malonylginsenoside Rd_qt	CaM kinase II	CAMK2D	Q13557	CHEMBL2801	Kinase	0.100634	4 / 0
Malonylginsenoside Rd_qt	Tyrosine-protein kinase ITK/TSK	ITK	Q08881	CHEMBL2959	Kinase	0.100634	63 / 0
Malonylginsenoside Rd_qt	Cathepsin S	CTSS	P25774	CHEMBL2954	Protease	0.100634	135 / 0
Malonylginsenoside Rd_qt	Cathepsin L	CTSL	P07711	CHEMBL3837	Protease	0.100634	70 / 0
Malonylginsenoside Rd_qt	Cathepsin (B and K)	CTSB	P07858	CHEMBL4072	Protease	0.100634	36 / 0
Malonylginsenoside Rd_qt	ALK tyrosine kinase receptor	ALK	Q9UM73	CHEMBL4247	Kinase	0.100634	88 / 0
Malonylginsenoside Rd_qt	Apoptosis regulator Bcl-2	BCL2	P10415	CHEMBL4860	Other ion channel	0.100634	117 / 0
Malonylginsenoside Rd_qt	Beta amyloid A4 protein	APP	P05067	CHEMBL2487	Membrane receptor	0.100634	61 / 0
Malonylginsenoside Rd_qt	CDK8/Cyclin C	CCNC CDK8	P24863 P49336	CHEMBL3038474	Kinase	0.100634	16 / 0
Malonylginsenoside Rd_qt	Poly [ADP-ribose] polymerase-1	PARP1	P09874	CHEMBL3105	Enzyme	0.100634	65 / 0
Malonylginsenoside Rd_qt	Hexokinase type IV	GCK	P35557	CHEMBL3820	Enzyme	0.100634	85 / 0
Malonylginsenoside Rd_qt	Voltage-gated potassium channel subunit Kv1.5	KCNA5	P22460	CHEMBL4306	Voltage-gated ion channel	0.100634	59 / 0
Malonylginsenoside Rd_qt	Cell division protein kinase 8	CDK8	P49336	CHEMBL5719	Kinase	0.100634	23 / 0
Malonylginsenoside Rd_qt	Carboxylesterase 2	CES2	O00748	CHEMBL3180	Enzyme	0.100634	7 / 7
Malonylginsenoside Rd_qt	Thrombin	F2	P00734	CHEMBL204	Protease	0.100634	102 / 0
Malonylginsenoside Rd_qt	Complement factor D	CFD	P00746	CHEMBL2176771	Protease	0.100634	92 / 0
Malonylginsenoside Rd_qt	HERG	KCNH2	Q12809	CHEMBL240	Voltage-gated ion channel	0.100634	244 / 0
Malonylginsenoside Rd_qt	Renin	REN	P00797	CHEMBL286	Protease	0.100634	843 / 0
Malonylginsenoside Rd_qt	Induced myeloid leukemia cell differentiation protein Mcl-1	MCL1	Q07820	CHEMBL4361	Other cytosolic protein	0.100634	11 / 0
Gypenoside I_qt	Protein-tyrosine phosphatase 1B	PTPN1	P18031	CHEMBL335	Phosphatase	0.11739	16 / 49
Gypenoside I_qt	Cytochrome P450 2C19	CYP2C19	P33261	CHEMBL3622	Cytochrome P450	0.100634	0 / 2
Gypenoside I_qt	Cytochrome P450 19A1	CYP19A1	P11511	CHEMBL1978	Cytochrome P450	0.100634	14 / 91
Gypenoside I_qt	Androgen Receptor	AR	P10275	CHEMBL1871	Nuclear receptor	0.100634	47 / 77
Gypenoside I_qt	Estrogen receptor alpha	ESR1	P03372	CHEMBL206	Nuclear receptor	0.100634	22 / 38
Gypenoside I_qt	Nuclear receptor subfamily 1 group I member 3 (by homology)	NR1I3	Q14994	CHEMBL5503	Nuclear receptor	0.100634	0 / 2
Gypenoside I_qt	Potassium-transporting ATPase alpha chain 2	ATP12A	P54707	CHEMBL2933	Primary active transporter	0.100634	0 / 3
Gypenoside I_qt	11-beta-hydroxysteroid dehydrogenase 1	HSD11B1	P28845	CHEMBL4235	Enzyme	0.100634	58 / 21
Gypenoside I_qt	Serotonin transporter	SLC6A4	P31645	CHEMBL228	Electrochemical transporter	0.100634	37 / 5
Gypenoside I_qt	Muscarinic acetylcholine receptor M2	CHRM2	P08172	CHEMBL211	Family A G protein-coupled receptor	0.100634	18 / 2
Gypenoside I_qt	Acetylcholinesterase	ACHE	P22303	CHEMBL220	Hydrolase	0.100634	5 / 2
Gypenoside I_qt	Norepinephrine transporter	SLC6A2	P23975	CHEMBL222	Electrochemical transporter	0.100634	16 / 2
Gypenoside I_qt	Butyrylcholinesterase	BCHE	P06276	CHEMBL1914	Hydrolase	0.100634	4 / 2
Gypenoside I_qt	Testis-specific androgen-binding protein	SHBG	P04278	CHEMBL3305	Secreted protein	0.100634	17 / 41
Gypenoside I_qt	Cytochrome P450 17A1	CYP17A1	P05093	CHEMBL3522	Cytochrome P450	0.100634	60 / 28
Gypenoside I_qt	Estrogen receptor beta	ESR2	Q92731	CHEMBL242	Nuclear receptor	0.100634	24 / 46
Gypenoside I_qt	Niemann-Pick C1-like protein 1	NPC1L1	Q9UHC9	CHEMBL2027	Other membrane protein	0.100634	5 / 11
Gypenoside I_qt	HMG-CoA reductase	HMGCR	P04035	CHEMBL402	Oxidoreductase	0.100634	38 / 3
Gypenoside I_qt	UDP-glucuronosyltransferase 2B7	UGT2B7	P16662	CHEMBL4370	Enzyme	0.100634	0 / 22
Gypenoside I_qt	LXR-alpha	NR1H3	Q13133	CHEMBL2808	Nuclear receptor	0.100634	12 / 21
Gypenoside I_qt	Vascular endothelial growth factor receptor 2	KDR	P35968	CHEMBL279	Kinase	0.100634	22 / 0
Gypenoside I_qt	Tyrosine-protein kinase JAK3	JAK3	P52333	CHEMBL2148	Kinase	0.100634	55 / 0
Gypenoside I_qt	Cytochrome P450 24A1	CYP24A1	Q07973	CHEMBL4521	Enzyme	0.100634	6 / 0
Gypenoside I_qt	Vitamin D receptor	VDR	P11473	CHEMBL1977	Nuclear receptor	0.100634	32 / 46
Gypenoside I_qt	Protein farnesyltransferase	FNTA FNTB	P49354 P49356	CHEMBL2094108	Enzyme	0.100634	3 / 5
Gypenoside I_qt	Carboxylesterase 2	CES2	O00748	CHEMBL3180	Enzyme	0.100634	7 / 7
Gypenoside I_qt	Mitogen-activated protein kinase kinase kinase 11	MAP3K11	Q16584	CHEMBL2708	Kinase	0.100634	1 / 0
Gypenoside I_qt	Mitogen-activated protein kinase kinase kinase 9	MAP3K9	P80192	CHEMBL2872	Kinase	0.100634	1 / 0
Gypenoside II	Signal transducer and activator of transcription 3	STAT3	P40763	CHEMBL4026	Transcription factor	0.0833265	0 / 7
Gypenoside III_qt	Protein farnesyltransferase	FNTA FNTB	P49354 P49356	CHEMBL2094108	Enzyme	0.119347	7 / 13
Gypenoside III_qt	Protein-tyrosine phosphatase 1B	PTPN1	P18031	CHEMBL335	Phosphatase	0.110612	56 / 59
Gypenoside III_qt	Carboxylesterase 2	CES2	O00748	CHEMBL3180	Enzyme	0.110612	6 / 11
Gypenoside III_qt	Prostaglandin E synthase	PTGES	O14684	CHEMBL5658	Enzyme	0.110612	24 / 13
Gypenoside III_qt	11-beta-hydroxysteroid dehydrogenase 1	HSD11B1	P28845	CHEMBL4235	Enzyme	0.110612	200 / 37
Gypenoside III_qt	Cyclooxygenase-2	PTGS2	P35354	CHEMBL230	Oxidoreductase	0.110612	22 / 4
Gypenoside III_qt	Aldo-keto reductase family 1 member B10	AKR1B10	O60218	CHEMBL5983	Enzyme	0.110612	0 / 7
Gypenoside III_qt	Androgen Receptor (by homology)	AR	P10275	CHEMBL1871	Nuclear receptor	0.110612	32 / 106
Gypenoside III_qt	Bile acid receptor FXR	NR1H4	Q96RI1	CHEMBL2047	Nuclear receptor	0.110612	8 / 9
Gypenoside III_qt	11-beta-hydroxysteroid dehydrogenase 2	HSD11B2	P80365	CHEMBL3746	Enzyme	0.110612	5 / 14
Gypenoside III_qt	Corticosteroid binding globulin	SERPINA6	P08185	CHEMBL2421	Secreted protein	0.110612	0 / 23
Gypenoside III_qt	DNA polymerase beta	POLB	P06746	CHEMBL2392	Enzyme	0.110612	0 / 8
Gypenoside III_qt	Receptor-type tyrosine-protein phosphatase F (LAR)	PTPRF	P10586	CHEMBL3521	Membrane receptor	0.110612	0 / 1
Gypenoside III_qt	Phospholipase A2 group 1B	PLA2G1B	P04054	CHEMBL4426	Enzyme	0.110612	0 / 1
Gypenoside III_qt	Low molecular weight phosphotyrosine protein phosphatase	ACP1	P24666	CHEMBL4903	Phosphatase	0.110612	0 / 1
Gypenoside III_qt	Phosphodiesterase 4D	PDE4D	Q08499	CHEMBL288	Phosphodiesterase	0.110612	10 / 1
Gypenoside III_qt	LXR-alpha	NR1H3	Q13133	CHEMBL2808	Nuclear receptor	0.110612	20 / 20
Gypenoside III_qt	Glucocorticoid receptor	NR3C1	P04150	CHEMBL2034	Nuclear receptor	0.110612	32 / 34
Gypenoside III_qt	HMG-CoA reductase	HMGCR	P04035	CHEMBL402	Oxidoreductase	0.110612	29 / 32
Gypenoside III_qt	Leukotriene B4 receptor 1	LTB4R	Q15722	CHEMBL3911	Family A G protein-coupled receptor	0.110612	9 / 6
Gypenoside III_qt	Fatty acid binding protein adipocyte	FABP4	P15090	CHEMBL2083	Fatty acid binding protein family	0.110612	0 / 4
Gypenoside III_qt	Fatty acid binding protein muscle	FABP3	P05413	CHEMBL3344	Fatty acid binding protein family	0.110612	0 / 5
Gypenoside III_qt	Fatty acid binding protein epidermal	FABP5	Q01469	CHEMBL3674	Fatty acid binding protein family	0.110612	0 / 2
Gypenoside III_qt	Fatty acid-binding protein, liver	FABP1	P07148	CHEMBL5421	Fatty acid binding protein family	0.110612	0 / 3
Gypenoside III_qt	Anandamide amidohydrolase	FAAH	O00519	CHEMBL2243	Enzyme	0.110612	21 / 12
Gypenoside III_qt	SUMO-activating enzyme	SAE1 UBA2	Q9UBE0 Q9UBT2	CHEMBL2095174	Enzyme	0.110612	0 / 1
Gypenoside III_qt	CD81 antigen	CD81	P60033	CHEMBL1075180	Surface antigen	0.110612	0 / 1
Gypenoside III_qt	Cytochrome P450 19A1	CYP19A1	P11511	CHEMBL1978	Cytochrome P450	0.110612	3 / 212
Gypenoside III_qt	Nuclear receptor ROR-gamma	RORC	P51449	CHEMBL1741186	Nuclear receptor	0.110612	16 / 9
Gypenoside III_qt	Vitamin D receptor	VDR	P11473	CHEMBL1977	Nuclear receptor	0.110612	69 / 40
Gypenoside III_qt	Potassium-transporting ATPase alpha chain 2	ATP12A	P54707	CHEMBL2933	Primary active transporter	0.110612	5 / 4
Gypenoside III_qt	T-cell protein-tyrosine phosphatase	PTPN2	P17706	CHEMBL3807	Phosphatase	0.110612	7 / 18
Gypenoside III_qt	Phosphodiesterase 10A	PDE10A	Q9Y233	CHEMBL4409	Phosphodiesterase	0.110612	259 / 0
Gypenoside III_qt	Cytochrome P450 51 (by homology)	CYP51A1	Q16850	CHEMBL3849	Cytochrome P450	0.110612	4 / 2
Gypenoside III_qt	Prolyl endopeptidase	PREP	P48147	CHEMBL3202	Protease	0.110612	0 / 1
Gypenoside III_qt	Tubulin--tyrosine ligase	TTL	Q8NG68	CHEMBL5549	Enzyme	0.110612	5 / 0
Gypenoside III_qt	Dual specificity phosphatase Cdc25B	CDC25B	P30305	CHEMBL4804	Phosphatase	0.110612	9 / 2
Gypenoside III_qt	Glycogen synthase kinase-3 beta	GSK3B	P49841	CHEMBL262	Kinase	0.110612	25 / 0
Gypenoside III_qt	Glycogen synthase kinase-3 alpha	GSK3A	P49840	CHEMBL2850	Kinase	0.110612	7 / 0
Gypenoside III_qt	Mineralocorticoid receptor	NR3C2	P08235	CHEMBL1994	Nuclear receptor	0.110612	2 / 22
Gypenoside III_qt	Interleukin-6	IL6	P05231	CHEMBL1795129	Secreted protein	0.110612	0 / 1
Gypenoside III_qt	Glutamine synthetase	GLUL	P15104	CHEMBL4612	Ligase	0.110612	0 / 1
Gypenoside III_qt	G-protein coupled bile acid receptor 1	GPBAR1	Q8TDU6	CHEMBL5409	Family A G protein-coupled receptor	0.110612	2 / 14
Gypenoside III_qt	Muscarinic acetylcholine receptor M1	CHRM1	P11229	CHEMBL216	Family A G protein-coupled receptor	0.110612	48 / 0
Gypenoside III_qt	Serotonin transporter (by homology)	SLC6A4	P31645	CHEMBL228	Electrochemical transporter	0.110612	62 / 5
Gypenoside III_qt	p53-binding protein Mdm-2	MDM2	Q00987	CHEMBL5023	Other nuclear protein	0.110612	68 / 0
Gypenoside III_qt	Mitogen-activated protein kinase kinase kinase 14	MAP3K14	Q99558	CHEMBL5888	Kinase	0.110612	71 / 0
Gypenoside III_qt	Alkaline phosphatase, tissue-nonspecific isozyme	ALPL	P05186	CHEMBL5979	Enzyme	0.110612	2 / 0
Gypenoside III_qt	Glucose-6-phosphate 1-dehydrogenase	G6PD	P11413	CHEMBL5347	Enzyme	0.110612	3 / 7
Gypenoside III_qt	Protein kinase C eta	PRKCH	P24723	CHEMBL3616	Kinase	0.110612	7 / 1
Gypenoside III_qt	Phosphodiesterase 5A	PDE5A	O76074	CHEMBL1827	Phosphodiesterase	0.110612	83 / 0
Gypenoside III_qt	Liver glycogen phosphorylase	PYGL	P06737	CHEMBL2568	Enzyme	0.110612	15 / 0
Gypenoside III_qt	Protein kinase C gamma	PRKCG	P05129	CHEMBL2938	Kinase	0.110612	8 / 0
Gypenoside III_qt	Protein kinase C beta	PRKCB	P05771	CHEMBL3045	Kinase	0.110612	47 / 0
Gypenoside III_qt	Protein kinase C epsilon	PRKCE	Q02156	CHEMBL3582	Kinase	0.110612	12 / 0
Gypenoside III_qt	Phosphodiesterase 6A	PDE6A	P16499	CHEMBL3878	Phosphodiesterase	0.110612	19 / 0
Gypenoside III_qt	PI3-kinase p110-alpha subunit	PIK3CA	P42336	CHEMBL4005	Enzyme	0.110612	207 / 0
Gypenoside III_qt	Cytochrome P450 24A1	CYP24A1	Q07973	CHEMBL4521	Enzyme	0.110612	9 / 0
Gypenoside III_qt	Peroxisome proliferator-activated receptor gamma	PPARG	P37231	CHEMBL235	Nuclear receptor	0.110612	40 / 18
Gypenoside III_qt	Neurokinin 1 receptor	TACR1	P25103	CHEMBL249	Family A G protein-coupled receptor	0.110612	22 / 0
Gypenoside III_qt	Renin	REN	P00797	CHEMBL286	Protease	0.110612	334 / 0
Gypenoside III_qt	c-Jun N-terminal kinase 1	MAPK8	P45983	CHEMBL2276	Kinase	0.110612	59 / 0
Gypenoside III_qt	Mitogen-activated protein kinase kinase kinase 11	MAP3K11	Q16584	CHEMBL2708	Kinase	0.110612	4 / 0
Gypenoside III_qt	Nerve growth factor receptor Trk-A	NTRK1	P04629	CHEMBL2815	Kinase	0.110612	40 / 0
Gypenoside III_qt	Mitogen-activated protein kinase kinase kinase 9	MAP3K9	P80192	CHEMBL2872	Kinase	0.110612	5 / 0
Gypenoside III_qt	Mitogen-activated protein kinase kinase kinase 10	MAP3K10	Q02779	CHEMBL2873	Kinase	0.110612	2 / 0
gynsenoside Rd	Signal transducer and activator of transcription 3	STAT3	P40763	CHEMBL4026	Transcription factor	0.0833265	0 / 7
gynsenoside Rd_qt	Androgen Receptor	AR	P10275	CHEMBL1871	Nuclear receptor	0.109013	94 / 77
gynsenoside Rd_qt	Protein-tyrosine phosphatase 1B	PTPN1	P18031	CHEMBL335	Phosphatase	0.109013	66 / 49
gynsenoside Rd_qt	Estrogen receptor alpha	ESR1	P03372	CHEMBL206	Nuclear receptor	0.100634	16 / 38
gynsenoside Rd_qt	Serotonin transporter	SLC6A4	P31645	CHEMBL228	Electrochemical transporter	0.100634	375 / 5
gynsenoside Rd_qt	Cytochrome P450 2C19	CYP2C19	P33261	CHEMBL3622	Cytochrome P450	0.100634	11 / 2
gynsenoside Rd_qt	Cytochrome P450 19A1	CYP19A1	P11511	CHEMBL1978	Cytochrome P450	0.100634	15 / 91
gynsenoside Rd_qt	Muscarinic acetylcholine receptor M2	CHRM2	P08172	CHEMBL211	Family A G protein-coupled receptor	0.100634	63 / 2
gynsenoside Rd_qt	Acetylcholinesterase	ACHE	P22303	CHEMBL220	Hydrolase	0.100634	29 / 2
gynsenoside Rd_qt	Norepinephrine transporter	SLC6A2	P23975	CHEMBL222	Electrochemical transporter	0.100634	62 / 2
gynsenoside Rd_qt	11-beta-hydroxysteroid dehydrogenase 1	HSD11B1	P28845	CHEMBL4235	Enzyme	0.100634	393 / 21
gynsenoside Rd_qt	Potassium-transporting ATPase alpha chain 2	ATP12A	P54707	CHEMBL2933	Primary active transporter	0.100634	7 / 3
gynsenoside Rd_qt	HMG-CoA reductase	HMGCR	P04035	CHEMBL402	Oxidoreductase	0.100634	171 / 3
gynsenoside Rd_qt	Testis-specific androgen-binding protein	SHBG	P04278	CHEMBL3305	Secreted protein	0.100634	7 / 41
gynsenoside Rd_qt	Sterol regulatory element-binding protein 2	SREBF2	Q12772	CHEMBL1795166	Unclassified protein	0.100634	0 / 1
gynsenoside Rd_qt	Nuclear receptor subfamily 1 group I member 3	NR1I3	Q14994	CHEMBL5503	Nuclear receptor	0.100634	2 / 2
gynsenoside Rd_qt	Estrogen receptor beta	ESR2	Q92731	CHEMBL242	Nuclear receptor	0.100634	15 / 46
gynsenoside Rd_qt	Cytochrome P450 51	CYP51A1	Q16850	CHEMBL3849	Cytochrome P450	0.100634	12 / 3
gynsenoside Rd_qt	Butyrylcholinesterase	BCHE	P06276	CHEMBL1914	Hydrolase	0.100634	8 / 2
gynsenoside Rd_qt	UDP-glucuronosyltransferase 2B7	UGT2B7	P16662	CHEMBL4370	Enzyme	0.100634	0 / 22
gynsenoside Rd_qt	Cytochrome P450 17A1	CYP17A1	P05093	CHEMBL3522	Cytochrome P450	0.100634	16 / 28
gynsenoside Rd_qt	C-C chemokine receptor type 1	CCR1	P32246	CHEMBL2413	Family A G protein-coupled receptor	0.100634	222 / 0
gynsenoside Rd_qt	Interleukin-6 receptor subunit beta	IL6ST	P40189	CHEMBL3124734	Membrane receptor	0.100634	2 / 0
gynsenoside Rd_qt	Vitamin D receptor	VDR	P11473	CHEMBL1977	Nuclear receptor	0.100634	29 / 46
gynsenoside Rd_qt	Phosphodiesterase 10A	PDE10A	Q9Y233	CHEMBL4409	Phosphodiesterase	0.100634	346 / 0
gynsenoside Rd_qt	6-phosphofructo-2-kinase/fructose-2,6-bisphosphatase 3	PFKFB3	Q16875	CHEMBL2331053	Enzyme	0.100634	86 / 0
gynsenoside Rd_qt	Beta amyloid A4 protein	APP	P05067	CHEMBL2487	Membrane receptor	0.100634	57 / 0
gynsenoside Rd_qt	Mitogen-activated protein kinase kinase kinase 11	MAP3K11	Q16584	CHEMBL2708	Kinase	0.100634	6 / 0
gynsenoside Rd_qt	Mitogen-activated protein kinase kinase kinase 9	MAP3K9	P80192	CHEMBL2872	Kinase	0.100634	6 / 0
gynsenoside Rd_qt	Proteinase-activated receptor 1	F2R	P25116	CHEMBL3974	Family A G protein-coupled receptor	0.100634	49 / 0
gynsenoside Rd_qt	Epoxide hydratase	EPHX2	P34913	CHEMBL2409	Protease	0.100634	72 / 0
gynsenoside Rd_qt	Pregnane X receptor	NR1I2	O75469	CHEMBL3401	Nuclear receptor	0.100634	6 / 0
gynsenoside Rd_qt	Voltage-gated potassium channel subunit Kv1.5	KCNA5	P22460	CHEMBL4306	Voltage-gated ion channel	0.100634	45 / 0
gynsenoside Rd_qt	Serine/threonine-protein kinase Chk1	CHEK1	O14757	CHEMBL4630	Kinase	0.100634	52 / 0
gynsenoside Rd_qt	Protein kinase C delta	PRKCD	Q05655	CHEMBL2996	Kinase	0.100634	66 / 0
gynsenoside Rd_qt	Protein farnesyltransferase	FNTA FNTB	P49354 P49356	CHEMBL2094108	Enzyme	0.100634	19 / 5
gynsenoside Rd_qt	Vascular endothelial growth factor receptor 2	KDR	P35968	CHEMBL279	Kinase	0.100634	186 / 0
gynsenoside Rd_qt	LXR-alpha	NR1H3	Q13133	CHEMBL2808	Nuclear receptor	0.100634	7 / 21
gynsenoside Rd_qt	Serotonin 2b (5-HT2b) receptor	HTR2B	P41595	CHEMBL1833	Family A G protein-coupled receptor	0.100634	28 / 0
gynsenoside Rd_qt	Adrenergic receptor alpha-2	ADRA2C	P18825	CHEMBL1916	Family A G protein-coupled receptor	0.100634	29 / 0
gynsenoside Rd_qt	Niemann-Pick C1-like protein 1	NPC1L1	Q9UHC9	CHEMBL2027	Other membrane protein	0.100634	2 / 11
Gypentonoside A_qt	11-beta-hydroxysteroid dehydrogenase 1	HSD11B1	P28845	CHEMBL4235	Enzyme	0.128532	323 / 41
Gypentonoside A_qt	Cytochrome P450 19A1	CYP19A1	P11511	CHEMBL1978	Cytochrome P450	0.128532	4 / 259
Gypentonoside A_qt	11-beta-hydroxysteroid dehydrogenase 2	HSD11B2	P80365	CHEMBL3746	Enzyme	0.120226	10 / 18
Gypentonoside A_qt	Glucocorticoid receptor	NR3C1	P04150	CHEMBL2034	Nuclear receptor	0.120226	106 / 38
Gypentonoside A_qt	Cyclooxygenase-2	PTGS2	P35354	CHEMBL230	Oxidoreductase	0.120226	61 / 6
Gypentonoside A_qt	Protein-tyrosine phosphatase 1B	PTPN1	P18031	CHEMBL335	Phosphatase	0.120226	90 / 59
Gypentonoside A_qt	Corticosteroid binding globulin	SERPINA6	P08185	CHEMBL2421	Secreted protein	0.120226	0 / 23
Gypentonoside A_qt	Protein farnesyltransferase	FNTA FNTB	P49354 P49356	CHEMBL2094108	Enzyme	0.120226	17 / 14
Gypentonoside A_qt	Prostaglandin E synthase	PTGES	O14684	CHEMBL5658	Enzyme	0.120226	30 / 14
Gypentonoside A_qt	Potassium-transporting ATPase alpha chain 2	ATP12A	P54707	CHEMBL2933	Primary active transporter	0.120226	6 / 6
Gypentonoside A_qt	Androgen Receptor	AR	P10275	CHEMBL1871	Nuclear receptor	0.120226	82 / 125
Gypentonoside A_qt	Bile acid receptor FXR	NR1H4	Q96RI1	CHEMBL2047	Nuclear receptor	0.120226	24 / 8
Gypentonoside A_qt	HMG-CoA reductase	HMGCR	P04035	CHEMBL402	Oxidoreductase	0.120226	133 / 26
Gypentonoside A_qt	Testis-specific androgen-binding protein	SHBG	P04278	CHEMBL3305	Secreted protein	0.120226	1 / 57
Gypentonoside A_qt	Cytochrome P450 17A1	CYP17A1	P05093	CHEMBL3522	Cytochrome P450	0.120226	2 / 24
Gypentonoside A_qt	Sigma opioid receptor	SIGMAR1	Q99720	CHEMBL287	Membrane receptor	0.120226	58 / 3
Gypentonoside A_qt	Mineralocorticoid receptor	NR3C2	P08235	CHEMBL1994	Nuclear receptor	0.120226	5 / 26
Gypentonoside A_qt	CD81 antigen	CD81	P60033	CHEMBL1075180	Surface antigen	0.120226	0 / 1
Gypentonoside A_qt	Nuclear receptor ROR-gamma	RORC	P51449	CHEMBL1741186	Nuclear receptor	0.120226	18 / 9
Gypentonoside A_qt	LXR-alpha	NR1H3	Q13133	CHEMBL2808	Nuclear receptor	0.120226	12 / 20
Gypentonoside A_qt	DNA polymerase beta	POLB	P06746	CHEMBL2392	Enzyme	0.120226	0 / 8
Gypentonoside A_qt	Receptor-type tyrosine-protein phosphatase F (LAR)	PTPRF	P10586	CHEMBL3521	Membrane receptor	0.120226	0 / 1
Gypentonoside A_qt	Phospholipase A2 group 1B	PLA2G1B	P04054	CHEMBL4426	Enzyme	0.120226	0 / 1
Gypentonoside A_qt	Low molecular weight phosphotyrosine protein phosphatase	ACP1	P24666	CHEMBL4903	Phosphatase	0.120226	0 / 1
Gypentonoside A_qt	Carboxylesterase 2	CES2	O00748	CHEMBL3180	Enzyme	0.120226	8 / 13
Gypentonoside A_qt	Arachidonate 5-lipoxygenase	ALOX5	P09917	CHEMBL215	Oxidoreductase	0.120226	55 / 21
Gypentonoside A_qt	Prolyl endopeptidase	PREP	P48147	CHEMBL3202	Protease	0.120226	0 / 3
Gypentonoside A_qt	Progesterone receptor	PGR	P06401	CHEMBL208	Nuclear receptor	0.120226	13 / 50
Gypentonoside A_qt	Nitric oxide synthase, inducible	NOS2	P35228	CHEMBL4481	Enzyme	0.120226	5 / 20
Gypentonoside A_qt	Squalene synthetase (by homology)	FDFT1	P37268	CHEMBL3338	Enzyme	0.120226	23 / 2
Gypentonoside A_qt	Protein-tyrosine phosphatase 1C	PTPN6	P29350	CHEMBL3166	Phosphatase	0.120226	0 / 1
Gypentonoside A_qt	Beta-secretase 1	BACE1	P56817	CHEMBL4822	Protease	0.120226	377 / 2
Gypentonoside A_qt	MAP kinase ERK1	MAPK3	P27361	CHEMBL3385	Kinase	0.120226	9 / 1
Gypentonoside A_qt	Cannabinoid receptor 1	CNR1	P21554	CHEMBL218	Family A G protein-coupled receptor	0.120226	306 / 3
Gypentonoside A_qt	Niemann-Pick C1-like protein 1	NPC1L1	Q9UHC9	CHEMBL2027	Other membrane protein	0.120226	14 / 11
Gypentonoside A_qt	Fatty acid binding protein adipocyte	FABP4	P15090	CHEMBL2083	Fatty acid binding protein family	0.120226	0 / 4
Gypentonoside A_qt	Fatty acid binding protein muscle	FABP3	P05413	CHEMBL3344	Fatty acid binding protein family	0.120226	0 / 5
Gypentonoside A_qt	Fatty acid binding protein epidermal	FABP5	Q01469	CHEMBL3674	Fatty acid binding protein family	0.120226	0 / 2
Gypentonoside A_qt	Fatty acid-binding protein, liver	FABP1	P07148	CHEMBL5421	Fatty acid binding protein family	0.120226	0 / 3
Gypentonoside A_qt	Adenosine A3 receptor	ADORA3	P0DMS8	CHEMBL256	Family A G protein-coupled receptor	0.120226	54 / 1
Gypentonoside A_qt	Dopamine transporter	SLC6A3	Q01959	CHEMBL238	Electrochemical transporter	0.120226	97 / 1
Gypentonoside A_qt	Phosphodiesterase 4D	PDE4D	Q08499	CHEMBL288	Phosphodiesterase	0.120226	29 / 1
Gypentonoside A_qt	Dual specificity phosphatase Cdc25B	CDC25B	P30305	CHEMBL4804	Phosphatase	0.120226	13 / 6
Gypentonoside A_qt	Anandamide amidohydrolase	FAAH	O00519	CHEMBL2243	Enzyme	0.120226	22 / 12
Gypentonoside A_qt	Aurora kinase B/Inner centromere protein	INCENP AURKB	Q9NQS7 Q96GD4	CHEMBL3430907	Kinase	0.120226	15 / 0
Gypentonoside A_qt	Dual specificity protein kinase TTK	TTK	P33981	CHEMBL3983	Kinase	0.120226	35 / 0
Gypentonoside A_qt	T-cell protein-tyrosine phosphatase	PTPN2	P17706	CHEMBL3807	Phosphatase	0.120226	7 / 19
Gypentonoside A_qt	Cytochrome P450 51 (by homology)	CYP51A1	Q16850	CHEMBL3849	Cytochrome P450	0.120226	12 / 2
Gypentonoside A_qt	Butyrylcholinesterase	BCHE	P06276	CHEMBL1914	Hydrolase	0.120226	17 / 2
Gypentonoside A_qt	Dual specificity phosphatase Cdc25A	CDC25A	P30304	CHEMBL3775	Phosphatase	0.120226	5 / 16
Gypentonoside A_qt	Leukotriene B4 receptor 1	LTB4R	Q15722	CHEMBL3911	Family A G protein-coupled receptor	0.120226	6 / 6
Gypentonoside A_qt	Protein kinase C eta	PRKCH	P24723	CHEMBL3616	Kinase	0.120226	15 / 1
Gypentonoside A_qt	Liver glycogen phosphorylase	PYGL	P06737	CHEMBL2568	Enzyme	0.120226	51 / 0
Gypentonoside A_qt	Phosphodiesterase 10A	PDE10A	Q9Y233	CHEMBL4409	Phosphodiesterase	0.120226	387 / 0
Gypentonoside A_qt	G-protein coupled receptor 55	GPR55	Q9Y2T6	CHEMBL1075322	Family A G protein-coupled receptor	0.120226	2 / 0
Gypentonoside A_qt	N-arachidonyl glycine receptor	GPR18	Q14330	CHEMBL2384898	Family A G protein-coupled receptor	0.120226	1 / 0
Gypentonoside A_qt	Interleukin-6	IL6	P05231	CHEMBL1795129	Secreted protein	0.120226	0 / 1
Gypentonoside A_qt	Glutamine synthetase	GLUL	P15104	CHEMBL4612	Ligase	0.120226	0 / 1
Gypentonoside A_qt	Proteinase-activated receptor 1	F2R	P25116	CHEMBL3974	Family A G protein-coupled receptor	0.120226	42 / 0
Gypentonoside A_qt	Prostanoid IP receptor	PTGIR	P43119	CHEMBL1995	Family A G protein-coupled receptor	0.120226	0 / 6
Gypentonoside A_qt	Neurokinin 2 receptor	TACR2	P21452	CHEMBL2327	Family A G protein-coupled receptor	0.120226	149 / 0
Gypentonoside A_qt	C-C chemokine receptor type 1	CCR1	P32246	CHEMBL2413	Family A G protein-coupled receptor	0.120226	119 / 0
Gypentonoside A_qt	Renin	REN	P00797	CHEMBL286	Protease	0.120226	653 / 0
Gypentonoside A_qt	C-X-C chemokine receptor type 3	CXCR3	P49682	CHEMBL4441	Family A G protein-coupled receptor	0.120226	10 / 0
Gypentonoside A_qt	Cell division protein kinase 8	CDK8	P49336	CHEMBL5719	Kinase	0.120226	13 / 0
Gypentonoside A_qt	c-Jun N-terminal kinase 1	MAPK8	P45983	CHEMBL2276	Kinase	0.120226	117 / 0
Gypentonoside A_qt	SUMO-activating enzyme	SAE1 UBA2	Q9UBE0 Q9UBT2	CHEMBL2095174	Enzyme	0.120226	0 / 1
Gypentonoside A_qt	Aldo-keto reductase family 1 member B10	AKR1B10	O60218	CHEMBL5983	Enzyme	0.120226	2 / 7
Gypentonoside A_qt	Subtilisin/kexin type 7	PCSK7	Q16549	CHEMBL2232	Protease	0.120226	1 / 0
Gypentonoside A_qt	ADAM17	ADAM17	P78536	CHEMBL3706	Protease	0.120226	34 / 1
Gypentonoside A_qt	Peroxisome proliferator-activated receptor gamma	PPARG	P37231	CHEMBL235	Nuclear receptor	0.120226	37 / 21
Gypentonoside A_qt	MAP kinase p38 alpha	MAPK14	Q16539	CHEMBL260	Kinase	0.120226	256 / 0
Gypentonoside A_qt	c-Jun N-terminal kinase 3	MAPK10	P53779	CHEMBL2637	Kinase	0.120226	72 / 0
Gypentonoside A_qt	c-Jun N-terminal kinase 2	MAPK9	P45984	CHEMBL4179	Kinase	0.120226	62 / 0
Gypentonoside A_qt	Matrix metalloproteinase 3	MMP3	P08254	CHEMBL283	Protease	0.120226	36 / 0
Gypentonoside A_qt	Matrix metalloproteinase 1	MMP1	P03956	CHEMBL332	Protease	0.120226	63 / 0
Gypentonoside A_qt	Matrix metalloproteinase 2	MMP2	P08253	CHEMBL333	Protease	0.120226	69 / 0
Gypentonoside A_qt	Matrix metalloproteinase 7	MMP7	P09237	CHEMBL4073	Protease	0.120226	7 / 0
Gypentonoside A_qt	ALK tyrosine kinase receptor	ALK	Q9UM73	CHEMBL4247	Kinase	0.120226	119 / 0
Gypentonoside A_qt	Acetyl-CoA carboxylase 2	ACACB	O00763	CHEMBL4829	Ligase	0.120226	57 / 0
Gypentonoside A_qt	Telomerase reverse transcriptase	TERT	O14746	CHEMBL2916	Enzyme	0.120226	4 / 2
Gypentonoside A_qt	Collagen type IV alpha-3-binding protein	COL4A3BP	Q9Y5P4	CHEMBL3399913	Unclassified protein	0.120226	1 / 0
Gypentonoside A_qt	Insulin receptor	INSR	P06213	CHEMBL1981	Kinase	0.120226	46 / 0
Gypentonoside A_qt	Muscarinic acetylcholine receptor M1	CHRM1	P11229	CHEMBL216	Family A G protein-coupled receptor	0.120226	100 / 0
Gypentonoside A_qt	PI3-kinase p110-delta subunit	PIK3CD	O00329	CHEMBL3130	Enzyme	0.120226	71 / 0
Gypentonoside A_qt	PI3-kinase p110-beta subunit	PIK3CB	P42338	CHEMBL3145	Enzyme	0.120226	89 / 0
Gypentonoside A_qt	PI3-kinase p110-gamma subunit	PIK3CG	P48736	CHEMBL3267	Enzyme	0.120226	67 / 0
Gypentonoside A_qt	Heat shock protein HSP 90-alpha	HSP90AA1	P07900	CHEMBL3880	Other cytosolic protein	0.120226	63 / 0
Gypentonoside A_qt	PI3-kinase p110-alpha subunit	PIK3CA	P42336	CHEMBL4005	Enzyme	0.120226	463 / 0
Gypentonoside A_qt	Estrogen receptor beta	ESR2	Q92731	CHEMBL242	Nuclear receptor	0.120226	15 / 39
Gypentonoside A_qt	Glycogen synthase kinase-3 alpha	GSK3A	P49840	CHEMBL2850	Kinase	0.120226	10 / 0
Gypentonoside A_qt	Interleukin-6 receptor subunit beta	IL6ST	P40189	CHEMBL3124734	Membrane receptor	0.120226	2 / 0
Gypentonoside A_qt	Cytochrome P450 2C9	CYP2C9	P11712	CHEMBL3397	Cytochrome P450	0.120226	13 / 0
Gypentonoside A_qt	Cytochrome P450 3A4	CYP3A4	P08684	CHEMBL340	Cytochrome P450	0.120226	12 / 0
Gypentonoside A_qt	Calcitonin gene-related peptide type 1 receptor	CALCRL	Q16602	CHEMBL3798	Family B G protein-coupled receptor	0.120226	23 / 0
Gypentonoside A_qt	Acyl-CoA desaturase	SCD	O00767	CHEMBL5555	Enzyme	0.120226	24 / 1
Gypentonoside A_qt	Peroxisome proliferator-activated receptor alpha	PPARA	Q07869	CHEMBL239	Nuclear receptor	0.120226	8 / 17
Gypentonoside A_qt	Peroxisome proliferator-activated receptor delta	PPARD	Q03181	CHEMBL3979	Nuclear receptor	0.120226	4 / 11
Gypentonoside A_qt	Beta amyloid A4 protein	APP	P05067	CHEMBL2487	Membrane receptor	0.120226	47 / 0
Gypentonoside A_qt	p53-binding protein Mdm-2	MDM2	Q00987	CHEMBL5023	Other nuclear protein	0.120226	146 / 0
Gypinoside III	Signal transducer and activator of transcription 3	STAT3	P40763	CHEMBL4026	Transcription factor	0.0833265	0 / 7
Gypnoside V	Signal transducer and activator of transcription 3	STAT3	P40763	CHEMBL4026	Transcription factor	0.0833265	0 / 7
Gypenoside XVIII_qt	Protein-tyrosine phosphatase 1B	PTPN1	P18031	CHEMBL335	Phosphatase	0.123138	96 / 46
Gypenoside XVIII_qt	Cytochrome P450 19A1	CYP19A1	P11511	CHEMBL1978	Cytochrome P450	0.123138	6 / 92
Gypenoside XVIII_qt	Cytochrome P450 2C19	CYP2C19	P33261	CHEMBL3622	Cytochrome P450	0.114839	12 / 2
Gypenoside XVIII_qt	Androgen Receptor (by homology)	AR	P10275	CHEMBL1871	Nuclear receptor	0.114839	71 / 77
Gypenoside XVIII_qt	Estrogen receptor alpha	ESR1	P03372	CHEMBL206	Nuclear receptor	0.114839	20 / 38
Gypenoside XVIII_qt	Serotonin transporter	SLC6A4	P31645	CHEMBL228	Electrochemical transporter	0.114839	341 / 5
Gypenoside XVIII_qt	Potassium-transporting ATPase alpha chain 2	ATP12A	P54707	CHEMBL2933	Primary active transporter	0.106543	7 / 3
Gypenoside XVIII_qt	Muscarinic acetylcholine receptor M2	CHRM2	P08172	CHEMBL211	Family A G protein-coupled receptor	0.106543	57 / 1
Gypenoside XVIII_qt	11-beta-hydroxysteroid dehydrogenase 1	HSD11B1	P28845	CHEMBL4235	Enzyme	0.106543	363 / 21
Gypenoside XVIII_qt	Norepinephrine transporter	SLC6A2	P23975	CHEMBL222	Electrochemical transporter	0.106543	62 / 2
Gypenoside XVIII_qt	Acetylcholinesterase	ACHE	P22303	CHEMBL220	Hydrolase	0.106543	43 / 2
Gypenoside XVIII_qt	HMG-CoA reductase	HMGCR	P04035	CHEMBL402	Oxidoreductase	0.106543	143 / 5
Gypenoside XVIII_qt	LXR-alpha	NR1H3	Q13133	CHEMBL2808	Nuclear receptor	0.106543	15 / 21
Gypenoside XVIII_qt	Testis-specific androgen-binding protein	SHBG	P04278	CHEMBL3305	Secreted protein	0.106543	2 / 41
Gypenoside XVIII_qt	Bile acid receptor FXR	NR1H4	Q96RI1	CHEMBL2047	Nuclear receptor	0.106543	21 / 3
Gypenoside XVIII_qt	Phosphodiesterase 10A	PDE10A	Q9Y233	CHEMBL4409	Phosphodiesterase	0.106543	374 / 0
Gypenoside XVIII_qt	Nuclear receptor ROR-gamma	RORC	P51449	CHEMBL1741186	Nuclear receptor	0.106543	21 / 9
Gypenoside XVIII_qt	C-C chemokine receptor type 1	CCR1	P32246	CHEMBL2413	Family A G protein-coupled receptor	0.106543	193 / 0
Gypenoside XVIII_qt	Vitamin D receptor	VDR	P11473	CHEMBL1977	Nuclear receptor	0.106543	60 / 47
Gypenoside XVIII_qt	Liver glycogen phosphorylase	PYGL	P06737	CHEMBL2568	Enzyme	0.106543	65 / 0
Gypenoside XVIII_qt	Proteinase-activated receptor 1	F2R	P25116	CHEMBL3974	Family A G protein-coupled receptor	0.106543	49 / 0
Gypenoside XVIII_qt	Sterol regulatory element-binding protein 2	SREBF2	Q12772	CHEMBL1795166	Unclassified protein	0.106543	0 / 1
Gypenoside XVIII_qt	Cyclooxygenase-2	PTGS2	P35354	CHEMBL230	Oxidoreductase	0.106543	66 / 3
Gypenoside XVIII_qt	Cytochrome P450 51 (by homology)	CYP51A1	Q16850	CHEMBL3849	Cytochrome P450	0.106543	13 / 2
Gypenoside XVIII_qt	Cytochrome P450 2C9	CYP2C9	P11712	CHEMBL3397	Cytochrome P450	0.106543	14 / 0
Gypenoside XVIII_qt	Cytochrome P450 3A4	CYP3A4	P08684	CHEMBL340	Cytochrome P450	0.106543	10 / 0
Gypenoside XVIII_qt	Estrogen receptor beta	ESR2	Q92731	CHEMBL242	Nuclear receptor	0.106543	18 / 46
Gypenoside XVIII_qt	Nuclear receptor subfamily 1 group I member 3	NR1I3	Q14994	CHEMBL5503	Nuclear receptor	0.106543	1 / 2
Gypenoside XVIII_qt	Interleukin-6 receptor subunit beta	IL6ST	P40189	CHEMBL3124734	Membrane receptor	0.106543	2 / 0
Gypenoside XVIII_qt	Butyrylcholinesterase	BCHE	P06276	CHEMBL1914	Hydrolase	0.106543	15 / 2
Gypenoside XVIII_qt	Serotonin 2b (5-HT2b) receptor	HTR2B	P41595	CHEMBL1833	Family A G protein-coupled receptor	0.106543	27 / 0
Gypenoside XVIII_qt	Adrenergic receptor alpha-2	ADRA2C	P18825	CHEMBL1916	Family A G protein-coupled receptor	0.106543	42 / 0
Gypenoside XVIII_qt	3-beta-hydroxysteroid dehydrogenase/delta 5-->4-isomerase type II	HSD3B2	P26439	CHEMBL3670	Oxidoreductase	0.106543	1 / 0
Gypenoside XVIII_qt	Tubulin--tyrosine ligase	TTL	Q8NG68	CHEMBL5549	Enzyme	0.106543	7 / 0
Gypenoside XVIII_qt	UDP-glucuronosyltransferase 2B7	UGT2B7	P16662	CHEMBL4370	Enzyme	0.106543	0 / 22
Gypenoside XVIII_qt	Pregnane X receptor	NR1I2	O75469	CHEMBL3401	Nuclear receptor	0.106543	9 / 0
Gypenoside XVIII_qt	ALK tyrosine kinase receptor	ALK	Q9UM73	CHEMBL4247	Kinase	0.106543	108 / 0
Gypenoside XVIII_qt	Orexin receptor 2 (by homology)	HCRTR2	O43614	CHEMBL4792	Family A G protein-coupled receptor	0.106543	21 / 0
Gypenoside XVIII_qt	Orexin receptor 1 (by homology)	HCRTR1	O43613	CHEMBL5113	Family A G protein-coupled receptor	0.106543	17 / 0
Gypenoside XVIII_qt	GABA-A receptor; alpha-3/beta-3/gamma-2	GABRB3 GABRA3 GABRG2	P28472 P34903 P18507	CHEMBL2094120	Ligand-gated ion channel	0.106543	16 / 0
Gypenoside XVIII_qt	GABA-A receptor; alpha-1/beta-3/gamma-2	GABRB3 GABRG2 GABRA1	P28472 P18507 P14867	CHEMBL2094121	Ligand-gated ion channel	0.106543	15 / 0
Gypenoside XVIII_qt	GABA-A receptor; alpha-5/beta-3/gamma-2	GABRB3 GABRG2 GABRA5	P28472 P18507 P31644	CHEMBL2094122	Ligand-gated ion channel	0.106543	13 / 0
Gypenoside XVIII_qt	GABA-A receptor; alpha-2/beta-3/gamma-2	GABRA2 GABRB3 GABRG2	P47869 P28472 P18507	CHEMBL2094130	Ligand-gated ion channel	0.106543	10 / 0
Gypenoside XVIII_qt	Vascular endothelial growth factor receptor 2	KDR	P35968	CHEMBL279	Kinase	0.106543	235 / 0
Gypenoside XVIII_qt	Metabotropic glutamate receptor 5	GRM5	P41594	CHEMBL3227	Family C G protein-coupled receptor	0.106543	51 / 0
Gypenoside XVIII_qt	Cytochrome P450 17A1	CYP17A1	P05093	CHEMBL3522	Cytochrome P450	0.106543	12 / 28
Gypenoside XVIII_qt	Cyclooxygenase-1	PTGS1	P23219	CHEMBL221	Oxidoreductase	0.106543	8 / 2
Gypenoside XVIII_qt	G-protein coupled receptor 55	GPR55	Q9Y2T6	CHEMBL1075322	Family A G protein-coupled receptor	0.106543	1 / 0
Gypenoside XVIII_qt	N-arachidonyl glycine receptor	GPR18	Q14330	CHEMBL2384898	Family A G protein-coupled receptor	0.106543	1 / 0
Gypenoside XVIII_qt	C-X-C chemokine receptor type 3	CXCR3	P49682	CHEMBL4441	Family A G protein-coupled receptor	0.106543	11 / 0
Gypenoside XVIII_qt	Smoothened homolog	SMO	Q99835	CHEMBL5971	Frizzled family G protein-coupled receptor	0.106543	55 / 0
Gypenoside XVIII_qt	Tyrosine-protein kinase JAK3	JAK3	P52333	CHEMBL2148	Kinase	0.106543	142 / 0
Gypenoside XVIII_qt	MAP kinase p38 alpha	MAPK14	Q16539	CHEMBL260	Kinase	0.106543	280 / 0
Gypenoside XVIII_qt	Collagen type IV alpha-3-binding protein	COL4A3BP	Q9Y5P4	CHEMBL3399913	Unclassified protein	0.106543	1 / 0
Gypenoside XVIII_qt	Carboxylesterase 2	CES2	O00748	CHEMBL3180	Enzyme	0.106543	8 / 7
Gypenoside XVIII_qt	Glycogen synthase kinase-3 beta	GSK3B	P49841	CHEMBL262	Kinase	0.106543	56 / 0
Gypenoside XVIII_qt	Glycogen synthase kinase-3 alpha	GSK3A	P49840	CHEMBL2850	Kinase	0.106543	11 / 0
Gypenoside XVIII_qt	p53-binding protein Mdm-2	MDM2	Q00987	CHEMBL5023	Other nuclear protein	0.106543	178 / 0
Gypenoside XVIII_qt	Tyrosine-protein kinase ABL	ABL1	P00519	CHEMBL1862	Kinase	0.106543	83 / 0
Gypenoside XVIII_qt	Phosphodiesterase 3	PDE3A	Q14432	CHEMBL241	Phosphodiesterase	0.106543	7 / 0
Gypenoside XVIII_qt	Phosphodiesterase 3B	PDE3B	Q13370	CHEMBL290	Phosphodiesterase	0.106543	7 / 0
Gypenoside XVIII_qt	Serine/threonine-protein kinase PLK1	PLK1	P53350	CHEMBL3024	Kinase	0.106543	11 / 0
Gypenoside XVIII_qt	Aldo-keto-reductase family 1 member C3	AKR1C3	P42330	CHEMBL4681	Enzyme	0.106543	13 / 0
Gypenoside XVIII_qt	Niemann-Pick C1-like protein 1	NPC1L1	Q9UHC9	CHEMBL2027	Other membrane protein	0.106543	11 / 11
Gypenoside XVIII_qt	Cyclin-dependent kinase 4/cyclin D1	CCND1 CDK4	P24385 P11802	CHEMBL1907601	Kinase	0.106543	41 / 0
Gypenoside XVIII_qt	6-phosphofructo-2-kinase/fructose-2,6-bisphosphatase 3	PFKFB3	Q16875	CHEMBL2331053	Enzyme	0.106543	120 / 0
Gypenoside XVIII_qt	Aurora kinase B/Inner centromere protein	INCENP AURKB	Q9NQS7 Q96GD4	CHEMBL3430907	Kinase	0.106543	19 / 0
Gypenoside XVIII_qt	Dual specificity protein kinase TTK	TTK	P33981	CHEMBL3983	Kinase	0.106543	40 / 0
Gypenoside XVIII_qt	c-Jun N-terminal kinase 1	MAPK8	P45983	CHEMBL2276	Kinase	0.106543	113 / 0
Gypenoside XVIII_qt	Epoxide hydratase	EPHX2	P34913	CHEMBL2409	Protease	0.106543	70 / 0
Gypenoside XVIII_qt	Adenosine deaminase	ADA	P00813	CHEMBL1910	Hydrolase	0.106543	21 / 0
Gypenoside XVIII_qt	Fatty acid synthase	FASN	P49327	CHEMBL4158	Transferase	0.106543	133 / 0
Gypenoside XVIII_qt	Insulin receptor	INSR	P06213	CHEMBL1981	Kinase	0.106543	44 / 0
Gypenoside XVIII_qt	Thrombin and coagulation factor X	F10	P00742	CHEMBL244	Protease	0.106543	143 / 0
Gypenoside XVIII_qt	Tyrosine-protein kinase ITK/TSK	ITK	Q08881	CHEMBL2959	Kinase	0.106543	67 / 0
Gypenoside XVIII_qt	CDK8/Cyclin C	CCNC CDK8	P24863 P49336	CHEMBL3038474	Kinase	0.106543	9 / 0
Gypenoside XVIII_qt	Cell division protein kinase 8	CDK8	P49336	CHEMBL5719	Kinase	0.106543	16 / 0
Gypenoside XVIII_qt	Corticotropin releasing factor receptor 1	CRHR1	P34998	CHEMBL1800	Family B G protein-coupled receptor	0.106543	65 / 0
Gypenoside XVIII_qt	Vascular endothelial growth factor receptor 1	FLT1	P17948	CHEMBL1868	Kinase	0.106543	21 / 0
Gypenoside XVIII_qt	Platelet-derived growth factor receptor beta	PDGFRB	P09619	CHEMBL1913	Kinase	0.106543	25 / 0
Gypenoside XVIII_qt	Voltage-gated calcium channel alpha2/delta subunit 1	CACNA2D1	P54289	CHEMBL1919	Calcium channel auxiliary subunit alpha2delta family	0.106543	3 / 0
Gypenoside XVIII_qt	Stem cell growth factor receptor	KIT	P10721	CHEMBL1936	Kinase	0.106543	47 / 0
Gypenoside XVIII_qt	Vascular endothelial growth factor receptor 3	FLT4	P35916	CHEMBL1955	Kinase	0.106543	13 / 0
Gypenoside XVIII_qt	Tyrosine-protein kinase receptor FLT3	FLT3	P36888	CHEMBL1974	Kinase	0.106543	60 / 0
Gypenoside XVIII_qt	Adenosine A1 receptor	ADORA1	P30542	CHEMBL226	Family A G protein-coupled receptor	0.106543	51 / 0
Gypenoside XVIII_qt	Delta opioid receptor (by homology)	OPRD1	P41143	CHEMBL236	Family A G protein-coupled receptor	0.106543	194 / 0
Gypenoside XVIII_qt	Kappa Opioid receptor (by homology)	OPRK1	P41145	CHEMBL237	Family A G protein-coupled receptor	0.106543	243 / 0
Gypenoside XVIII_qt	Beta amyloid A4 protein	APP	P05067	CHEMBL2487	Membrane receptor	0.106543	59 / 0
Gypenoside XVIII_qt	Adenosine A2a receptor	ADORA2A	P29274	CHEMBL251	Family A G protein-coupled receptor	0.106543	59 / 0
Gypenoside XVIII_qt	Protein kinase C delta	PRKCD	Q05655	CHEMBL2996	Kinase	0.106543	60 / 0
Gypenoside XVIII_qt	Fibroblast growth factor receptor 1	FGFR1	P11362	CHEMBL3650	Kinase	0.106543	52 / 0
Gypenoside XVIII_qt	Voltage-gated calcium channel alpha2/delta subunit 2	CACNA2D2	Q9NY47	CHEMBL3896	Calcium channel auxiliary subunit alpha2delta family	0.106543	2 / 0
Gypenoside XVIII_qt	Serine/threonine-protein kinase Chk1	CHEK1	O14757	CHEMBL4630	Kinase	0.106543	80 / 0
Gypenoside XVIII_qt	LIM domain kinase 2	LIMK2	P53671	CHEMBL5932	Kinase	0.106543	8 / 0
Gypenoside XVIII_qt	Tyrosine-protein kinase SYK	SYK	P43405	CHEMBL2599	Kinase	0.106543	347 / 0
Gypenoside XVIII_qt	Phosphodiesterase 2A	PDE2A	O00408	CHEMBL2652	Phosphodiesterase	0.106543	65 / 0
Gypenoside XVIII_qt	Oxytocin receptor	OXTR	P30559	CHEMBL2049	Family A G protein-coupled receptor	0.106543	30 / 0
Gypenoside XVIII_qt	PI3-kinase p110-beta subunit	PIK3CB	P42338	CHEMBL3145	Enzyme	0.106543	79 / 0
Gypenoside XVIII_qt	Macrophage colony stimulating factor receptor	CSF1R	P07333	CHEMBL1844	Kinase	0.106543	72 / 0
Gypenoside XVIII_qt	Thrombin	F2	P00734	CHEMBL204	Protease	0.106543	82 / 0
Gypnoside V_qt	Protein-tyrosine phosphatase 1B	PTPN1	P18031	CHEMBL335	Phosphatase	0.184423	52 / 49
Gypnoside V_qt	Cytochrome P450 19A1	CYP19A1	P11511	CHEMBL1978	Cytochrome P450	0.100634	2 / 91
Gypnoside V_qt	Androgen Receptor	AR	P10275	CHEMBL1871	Nuclear receptor	0.100634	40 / 77
Gypnoside V_qt	Estrogen receptor alpha	ESR1	P03372	CHEMBL206	Nuclear receptor	0.100634	17 / 38
Gypnoside V_qt	Serotonin transporter	SLC6A4	P31645	CHEMBL228	Electrochemical transporter	0.100634	54 / 5
Gypnoside V_qt	Nuclear receptor subfamily 1 group I member 3 (by homology)	NR1I3	Q14994	CHEMBL5503	Nuclear receptor	0.100634	0 / 2
Gypnoside V_qt	Acetylcholinesterase	ACHE	P22303	CHEMBL220	Hydrolase	0.100634	18 / 2
Gypnoside V_qt	Norepinephrine transporter	SLC6A2	P23975	CHEMBL222	Electrochemical transporter	0.100634	11 / 2
Gypnoside V_qt	11-beta-hydroxysteroid dehydrogenase 1	HSD11B1	P28845	CHEMBL4235	Enzyme	0.100634	219 / 21
Gypnoside V_qt	HMG-CoA reductase	HMGCR	P04035	CHEMBL402	Oxidoreductase	0.100634	77 / 3
Gypnoside V_qt	Cytochrome P450 51 (by homology)	CYP51A1	Q16850	CHEMBL3849	Cytochrome P450	0.100634	3 / 3
Gypnoside V_qt	Muscarinic acetylcholine receptor M2	CHRM2	P08172	CHEMBL211	Family A G protein-coupled receptor	0.100634	31 / 2
Gypnoside V_qt	Potassium-transporting ATPase alpha chain 2	ATP12A	P54707	CHEMBL2933	Primary active transporter	0.100634	8 / 3
Gypnoside V_qt	Cytochrome P450 2C19	CYP2C19	P33261	CHEMBL3622	Cytochrome P450	0.100634	5 / 2
Gypnoside V_qt	Nuclear receptor ROR-gamma	RORC	P51449	CHEMBL1741186	Nuclear receptor	0.100634	19 / 9
Gypnoside V_qt	Butyrylcholinesterase	BCHE	P06276	CHEMBL1914	Hydrolase	0.100634	10 / 2
Gypnoside V_qt	LXR-alpha	NR1H3	Q13133	CHEMBL2808	Nuclear receptor	0.100634	17 / 21
Gypnoside V_qt	Testis-specific androgen-binding protein	SHBG	P04278	CHEMBL3305	Secreted protein	0.100634	1 / 41
Gypnoside V_qt	Vitamin D receptor	VDR	P11473	CHEMBL1977	Nuclear receptor	0.100634	74 / 46
Gypnoside V_qt	Niemann-Pick C1-like protein 1	NPC1L1	Q9UHC9	CHEMBL2027	Other membrane protein	0.100634	11 / 11
Gypnoside V_qt	UDP-glucuronosyltransferase 2B7	UGT2B7	P16662	CHEMBL4370	Enzyme	0.100634	0 / 22
Gypnoside V_qt	Carboxylesterase 2	CES2	O00748	CHEMBL3180	Enzyme	0.100634	8 / 7
Gypnoside V_qt	C-C chemokine receptor type 1	CCR1	P32246	CHEMBL2413	Family A G protein-coupled receptor	0.100634	45 / 0
Gypnoside V_qt	Estrogen receptor beta	ESR2	Q92731	CHEMBL242	Nuclear receptor	0.100634	13 / 46
Gypnoside V_qt	Epoxide hydratase	EPHX2	P34913	CHEMBL2409	Protease	0.100634	32 / 0
Gypnoside V_qt	Renin	REN	P00797	CHEMBL286	Protease	0.100634	372 / 0
Gypnoside V_qt	Bile acid receptor FXR	NR1H4	Q96RI1	CHEMBL2047	Nuclear receptor	0.100634	9 / 2
Gypnoside V_qt	Proteinase-activated receptor 1	F2R	P25116	CHEMBL3974	Family A G protein-coupled receptor	0.100634	19 / 0
Gypnoside V_qt	Heat shock protein HSP 90-alpha	HSP90AA1	P07900	CHEMBL3880	Other cytosolic protein	0.100634	33 / 0
Gypnoside V_qt	Protein kinase C delta	PRKCD	Q05655	CHEMBL2996	Kinase	0.100634	23 / 0
Gypnoside V_qt	11-beta-hydroxysteroid dehydrogenase 2	HSD11B2	P80365	CHEMBL3746	Enzyme	0.100634	8 / 5
Gypnoside V_qt	Calcitonin gene-related peptide type 1 receptor	CALCRL	Q16602	CHEMBL3798	Family B G protein-coupled receptor	0.100634	14 / 0
Gypenoside VI	Signal transducer and activator of transcription 3	STAT3	P40763	CHEMBL4026	Transcription factor	0.0833265	0 / 7
Gypenoside VII	Signal transducer and activator of transcription 3	STAT3	P40763	CHEMBL4026	Transcription factor	0.0833265	0 / 7
Gypenoside VIII_qt	Protein farnesyltransferase	FNTA FNTB	P49354 P49356	CHEMBL2094108	Enzyme	0.14515	21 / 14
Gypenoside VIII_qt	Protein-tyrosine phosphatase 1B	PTPN1	P18031	CHEMBL335	Phosphatase	0.128532	97 / 60
Gypenoside VIII_qt	11-beta-hydroxysteroid dehydrogenase 1	HSD11B1	P28845	CHEMBL4235	Enzyme	0.128532	300 / 39
Gypenoside VIII_qt	Glucocorticoid receptor	NR3C1	P04150	CHEMBL2034	Nuclear receptor	0.128532	129 / 36
Gypenoside VIII_qt	Cyclooxygenase-2	PTGS2	P35354	CHEMBL230	Oxidoreductase	0.128532	56 / 4
Gypenoside VIII_qt	Testis-specific androgen-binding protein	SHBG	P04278	CHEMBL3305	Secreted protein	0.120226	4 / 57
Gypenoside VIII_qt	Androgen Receptor (by homology)	AR	P10275	CHEMBL1871	Nuclear receptor	0.120226	87 / 121
Gypenoside VIII_qt	Prostaglandin E synthase	PTGES	O14684	CHEMBL5658	Enzyme	0.120226	33 / 14
Gypenoside VIII_qt	11-beta-hydroxysteroid dehydrogenase 2	HSD11B2	P80365	CHEMBL3746	Enzyme	0.120226	10 / 17
Gypenoside VIII_qt	Carboxylesterase 2	CES2	O00748	CHEMBL3180	Enzyme	0.120226	7 / 12
Gypenoside VIII_qt	Bile acid receptor FXR	NR1H4	Q96RI1	CHEMBL2047	Nuclear receptor	0.120226	27 / 9
Gypenoside VIII_qt	Cytochrome P450 19A1	CYP19A1	P11511	CHEMBL1978	Cytochrome P450	0.120226	5 / 235
Gypenoside VIII_qt	DNA polymerase beta	POLB	P06746	CHEMBL2392	Enzyme	0.120226	0 / 8
Gypenoside VIII_qt	Receptor-type tyrosine-protein phosphatase F (LAR)	PTPRF	P10586	CHEMBL3521	Membrane receptor	0.120226	0 / 1
Gypenoside VIII_qt	Phospholipase A2 group 1B	PLA2G1B	P04054	CHEMBL4426	Enzyme	0.120226	0 / 1
Gypenoside VIII_qt	Aldo-keto reductase family 1 member B10	AKR1B10	O60218	CHEMBL5983	Enzyme	0.120226	0 / 7
Gypenoside VIII_qt	Corticosteroid binding globulin	SERPINA6	P08185	CHEMBL2421	Secreted protein	0.120226	0 / 23
Gypenoside VIII_qt	HMG-CoA reductase	HMGCR	P04035	CHEMBL402	Oxidoreductase	0.120226	137 / 26
Gypenoside VIII_qt	Protein-tyrosine phosphatase 1C	PTPN6	P29350	CHEMBL3166	Phosphatase	0.120226	0 / 1
Gypenoside VIII_qt	Fatty acid binding protein adipocyte	FABP4	P15090	CHEMBL2083	Fatty acid binding protein family	0.120226	0 / 4
Gypenoside VIII_qt	Fatty acid binding protein muscle	FABP3	P05413	CHEMBL3344	Fatty acid binding protein family	0.120226	0 / 5
Gypenoside VIII_qt	Fatty acid binding protein epidermal	FABP5	Q01469	CHEMBL3674	Fatty acid binding protein family	0.120226	0 / 2
Gypenoside VIII_qt	Fatty acid-binding protein, liver	FABP1	P07148	CHEMBL5421	Fatty acid binding protein family	0.120226	0 / 3
Gypenoside VIII_qt	Nuclear receptor ROR-gamma	RORC	P51449	CHEMBL1741186	Nuclear receptor	0.120226	16 / 9
Gypenoside VIII_qt	Anandamide amidohydrolase	FAAH	O00519	CHEMBL2243	Enzyme	0.120226	37 / 12
Gypenoside VIII_qt	Phosphodiesterase 4D	PDE4D	Q08499	CHEMBL288	Phosphodiesterase	0.120226	16 / 1
Gypenoside VIII_qt	T-cell protein-tyrosine phosphatase	PTPN2	P17706	CHEMBL3807	Phosphatase	0.120226	10 / 19
Gypenoside VIII_qt	CD81 antigen	CD81	P60033	CHEMBL1075180	Surface antigen	0.120226	0 / 1
Gypenoside VIII_qt	Cytochrome P450 51	CYP51A1	Q16850	CHEMBL3849	Cytochrome P450	0.120226	12 / 2
Gypenoside VIII_qt	Mineralocorticoid receptor	NR3C2	P08235	CHEMBL1994	Nuclear receptor	0.120226	6 / 22
Gypenoside VIII_qt	Acyl-CoA desaturase	SCD	O00767	CHEMBL5555	Enzyme	0.120226	15 / 1
Gypenoside VIII_qt	Prolyl endopeptidase	PREP	P48147	CHEMBL3202	Protease	0.120226	0 / 3
Gypenoside VIII_qt	Potassium-transporting ATPase alpha chain 2	ATP12A	P54707	CHEMBL2933	Primary active transporter	0.120226	6 / 4
Gypenoside VIII_qt	ADAM17	ADAM17	P78536	CHEMBL3706	Protease	0.120226	52 / 1
Gypenoside VIII_qt	Cytochrome P450 17A1	CYP17A1	P05093	CHEMBL3522	Cytochrome P450	0.120226	10 / 36
Gypenoside VIII_qt	Peroxisome proliferator-activated receptor gamma	PPARG	P37231	CHEMBL235	Nuclear receptor	0.120226	26 / 20
Gypenoside VIII_qt	Glutamine synthetase	GLUL	P15104	CHEMBL4612	Ligase	0.120226	0 / 1
Gypenoside VIII_qt	LXR-alpha	NR1H3	Q13133	CHEMBL2808	Nuclear receptor	0.120226	8 / 20
Gypenoside VIII_qt	Telomerase reverse transcriptase	TERT	O14746	CHEMBL2916	Enzyme	0.120226	3 / 1
Gypenoside VIII_qt	Dual specificity phosphatase Cdc25B	CDC25B	P30305	CHEMBL4804	Phosphatase	0.120226	5 / 2
Gypenoside VIII_qt	SUMO-activating enzyme	SAE1 UBA2	Q9UBE0 Q9UBT2	CHEMBL2095174	Enzyme	0.120226	0 / 1
Gypenoside VIII_qt	Cannabinoid receptor 1 (by homology)	CNR1	P21554	CHEMBL218	Family A G protein-coupled receptor	0.120226	262 / 3
Gypenoside VIII_qt	Leukotriene B4 receptor 1	LTB4R	Q15722	CHEMBL3911	Family A G protein-coupled receptor	0.120226	21 / 6
Gypenoside VIII_qt	Estrogen receptor beta	ESR2	Q92731	CHEMBL242	Nuclear receptor	0.120226	22 / 43
Gypenoside VIII_qt	Vascular endothelial growth factor receptor 2	KDR	P35968	CHEMBL279	Kinase	0.120226	256 / 0
Gypenoside VIII_qt	Sigma opioid receptor	SIGMAR1	Q99720	CHEMBL287	Membrane receptor	0.120226	111 / 4
Gypenoside VIII_qt	Glucose-6-phosphate 1-dehydrogenase	G6PD	P11413	CHEMBL5347	Enzyme	0.120226	3 / 9
Gypenoside VIII_qt	Low molecular weight phosphotyrosine protein phosphatase	ACP1	P24666	CHEMBL4903	Phosphatase	0.120226	1 / 1
Gypenoside VIII_qt	Peroxisome proliferator-activated receptor alpha	PPARA	Q07869	CHEMBL239	Nuclear receptor	0.120226	4 / 16
Gypenoside VIII_qt	Peroxisome proliferator-activated receptor delta	PPARD	Q03181	CHEMBL3979	Nuclear receptor	0.120226	2 / 11
Gypenoside VIII_qt	Free fatty acid receptor 1	FFAR1	O14842	CHEMBL4422	Family A G protein-coupled receptor	0.120226	0 / 3
Gypenoside VIII_qt	Proteinase-activated receptor 1	F2R	P25116	CHEMBL3974	Family A G protein-coupled receptor	0.120226	47 / 0
Gypenoside VIII_qt	C-C chemokine receptor type 1	CCR1	P32246	CHEMBL2413	Family A G protein-coupled receptor	0.120226	184 / 0
Gypenoside VIII_qt	Squalene synthetase	FDFT1	P37268	CHEMBL3338	Enzyme	0.120226	36 / 4
Gypenoside VIII_qt	Progesterone receptor	PGR	P06401	CHEMBL208	Nuclear receptor	0.120226	17 / 43
Gypenoside VIII_qt	Serotonin 2b (5-HT2b) receptor	HTR2B	P41595	CHEMBL1833	Family A G protein-coupled receptor	0.120226	23 / 0
Gypenoside VIII_qt	Adrenergic receptor alpha-2	ADRA2C	P18825	CHEMBL1916	Family A G protein-coupled receptor	0.120226	37 / 0
Gypenoside VIII_qt	Dopamine transporter	SLC6A3	Q01959	CHEMBL238	Electrochemical transporter	0.120226	103 / 1
Gypenoside VIII_qt	Estrogen receptor alpha	ESR1	P03372	CHEMBL206	Nuclear receptor	0.120226	29 / 37
Gypenoside VIII_qt	Serotonin transporter	SLC6A4	P31645	CHEMBL228	Electrochemical transporter	0.120226	293 / 5
Gypenoside VIII_qt	Adenosine A3 receptor	ADORA3	P0DMS8	CHEMBL256	Family A G protein-coupled receptor	0.120226	69 / 1
Gypenoside VIII_qt	Nitric oxide synthase, inducible	NOS2	P35228	CHEMBL4481	Enzyme	0.120226	8 / 20
Gypenoside VIII_qt	Beta-secretase 1	BACE1	P56817	CHEMBL4822	Protease	0.120226	462 / 1
Gypenoside VIII_qt	Orexin receptor 2 (by homology)	HCRTR2	O43614	CHEMBL4792	Family A G protein-coupled receptor	0.120226	28 / 0
Gypenoside VIII_qt	Orexin receptor 1 (by homology)	HCRTR1	O43613	CHEMBL5113	Family A G protein-coupled receptor	0.120226	25 / 0
Gypenoside VIII_qt	ALK tyrosine kinase receptor	ALK	Q9UM73	CHEMBL4247	Kinase	0.120226	91 / 0
Gypenoside VIII_qt	Tyrosine-protein kinase BRK	PTK6	Q13882	CHEMBL4601	Kinase	0.120226	14 / 0
Gypenoside VIII_qt	Tyrosine-protein kinase ABL	ABL1	P00519	CHEMBL1862	Kinase	0.120226	93 / 0
Gypenoside VIII_qt	Cytochrome P450 24A1	CYP24A1	Q07973	CHEMBL4521	Enzyme	0.120226	9 / 0
Gypenoside VIII_qt	Renin	REN	P00797	CHEMBL286	Protease	0.120226	671 / 0
Gypenoside VIII_qt	Kinesin-like protein 1	KIF11	P52732	CHEMBL4581	Other cytosolic protein	0.120226	25 / 0
Gypenoside VIII_qt	Phosphodiesterase 10A	PDE10A	Q9Y233	CHEMBL4409	Phosphodiesterase	0.120226	437 / 0
Gypenoside VIII_qt	Phosphodiesterase 3	PDE3A	Q14432	CHEMBL241	Phosphodiesterase	0.120226	7 / 0
Gypenoside VIII_qt	Phosphodiesterase 3B	PDE3B	Q13370	CHEMBL290	Phosphodiesterase	0.120226	6 / 0
Gypenoside VIII_qt	Glycogen synthase kinase-3 beta	GSK3B	P49841	CHEMBL262	Kinase	0.120226	59 / 0
Gypenoside VIII_qt	Glycogen synthase kinase-3 alpha	GSK3A	P49840	CHEMBL2850	Kinase	0.120226	10 / 0
Gypenoside VIII_qt	Serine/threonine-protein kinase mTOR	MTOR	P42345	CHEMBL2842	Kinase	0.120226	448 / 0
Gypenoside VIII_qt	C-X-C chemokine receptor type 3	CXCR3	P49682	CHEMBL4441	Family A G protein-coupled receptor	0.120226	8 / 0
Gypenoside VIII_qt	Insulin-like growth factor I receptor	IGF1R	P08069	CHEMBL1957	Kinase	0.120226	138 / 0
Gypenoside VIII_qt	Insulin receptor	INSR	P06213	CHEMBL1981	Kinase	0.120226	41 / 0
Gypenoside VIII_qt	Muscarinic acetylcholine receptor M1	CHRM1	P11229	CHEMBL216	Family A G protein-coupled receptor	0.120226	114 / 0
Gypenoside VIII_qt	Tyrosine-protein kinase ITK/TSK	ITK	Q08881	CHEMBL2959	Kinase	0.120226	50 / 0
Gypenoside VIII_qt	P2X purinoceptor 3	P2RX3	P56373	CHEMBL2998	Ligand-gated ion channel	0.120226	127 / 0
Gypenoside VIII_qt	Cell division protein kinase 8	CDK8	P49336	CHEMBL5719	Kinase	0.120226	22 / 0
Gypenoside VIII_qt	MAP kinase ERK1	MAPK3	P27361	CHEMBL3385	Kinase	0.120226	14 / 1
Gypenoside VIII_qt	Cyclooxygenase-1	PTGS1	P23219	CHEMBL221	Oxidoreductase	0.120226	7 / 3
Gypenoside VIII_qt	Tyrosine-protein kinase JAK3	JAK3	P52333	CHEMBL2148	Kinase	0.120226	132 / 0
Gypenoside VIII_qt	Arachidonate 5-lipoxygenase	ALOX5	P09917	CHEMBL215	Oxidoreductase	0.120226	61 / 19
Gypenoside VIII_qt	Vitamin D receptor	VDR	P11473	CHEMBL1977	Nuclear receptor	0.120226	54 / 35
Gypenoside VIII_qt	G-protein coupled bile acid receptor 1	GPBAR1	Q8TDU6	CHEMBL5409	Family A G protein-coupled receptor	0.120226	4 / 14
Gypenoside VIII_qt	Protein kinase C eta	PRKCH	P24723	CHEMBL3616	Kinase	0.120226	21 / 1
Gypenoside VIII_qt	CDK8/Cyclin C	CCNC CDK8	P24863 P49336	CHEMBL3038474	Kinase	0.120226	15 / 0
Gypenoside VIII_qt	Pyruvate dehydrogenase kinase isoform 1	PDK1	Q15118	CHEMBL4766	Kinase	0.120226	18 / 0
Gypenoside VIII_qt	Phosphodiesterase 4A	PDE4A	P27815	CHEMBL254	Phosphodiesterase	0.120226	11 / 0
Gypenoside VIII_qt	Phosphodiesterase 4B	PDE4B	Q07343	CHEMBL275	Phosphodiesterase	0.120226	40 / 0
Gypenoside VIII_qt	Serine/threonine-protein kinase Chk1	CHEK1	O14757	CHEMBL4630	Kinase	0.120226	87 / 0
Gypenoside VIII_qt	Mitogen-activated protein kinase kinase kinase 14	MAP3K14	Q99558	CHEMBL5888	Kinase	0.120226	114 / 0
Gypenoside VIII_qt	Tyrosine-protein kinase receptor FLT3	FLT3	P36888	CHEMBL1974	Kinase	0.120226	67 / 0
Gypenoside VIII_qt	ADAMTS5	ADAMTS5	Q9UNA0	CHEMBL2285	Protease	0.120226	27 / 0
Gypenoside VIII_qt	ADAMTS4	ADAMTS4	O75173	CHEMBL2318	Protease	0.120226	28 / 0
Gypenoside XI	Signal transducer and activator of transcription 3	STAT3	P40763	CHEMBL4026	Transcription factor	0.0833265	0 / 7
Gypenoside XIV_qt	Cytochrome P450 19A1	CYP19A1	P11511	CHEMBL1978	Cytochrome P450	0.109013	23 / 91
Gypenoside XIV_qt	Androgen Receptor	AR	P10275	CHEMBL1871	Nuclear receptor	0.109013	113 / 77
Gypenoside XIV_qt	Protein-tyrosine phosphatase 1B	PTPN1	P18031	CHEMBL335	Phosphatase	0.109013	32 / 49
Gypenoside XIV_qt	Muscarinic acetylcholine receptor M2	CHRM2	P08172	CHEMBL211	Family A G protein-coupled receptor	0.100634	66 / 2
Gypenoside XIV_qt	Serotonin transporter	SLC6A4	P31645	CHEMBL228	Electrochemical transporter	0.100634	286 / 5
Gypenoside XIV_qt	Acetylcholinesterase	ACHE	P22303	CHEMBL220	Hydrolase	0.100634	15 / 2
Gypenoside XIV_qt	Potassium-transporting ATPase alpha chain 2	ATP12A	P54707	CHEMBL2933	Primary active transporter	0.100634	6 / 3
Gypenoside XIV_qt	Norepinephrine transporter	SLC6A2	P23975	CHEMBL222	Electrochemical transporter	0.100634	59 / 2
Gypenoside XIV_qt	Estrogen receptor alpha	ESR1	P03372	CHEMBL206	Nuclear receptor	0.100634	34 / 38
Gypenoside XIV_qt	11-beta-hydroxysteroid dehydrogenase 1	HSD11B1	P28845	CHEMBL4235	Enzyme	0.100634	244 / 21
Gypenoside XIV_qt	HMG-CoA reductase	HMGCR	P04035	CHEMBL402	Oxidoreductase	0.100634	161 / 3
Gypenoside XIV_qt	Cytochrome P450 2C19	CYP2C19	P33261	CHEMBL3622	Cytochrome P450	0.100634	1 / 2
Gypenoside XIV_qt	Cytochrome P450 51	CYP51A1	Q16850	CHEMBL3849	Cytochrome P450	0.100634	12 / 3
Gypenoside XIV_qt	Sterol regulatory element-binding protein 2	SREBF2	Q12772	CHEMBL1795166	Unclassified protein	0.100634	0 / 1
Gypenoside XIV_qt	Butyrylcholinesterase	BCHE	P06276	CHEMBL1914	Hydrolase	0.100634	10 / 2
Gypenoside XIV_qt	Estrogen receptor beta	ESR2	Q92731	CHEMBL242	Nuclear receptor	0.100634	33 / 46
Gypenoside XIV_qt	Interleukin-6 receptor subunit beta	IL6ST	P40189	CHEMBL3124734	Membrane receptor	0.100634	2 / 0
Gypenoside XIV_qt	C-C chemokine receptor type 1	CCR1	P32246	CHEMBL2413	Family A G protein-coupled receptor	0.100634	205 / 0
Gypenoside XIV_qt	Cytochrome P450 17A1	CYP17A1	P05093	CHEMBL3522	Cytochrome P450	0.100634	34 / 28
Gypenoside XIV_qt	LXR-alpha	NR1H3	Q13133	CHEMBL2808	Nuclear receptor	0.100634	3 / 21
Gypenoside XIV_qt	Vitamin D receptor	VDR	P11473	CHEMBL1977	Nuclear receptor	0.100634	26 / 46
Gypenoside XIV_qt	Mitogen-activated protein kinase kinase kinase 11	MAP3K11	Q16584	CHEMBL2708	Kinase	0.100634	4 / 0
Gypenoside XIV_qt	Mitogen-activated protein kinase kinase kinase 9	MAP3K9	P80192	CHEMBL2872	Kinase	0.100634	3 / 0
Gypenoside XIV_qt	Testis-specific androgen-binding protein	SHBG	P04278	CHEMBL3305	Secreted protein	0.100634	15 / 41
Gypenoside XIV_qt	Neurokinin 1 receptor	TACR1	P25103	CHEMBL249	Family A G protein-coupled receptor	0.100634	84 / 0
Gypenoside XIV_qt	Vascular endothelial growth factor receptor 2	KDR	P35968	CHEMBL279	Kinase	0.100634	163 / 0
Gypenoside XIV_qt	Nuclear receptor subfamily 1 group I member 3	NR1I3	Q14994	CHEMBL5503	Nuclear receptor	0.100634	1 / 2
Gypenoside XIV_qt	PI3-kinase p110-beta subunit	PIK3CB	P42338	CHEMBL3145	Enzyme	0.100634	35 / 0
Gypenoside XIV_qt	Protein farnesyltransferase	FNTA FNTB	P49354 P49356	CHEMBL2094108	Enzyme	0.100634	18 / 5
Gypenoside XIV_qt	Carboxylesterase 2	CES2	O00748	CHEMBL3180	Enzyme	0.100634	7 / 7
Gypenoside XIV_qt	Glucocorticoid receptor	NR3C1	P04150	CHEMBL2034	Nuclear receptor	0.100634	79 / 20
Gypenoside XIV_qt	Cyclin-dependent kinase 4/cyclin D1	CCND1 CDK4	P24385 P11802	CHEMBL1907601	Kinase	0.100634	45 / 0
Gypenoside XIV_qt	Cyclin-dependent kinase 2/cyclin E	CCNE2 CDK2 CCNE1	O96020 P24941 P24864	CHEMBL2094126	Other cytosolic protein	0.100634	35 / 0
Gypenoside XIV_qt	Epoxide hydratase	EPHX2	P34913	CHEMBL2409	Protease	0.100634	57 / 0
Gypenoside XIV_qt	Pregnane X receptor	NR1I2	O75469	CHEMBL3401	Nuclear receptor	0.100634	6 / 0
Gypenoside XIV_qt	Phosphodiesterase 10A	PDE10A	Q9Y233	CHEMBL4409	Phosphodiesterase	0.100634	129 / 0
Gypenoside XIV_qt	Cytochrome P450 24A1	CYP24A1	Q07973	CHEMBL4521	Enzyme	0.100634	5 / 0
Gypenoside XIV_qt	Liver glycogen phosphorylase	PYGL	P06737	CHEMBL2568	Enzyme	0.100634	32 / 0
Gypenoside XIV_qt	Niemann-Pick C1-like protein 1	NPC1L1	Q9UHC9	CHEMBL2027	Other membrane protein	0.100634	1 / 11
Gypenoside XIV_qt	MAP kinase p38 alpha	MAPK14	Q16539	CHEMBL260	Kinase	0.100634	148 / 0
Gypenoside XIV_qt	Kinesin-like protein 1	KIF11	P52732	CHEMBL4581	Other cytosolic protein	0.100634	29 / 0
Gypenoside XIV_qt	Insulin receptor	INSR	P06213	CHEMBL1981	Kinase	0.100634	24 / 0
Gypenoside XIV_qt	Tyrosine-protein kinase ITK/TSK	ITK	Q08881	CHEMBL2959	Kinase	0.100634	48 / 0
Gypenoside XIV_qt	CDC7/DBF4 (Cell division cycle 7-related protein kinase/Activator of S phase kinase)	CDC7	O00311	CHEMBL5443	Kinase	0.100634	5 / 0
Gypenoside XIV_qt	CDK8/Cyclin C	CCNC CDK8	P24863 P49336	CHEMBL3038474	Kinase	0.100634	8 / 0
Gypenoside XIV_qt	Muscle glycogen phosphorylase	PYGM	P11217	CHEMBL3526	Enzyme	0.100634	2 / 0
Gypenoside XIV_qt	Cell division protein kinase 8	CDK8	P49336	CHEMBL5719	Kinase	0.100634	14 / 0
Gypenoside XIV_qt	Melanocortin receptor 4	MC4R	P32245	CHEMBL259	Family A G protein-coupled receptor	0.100634	73 / 0
Gypenoside XIV_qt	Glycogen synthase kinase-3 beta	GSK3B	P49841	CHEMBL262	Kinase	0.100634	39 / 0
Gypenoside XIV_qt	Glycogen synthase kinase-3 alpha	GSK3A	P49840	CHEMBL2850	Kinase	0.100634	7 / 0
Gypenoside XIV_qt	P2X purinoceptor 3	P2RX3	P56373	CHEMBL2998	Ligand-gated ion channel	0.100634	84 / 0
Gypenoside XIV_qt	Nuclear receptor ROR-gamma	RORC	P51449	CHEMBL1741186	Nuclear receptor	0.100634	7 / 9
Gypenoside XV	Signal transducer and activator of transcription 3	STAT3	P40763	CHEMBL4026	Transcription factor	0.0833265	0 / 7
Gypenoside XVI	Signal transducer and activator of transcription 3	STAT3	P40763	CHEMBL4026	Transcription factor	0.0833265	0 / 7
Gypenoside XVIII	Signal transducer and activator of transcription 3	STAT3	P40763	CHEMBL4026	Transcription factor	0.0833265	0 / 7
Gypenoside XIX	Signal transducer and activator of transcription 3	STAT3	P40763	CHEMBL4026	Transcription factor	0.0933369	5 / 7
Gypenoside XX_qt	Protein-tyrosine phosphatase 1B	PTPN1	P18031	CHEMBL335	Phosphatase	0.120226	100 / 38
Gypenoside XX_qt	Androgen Receptor	AR	P10275	CHEMBL1871	Nuclear receptor	0.120226	62 / 81
Gypenoside XX_qt	Niemann-Pick C1-like protein 1	NPC1L1	Q9UHC9	CHEMBL2027	Other membrane protein	0.120226	15 / 8
Gypenoside XX_qt	UDP-glucuronosyltransferase 2B7	UGT2B7	P16662	CHEMBL4370	Enzyme	0.120226	0 / 8
Gypenoside XX_qt	Nuclear receptor ROR-gamma	RORC	P51449	CHEMBL1741186	Nuclear receptor	0.120226	21 / 9
Gypenoside XX_qt	Testis-specific androgen-binding protein	SHBG	P04278	CHEMBL3305	Secreted protein	0.120226	3 / 40
Gypenoside XX_qt	Cytochrome P450 19A1	CYP19A1	P11511	CHEMBL1978	Cytochrome P450	0.120226	6 / 69
Gypenoside XX_qt	C-C chemokine receptor type 1	CCR1	P32246	CHEMBL2413	Family A G protein-coupled receptor	0.120226	53 / 0
Gypenoside XX_qt	Cytochrome P450 2C19	CYP2C19	P33261	CHEMBL3622	Cytochrome P450	0.120226	1 / 2
Gypenoside XX_qt	Estrogen receptor alpha	ESR1	P03372	CHEMBL206	Nuclear receptor	0.120226	35 / 40
Gypenoside XX_qt	Matrix metalloproteinase 3	MMP3	P08254	CHEMBL283	Protease	0.120226	30 / 0
Gypenoside XX_qt	Matrix metalloproteinase 1	MMP1	P03956	CHEMBL332	Protease	0.120226	54 / 0
Gypenoside XX_qt	Matrix metalloproteinase 2	MMP2	P08253	CHEMBL333	Protease	0.120226	44 / 0
Gypenoside XX_qt	Matrix metalloproteinase 7	MMP7	P09237	CHEMBL4073	Protease	0.120226	5 / 0
Gypenoside XX_qt	Nuclear receptor subfamily 1 group I member 3 (by homology)	NR1I3	Q14994	CHEMBL5503	Nuclear receptor	0.120226	0 / 2
Gypenoside XX_qt	Serotonin transporter	SLC6A4	P31645	CHEMBL228	Electrochemical transporter	0.120226	126 / 5
Gypenoside XX_qt	Mu opioid receptor	OPRM1	P35372	CHEMBL233	Family A G protein-coupled receptor	0.120226	210 / 0
Gypenoside XX_qt	Delta opioid receptor	OPRD1	P41143	CHEMBL236	Family A G protein-coupled receptor	0.120226	159 / 0
Gypenoside XX_qt	Kappa Opioid receptor	OPRK1	P41145	CHEMBL237	Family A G protein-coupled receptor	0.120226	153 / 0
Gypenoside XX_qt	Gamma-secretase	PSEN2 PSENEN NCSTN APH1A PSEN1 APH1B	P49810 Q9NZ42 Q92542 Q96BI3 P49768 Q8WW43	CHEMBL2094135	Protease	0.120226	41 / 0
Gypenoside XX_qt	Aurora kinase B/Inner centromere protein	INCENP AURKB	Q9NQS7 Q96GD4	CHEMBL3430907	Kinase	0.120226	3 / 0
Gypenoside XX_qt	Dual specificity protein kinase TTK	TTK	P33981	CHEMBL3983	Kinase	0.120226	11 / 0
Gypenoside XX_qt	HMG-CoA reductase	HMGCR	P04035	CHEMBL402	Oxidoreductase	0.120226	85 / 4
Gypenoside XX_qt	Muscarinic acetylcholine receptor M2	CHRM2	P08172	CHEMBL211	Family A G protein-coupled receptor	0.120226	50 / 1
Gypenoside XX_qt	Acetylcholinesterase	ACHE	P22303	CHEMBL220	Hydrolase	0.120226	19 / 2
Gypenoside XX_qt	Heat shock protein HSP 90-alpha	HSP90AA1	P07900	CHEMBL3880	Other cytosolic protein	0.120226	33 / 0
Gypenoside XX_qt	Pregnane X receptor	NR1I2	O75469	CHEMBL3401	Nuclear receptor	0.120226	4 / 0
Gypenoside XX_qt	Glycogen synthase kinase-3 beta	GSK3B	P49841	CHEMBL262	Kinase	0.120226	55 / 0
Gypenoside XX_qt	Glycogen synthase kinase-3 alpha	GSK3A	P49840	CHEMBL2850	Kinase	0.120226	7 / 0
Gypenoside XX_qt	Vascular endothelial growth factor receptor 2	KDR	P35968	CHEMBL279	Kinase	0.120226	138 / 0
Gypenoside XX_qt	LXR-alpha	NR1H3	Q13133	CHEMBL2808	Nuclear receptor	0.120226	16 / 18
Gypenoside XX_qt	11-beta-hydroxysteroid dehydrogenase 1	HSD11B1	P28845	CHEMBL4235	Enzyme	0.120226	148 / 19
Gypenoside XX_qt	Protein farnesyltransferase	FNTA FNTB	P49354 P49356	CHEMBL2094108	Enzyme	0.120226	17 / 5
Gypenoside XX_qt	Potassium-transporting ATPase alpha chain 2	ATP12A	P54707	CHEMBL2933	Primary active transporter	0.120226	8 / 6
Gypenoside XX_qt	Renin	REN	P00797	CHEMBL286	Protease	0.120226	486 / 0
Gypenoside XX_qt	Sterol regulatory element-binding protein 2	SREBF2	Q12772	CHEMBL1795166	Unclassified protein	0.120226	1 / 1
Gypenoside XX_qt	Butyrylcholinesterase	BCHE	P06276	CHEMBL1914	Hydrolase	0.120226	8 / 2
Gypenoside XX_qt	p53-binding protein Mdm-2	MDM2	Q00987	CHEMBL5023	Other nuclear protein	0.120226	128 / 0
Gypenoside XX_qt	Nuclear receptor ROR-alpha	RORA	P35398	CHEMBL5868	Nuclear receptor	0.120226	3 / 3
Gypenoside XX_qt	P2X purinoceptor 3	P2RX3	P56373	CHEMBL2998	Ligand-gated ion channel	0.120226	85 / 0
Gypenoside XX_qt	Norepinephrine transporter	SLC6A2	P23975	CHEMBL222	Electrochemical transporter	0.120226	25 / 2
Gypenoside XX_qt	Leukotriene B4 receptor 1	LTB4R	Q15722	CHEMBL3911	Family A G protein-coupled receptor	0.120226	17 / 4
Gypenoside XX_qt	Pyruvate dehydrogenase kinase isoform 1	PDK1	Q15118	CHEMBL4766	Kinase	0.120226	9 / 0
Gypenoside XX_qt	Epoxide hydratase	EPHX2	P34913	CHEMBL2409	Protease	0.120226	26 / 0
Gypenoside XXI	Signal transducer and activator of transcription 3	STAT3	P40763	CHEMBL4026	Transcription factor	0.184862	4 / 7
Gypenoside XXII	Signal transducer and activator of transcription 3	STAT3	P40763	CHEMBL4026	Transcription factor	0.0833265	0 / 7
Gypenoside XXIV	Signal transducer and activator of transcription 3	STAT3	P40763	CHEMBL4026	Transcription factor	0.0833265	0 / 7
Gypenoside XXV_qt	Carboxylesterase 2	CES2	O00748	CHEMBL3180	Enzyme	0.153475	8 / 12
Gypenoside XXV_qt	Protein-tyrosine phosphatase 1B	PTPN1	P18031	CHEMBL335	Phosphatase	0.128532	64 / 60
Gypenoside XXV_qt	11-beta-hydroxysteroid dehydrogenase 1	HSD11B1	P28845	CHEMBL4235	Enzyme	0.128532	239 / 40
Gypenoside XXV_qt	Androgen Receptor	AR	P10275	CHEMBL1871	Nuclear receptor	0.128532	46 / 122
Gypenoside XXV_qt	Prostaglandin E synthase	PTGES	O14684	CHEMBL5658	Enzyme	0.120226	25 / 14
Gypenoside XXV_qt	Cytochrome P450 51 (by homology)	CYP51A1	Q16850	CHEMBL3849	Cytochrome P450	0.120226	3 / 2
Gypenoside XXV_qt	Protein farnesyltransferase	FNTA FNTB	P49354 P49356	CHEMBL2094108	Enzyme	0.120226	13 / 14
Gypenoside XXV_qt	HMG-CoA reductase	HMGCR	P04035	CHEMBL402	Oxidoreductase	0.120226	53 / 35
Gypenoside XXV_qt	11-beta-hydroxysteroid dehydrogenase 2	HSD11B2	P80365	CHEMBL3746	Enzyme	0.120226	5 / 16
Gypenoside XXV_qt	Cyclooxygenase-2	PTGS2	P35354	CHEMBL230	Oxidoreductase	0.120226	33 / 4
Gypenoside XXV_qt	LXR-alpha	NR1H3	Q13133	CHEMBL2808	Nuclear receptor	0.120226	19 / 20
Gypenoside XXV_qt	Nuclear receptor ROR-gamma	RORC	P51449	CHEMBL1741186	Nuclear receptor	0.120226	24 / 9
Gypenoside XXV_qt	DNA polymerase beta	POLB	P06746	CHEMBL2392	Enzyme	0.120226	0 / 8
Gypenoside XXV_qt	Corticosteroid binding globulin	SERPINA6	P08185	CHEMBL2421	Secreted protein	0.120226	0 / 23
Gypenoside XXV_qt	Receptor-type tyrosine-protein phosphatase F (LAR)	PTPRF	P10586	CHEMBL3521	Membrane receptor	0.120226	0 / 1
Gypenoside XXV_qt	Phospholipase A2 group 1B	PLA2G1B	P04054	CHEMBL4426	Enzyme	0.120226	0 / 1
Gypenoside XXV_qt	Low molecular weight phosphotyrosine protein phosphatase	ACP1	P24666	CHEMBL4903	Phosphatase	0.120226	0 / 1
Gypenoside XXV_qt	Glucose-6-phosphate 1-dehydrogenase	G6PD	P11413	CHEMBL5347	Enzyme	0.120226	0 / 9
Gypenoside XXV_qt	Bile acid receptor FXR	NR1H4	Q96RI1	CHEMBL2047	Nuclear receptor	0.120226	12 / 9
Gypenoside XXV_qt	Dual specificity phosphatase Cdc25B	CDC25B	P30305	CHEMBL4804	Phosphatase	0.120226	8 / 2
Gypenoside XXV_qt	Protein-tyrosine phosphatase 1C	PTPN6	P29350	CHEMBL3166	Phosphatase	0.120226	0 / 1
Gypenoside XXV_qt	Fatty acid binding protein adipocyte	FABP4	P15090	CHEMBL2083	Fatty acid binding protein family	0.120226	0 / 4
Gypenoside XXV_qt	Fatty acid binding protein muscle	FABP3	P05413	CHEMBL3344	Fatty acid binding protein family	0.120226	0 / 5
Gypenoside XXV_qt	Fatty acid binding protein epidermal	FABP5	Q01469	CHEMBL3674	Fatty acid binding protein family	0.120226	0 / 2
Gypenoside XXV_qt	Peroxisome proliferator-activated receptor delta	PPARD	Q03181	CHEMBL3979	Nuclear receptor	0.120226	0 / 10
Gypenoside XXV_qt	Fatty acid-binding protein, liver	FABP1	P07148	CHEMBL5421	Fatty acid binding protein family	0.120226	0 / 3
Gypenoside XXV_qt	Anandamide amidohydrolase	FAAH	O00519	CHEMBL2243	Enzyme	0.120226	21 / 13
Gypenoside XXV_qt	Cytochrome P450 19A1	CYP19A1	P11511	CHEMBL1978	Cytochrome P450	0.120226	3 / 233
Gypenoside XXV_qt	Testis-specific androgen-binding protein	SHBG	P04278	CHEMBL3305	Secreted protein	0.120226	1 / 57
Gypenoside XXV_qt	SUMO-activating enzyme	SAE1 UBA2	Q9UBE0 Q9UBT2	CHEMBL2095174	Enzyme	0.120226	0 / 1
Gypenoside XXV_qt	T-cell protein-tyrosine phosphatase	PTPN2	P17706	CHEMBL3807	Phosphatase	0.120226	13 / 19
Gypenoside XXV_qt	Acyl-CoA desaturase	SCD	O00767	CHEMBL5555	Enzyme	0.120226	16 / 1
Gypenoside XXV_qt	Potassium-transporting ATPase alpha chain 2	ATP12A	P54707	CHEMBL2933	Primary active transporter	0.120226	7 / 4
Gypenoside XXV_qt	CD81 antigen	CD81	P60033	CHEMBL1075180	Surface antigen	0.120226	0 / 1
Gypenoside XXV_qt	Glucocorticoid receptor	NR3C1	P04150	CHEMBL2034	Nuclear receptor	0.120226	47 / 35
Gypenoside XXV_qt	Estrogen receptor beta	ESR2	Q92731	CHEMBL242	Nuclear receptor	0.120226	17 / 45
Gypenoside XXV_qt	Mineralocorticoid receptor	NR3C2	P08235	CHEMBL1994	Nuclear receptor	0.120226	2 / 24
Gypenoside XXV_qt	Nitric oxide synthase, inducible (by homology)	NOS2	P35228	CHEMBL4481	Enzyme	0.120226	4 / 20
Gypenoside XXV_qt	Phosphodiesterase 4D	PDE4D	Q08499	CHEMBL288	Phosphodiesterase	0.120226	4 / 1
Gypenoside XXV_qt	Aldo-keto reductase family 1 member B10	AKR1B10	O60218	CHEMBL5983	Enzyme	0.120226	2 / 7
Gypenoside XXV_qt	Prolyl endopeptidase	PREP	P48147	CHEMBL3202	Protease	0.120226	0 / 3
Gypenoside XXV_qt	Niemann-Pick C1-like protein 1	NPC1L1	Q9UHC9	CHEMBL2027	Other membrane protein	0.120226	17 / 11
Gypenoside XXV_qt	Cannabinoid receptor 1 (by homology)	CNR1	P21554	CHEMBL218	Family A G protein-coupled receptor	0.120226	181 / 6
Gypenoside XXV_qt	Vitamin D receptor	VDR	P11473	CHEMBL1977	Nuclear receptor	0.120226	87 / 41
Gypenoside XXV_qt	Cytochrome P450 17A1	CYP17A1	P05093	CHEMBL3522	Cytochrome P450	0.120226	0 / 37
Gypenoside XXV_qt	Sigma opioid receptor	SIGMAR1	Q99720	CHEMBL287	Membrane receptor	0.120226	25 / 4
Gypenoside XXV_qt	Sonic hedgehog protein (by homology)	SHH	Q15465	CHEMBL5602	Unclassified protein	0.120226	14 / 0
Gypenoside XXV_qt	C-C chemokine receptor type 1	CCR1	P32246	CHEMBL2413	Family A G protein-coupled receptor	0.120226	59 / 0
Gypenoside XXV_qt	Progesterone receptor	PGR	P06401	CHEMBL208	Nuclear receptor	0.120226	7 / 41
Gypenoside XXV_qt	G-protein coupled receptor 55	GPR55	Q9Y2T6	CHEMBL1075322	Family A G protein-coupled receptor	0.120226	1 / 0
Gypenoside XXV_qt	N-arachidonyl glycine receptor	GPR18	Q14330	CHEMBL2384898	Family A G protein-coupled receptor	0.120226	1 / 0
Gypenoside XXV_qt	Proteinase-activated receptor 1	F2R	P25116	CHEMBL3974	Family A G protein-coupled receptor	0.120226	21 / 0
Gypenoside XXV_qt	Telomerase reverse transcriptase	TERT	O14746	CHEMBL2916	Enzyme	0.120226	4 / 1
Gypenoside XXV_qt	Peroxisome proliferator-activated receptor gamma	PPARG	P37231	CHEMBL235	Nuclear receptor	0.120226	25 / 18
Gypenoside XXV_qt	Protein kinase C eta	PRKCH	P24723	CHEMBL3616	Kinase	0.120226	11 / 1
Gypenoside XXV_qt	Serotonin transporter	SLC6A4	P31645	CHEMBL228	Electrochemical transporter	0.120226	85 / 5
Gypenoside XXV_qt	Protein kinase C gamma	PRKCG	P05129	CHEMBL2938	Kinase	0.120226	13 / 0
Gypenoside XXV_qt	Protein kinase C beta	PRKCB	P05771	CHEMBL3045	Kinase	0.120226	84 / 0
Gypenoside XXV_qt	Protein kinase C epsilon	PRKCE	Q02156	CHEMBL3582	Kinase	0.120226	15 / 0
Gypenoside XXV_qt	Serine/threonine-protein kinase Chk1	CHEK1	O14757	CHEMBL4630	Kinase	0.120226	68 / 0
Gypenoside XXV_qt	Free fatty acid receptor 1	FFAR1	O14842	CHEMBL4422	Family A G protein-coupled receptor	0.120226	0 / 3
Gypenoside XXV_qt	MAP kinase p38 alpha	MAPK14	Q16539	CHEMBL260	Kinase	0.120226	163 / 0
Gypenoside XXV_qt	Cyclooxygenase-1	PTGS1	P23219	CHEMBL221	Oxidoreductase	0.120226	7 / 3
Gypenoside XXV_qt	Renin	REN	P00797	CHEMBL286	Protease	0.120226	479 / 0
Gypenoside XXV_qt	Ephrin receptor	EPHB4	P54760	CHEMBL5147	Kinase	0.120226	35 / 0
Gypenoside XXV_qt	Phosphodiesterase 10A	PDE10A	Q9Y233	CHEMBL4409	Phosphodiesterase	0.120226	206 / 0
Gypenoside XXV_qt	Nuclear receptor ROR-alpha	RORA	P35398	CHEMBL5868	Nuclear receptor	0.120226	3 / 3
Gypenoside XXV_qt	Glutamine synthetase	GLUL	P15104	CHEMBL4612	Ligase	0.120226	0 / 1
Gypenoside XXV_qt	Pyruvate dehydrogenase kinase isoform 1	PDK1	Q15118	CHEMBL4766	Kinase	0.120226	9 / 0
Gypenoside XXV_qt	DNA topoisomerase II alpha	TOP2A	P11388	CHEMBL1806	Isomerase	0.120226	0 / 2
Gypenoside XXV_qt	Serine/threonine-protein kinase mTOR	MTOR	P42345	CHEMBL2842	Kinase	0.120226	298 / 0
Gypenoside XXV_qt	Mu opioid receptor	OPRM1	P35372	CHEMBL233	Family A G protein-coupled receptor	0.120226	140 / 0
Gypenoside XXV_qt	Delta opioid receptor	OPRD1	P41143	CHEMBL236	Family A G protein-coupled receptor	0.120226	90 / 0
Gypenoside XXV_qt	Kappa Opioid receptor	OPRK1	P41145	CHEMBL237	Family A G protein-coupled receptor	0.120226	83 / 0
Gypenoside XXV_qt	Tubulin--tyrosine ligase	TTL	Q8NG68	CHEMBL5549	Enzyme	0.120226	4 / 0
Gypenoside XXV_qt	Calcitonin gene-related peptide type 1 receptor	CALCRL	Q16602	CHEMBL3798	Family B G protein-coupled receptor	0.120226	15 / 0
Gypenoside XXV_qt	Glycogen synthase kinase-3 alpha	GSK3A	P49840	CHEMBL2850	Kinase	0.120226	8 / 0
Gypenoside XXV_qt	P2X purinoceptor 3	P2RX3	P56373	CHEMBL2998	Ligand-gated ion channel	0.120226	64 / 0
Gypenoside XXV_qt	Tyrosine-protein kinase BRK	PTK6	Q13882	CHEMBL4601	Kinase	0.120226	7 / 0
Gypenoside XXV_qt	Cytochrome P450 2C9	CYP2C9	P11712	CHEMBL3397	Cytochrome P450	0.120226	6 / 0
Gypenoside XXV_qt	Serine/threonine-protein kinase Aurora-A	AURKA	O14965	CHEMBL4722	Kinase	0.120226	62 / 0
Gypenoside XXV_qt	Gamma-secretase	PSEN2 PSENEN NCSTN APH1A PSEN1 APH1B	P49810 Q9NZ42 Q92542 Q96BI3 P49768 Q8WW43	CHEMBL2094135	Protease	0.120226	71 / 0
Gypenoside XXV_qt	Purinergic receptor P2Y12	P2RY12	Q9H244	CHEMBL2001	Family A G protein-coupled receptor	0.120226	4 / 0
Gypenoside XXV_qt	Tyrosine-protein kinase SYK	SYK	P43405	CHEMBL2599	Kinase	0.120226	189 / 0
Gypenoside XXV_qt	Cytochrome P450 24A1	CYP24A1	Q07973	CHEMBL4521	Enzyme	0.120226	8 / 0
Gypenoside XXVII_qt	Protein-tyrosine phosphatase 1B	PTPN1	P18031	CHEMBL335	Phosphatase	0.114495	91 / 46
Gypenoside XXVII_qt	Cytochrome P450 19A1	CYP19A1	P11511	CHEMBL1978	Cytochrome P450	0.114495	5 / 92
Gypenoside XXVII_qt	Cytochrome P450 2C19	CYP2C19	P33261	CHEMBL3622	Cytochrome P450	0.114495	10 / 2
Gypenoside XXVII_qt	Norepinephrine transporter	SLC6A2	P23975	CHEMBL222	Electrochemical transporter	0.106166	51 / 2
Gypenoside XXVII_qt	Serotonin transporter	SLC6A4	P31645	CHEMBL228	Electrochemical transporter	0.106166	244 / 5
Gypenoside XXVII_qt	Androgen Receptor	AR	P10275	CHEMBL1871	Nuclear receptor	0.106166	62 / 77
Gypenoside XXVII_qt	Potassium-transporting ATPase alpha chain 2	ATP12A	P54707	CHEMBL2933	Primary active transporter	0.106166	7 / 3
Gypenoside XXVII_qt	Muscarinic acetylcholine receptor M2	CHRM2	P08172	CHEMBL211	Family A G protein-coupled receptor	0.106166	38 / 1
Gypenoside XXVII_qt	Estrogen receptor alpha	ESR1	P03372	CHEMBL206	Nuclear receptor	0.106166	14 / 38
Gypenoside XXVII_qt	11-beta-hydroxysteroid dehydrogenase 1	HSD11B1	P28845	CHEMBL4235	Enzyme	0.106166	316 / 21
Gypenoside XXVII_qt	Acetylcholinesterase	ACHE	P22303	CHEMBL220	Hydrolase	0.106166	29 / 2
Gypenoside XXVII_qt	HMG-CoA reductase	HMGCR	P04035	CHEMBL402	Oxidoreductase	0.106166	116 / 5
Gypenoside XXVII_qt	LXR-alpha	NR1H3	Q13133	CHEMBL2808	Nuclear receptor	0.106166	18 / 21
Gypenoside XXVII_qt	Cytochrome P450 51 (by homology)	CYP51A1	Q16850	CHEMBL3849	Cytochrome P450	0.106166	12 / 2
Gypenoside XXVII_qt	Vitamin D receptor	VDR	P11473	CHEMBL1977	Nuclear receptor	0.106166	69 / 47
Gypenoside XXVII_qt	Sterol regulatory element-binding protein 2	SREBF2	Q12772	CHEMBL1795166	Unclassified protein	0.106166	0 / 1
Gypenoside XXVII_qt	Interleukin-6 receptor subunit beta	IL6ST	P40189	CHEMBL3124734	Membrane receptor	0.106166	2 / 0
Gypenoside XXVII_qt	Nuclear receptor ROR-gamma	RORC	P51449	CHEMBL1741186	Nuclear receptor	0.106166	17 / 9
Gypenoside XXVII_qt	C-C chemokine receptor type 1	CCR1	P32246	CHEMBL2413	Family A G protein-coupled receptor	0.106166	153 / 0
Gypenoside XXVII_qt	Cytochrome P450 17A1	CYP17A1	P05093	CHEMBL3522	Cytochrome P450	0.106166	15 / 28
Gypenoside XXVII_qt	Tubulin--tyrosine ligase	TTL	Q8NG68	CHEMBL5549	Enzyme	0.106166	7 / 0
Gypenoside XXVII_qt	UDP-glucuronosyltransferase 2B7	UGT2B7	P16662	CHEMBL4370	Enzyme	0.106166	0 / 22
Gypenoside XXVII_qt	Serine/threonine-protein kinase mTOR	MTOR	P42345	CHEMBL2842	Kinase	0.106166	311 / 0
Gypenoside XXVII_qt	PI3-kinase p110-alpha subunit	PIK3CA	P42336	CHEMBL4005	Enzyme	0.106166	286 / 0
Gypenoside XXVII_qt	Niemann-Pick C1-like protein 1	NPC1L1	Q9UHC9	CHEMBL2027	Other membrane protein	0.106166	13 / 11
Gypenoside XXVII_qt	Collagen type IV alpha-3-binding protein	COL4A3BP	Q9Y5P4	CHEMBL3399913	Unclassified protein	0.106166	1 / 0
Gypenoside XXVII_qt	Phosphodiesterase 10A	PDE10A	Q9Y233	CHEMBL4409	Phosphodiesterase	0.106166	256 / 0
Gypenoside XXVII_qt	Butyrylcholinesterase	BCHE	P06276	CHEMBL1914	Hydrolase	0.106166	10 / 2
Gypenoside XXVII_qt	Testis-specific androgen-binding protein	SHBG	P04278	CHEMBL3305	Secreted protein	0.106166	4 / 41
Gypenoside XXVII_qt	Cyclooxygenase-2	PTGS2	P35354	CHEMBL230	Oxidoreductase	0.106166	63 / 3
Gypenoside XXVII_qt	Bile acid receptor FXR	NR1H4	Q96RI1	CHEMBL2047	Nuclear receptor	0.106166	13 / 3
Gypenoside XXVII_qt	Delta opioid receptor (by homology)	OPRD1	P41143	CHEMBL236	Family A G protein-coupled receptor	0.106166	138 / 0
Gypenoside XXVII_qt	Kappa Opioid receptor (by homology)	OPRK1	P41145	CHEMBL237	Family A G protein-coupled receptor	0.106166	160 / 0
Gypenoside XXVII_qt	Liver glycogen phosphorylase	PYGL	P06737	CHEMBL2568	Enzyme	0.106166	53 / 0
Gypenoside XXVII_qt	PI3-kinase p110-delta subunit	PIK3CD	O00329	CHEMBL3130	Enzyme	0.106166	39 / 0
Gypenoside XXVII_qt	PI3-kinase p110-beta subunit	PIK3CB	P42338	CHEMBL3145	Enzyme	0.106166	58 / 0
Gypenoside XXVII_qt	PI3-kinase p110-gamma subunit	PIK3CG	P48736	CHEMBL3267	Enzyme	0.106166	39 / 0
Gypenoside XXVII_qt	Cyclooxygenase-1	PTGS1	P23219	CHEMBL221	Oxidoreductase	0.106166	8 / 2
Gypenoside XXVII_qt	Mu opioid receptor (by homology)	OPRM1	P35372	CHEMBL233	Family A G protein-coupled receptor	0.106166	236 / 0
Gypenoside XXVII_qt	G-protein coupled receptor 55	GPR55	Q9Y2T6	CHEMBL1075322	Family A G protein-coupled receptor	0.106166	1 / 0
Gypenoside XXVII_qt	c-Jun N-terminal kinase 1	MAPK8	P45983	CHEMBL2276	Kinase	0.106166	84 / 0
Gypenoside XXVII_qt	N-arachidonyl glycine receptor	GPR18	Q14330	CHEMBL2384898	Family A G protein-coupled receptor	0.106166	1 / 0
Gypenoside XXVII_qt	ALK tyrosine kinase receptor	ALK	Q9UM73	CHEMBL4247	Kinase	0.106166	74 / 0
Gypenoside XXVII_qt	p53-binding protein Mdm-2	MDM2	Q00987	CHEMBL5023	Other nuclear protein	0.106166	142 / 0
Gypenoside XXVII_qt	EZH2/SUZ12/EED/RBBP7/RBBP4	EZH2	Q15910	CHEMBL2189110	Writer	0.106166	33 / 0
Gypenoside XXVII_qt	Adenosine A1 receptor	ADORA1	P30542	CHEMBL226	Family A G protein-coupled receptor	0.106166	30 / 0
Gypenoside XXVII_qt	Adenosine A2a receptor	ADORA2A	P29274	CHEMBL251	Family A G protein-coupled receptor	0.106166	29 / 0
Gypenoside XXVII_qt	Vascular endothelial growth factor receptor 2	KDR	P35968	CHEMBL279	Kinase	0.106166	159 / 0
Gypenoside XXVII_qt	6-phosphofructo-2-kinase/fructose-2,6-bisphosphatase 3	PFKFB3	Q16875	CHEMBL2331053	Enzyme	0.106166	80 / 0
Gypenoside XXVII_qt	Cytochrome P450 2C9	CYP2C9	P11712	CHEMBL3397	Cytochrome P450	0.106166	11 / 0
Gypenoside XXVII_qt	Cytochrome P450 3A4	CYP3A4	P08684	CHEMBL340	Cytochrome P450	0.106166	9 / 0
Gypenoside XXVII_qt	Melatonin receptor 1A	MTNR1A	P48039	CHEMBL1945	Family A G protein-coupled receptor	0.106166	5 / 0
Gypenoside XXVII_qt	Melatonin receptor 1B	MTNR1B	P49286	CHEMBL1946	Family A G protein-coupled receptor	0.106166	6 / 0
Gypenoside XXVII_qt	Pregnane X receptor	NR1I2	O75469	CHEMBL3401	Nuclear receptor	0.106166	5 / 0
Gypenoside XXVII_qt	3-beta-hydroxysteroid dehydrogenase/delta 5-->4-isomerase type II	HSD3B2	P26439	CHEMBL3670	Oxidoreductase	0.106166	1 / 0
Gypenoside XXVII_qt	Nuclear receptor subfamily 1 group I member 3	NR1I3	Q14994	CHEMBL5503	Nuclear receptor	0.106166	1 / 2
Gypenoside XXVII_qt	Aldo-keto-reductase family 1 member C3	AKR1C3	P42330	CHEMBL4681	Enzyme	0.106166	12 / 0
Gypenoside XXVII_qt	Renin	REN	P00797	CHEMBL286	Protease	0.106166	278 / 0
Gypenoside XXVII_qt	Estrogen receptor beta	ESR2	Q92731	CHEMBL242	Nuclear receptor	0.106166	14 / 46
Gypenoside XXVII_qt	Calcitonin gene-related peptide type 1 receptor	CALCRL	Q16602	CHEMBL3798	Family B G protein-coupled receptor	0.106166	13 / 0
Gypenoside XXVII_qt	Proto-oncogene tyrosine-protein kinase MER	MERTK	Q12866	CHEMBL5331	Kinase	0.106166	31 / 0
Gypenoside XXVII_qt	CDK8/Cyclin C	CCNC CDK8	P24863 P49336	CHEMBL3038474	Kinase	0.106166	6 / 0
Gypenoside XXVII_qt	Cell division protein kinase 8	CDK8	P49336	CHEMBL5719	Kinase	0.106166	11 / 0
Gypenoside XXVII_qt	Protein farnesyltransferase	FNTA FNTB	P49354 P49356	CHEMBL2094108	Enzyme	0.106166	10 / 5
Gypenoside XXVII_qt	GABA-A receptor; alpha-3/beta-3/gamma-2	GABRB3 GABRA3 GABRG2	P28472 P34903 P18507	CHEMBL2094120	Ligand-gated ion channel	0.106166	13 / 0
Gypenoside XXVII_qt	GABA-A receptor; alpha-1/beta-3/gamma-2	GABRB3 GABRG2 GABRA1	P28472 P18507 P14867	CHEMBL2094121	Ligand-gated ion channel	0.106166	12 / 0
Gypenoside XXVII_qt	GABA-A receptor; alpha-5/beta-3/gamma-2	GABRB3 GABRG2 GABRA5	P28472 P18507 P31644	CHEMBL2094122	Ligand-gated ion channel	0.106166	11 / 0
Gypenoside XXVII_qt	GABA-A receptor; alpha-2/beta-3/gamma-2	GABRA2 GABRB3 GABRG2	P47869 P28472 P18507	CHEMBL2094130	Ligand-gated ion channel	0.106166	11 / 0
Gypenoside XXVII_qt	Carboxylesterase 2	CES2	O00748	CHEMBL3180	Enzyme	0.106166	8 / 7
Gypenoside XXVII_qt	MAP kinase p38 alpha	MAPK14	Q16539	CHEMBL260	Kinase	0.106166	184 / 0
Gypenoside XXVII_qt	Interleukin-1 receptor-associated kinase 4	IRAK4	Q9NWZ3	CHEMBL3778	Kinase	0.106166	18 / 0
Gypenoside XXVII_qt	Proteinase-activated receptor 1	F2R	P25116	CHEMBL3974	Family A G protein-coupled receptor	0.106166	32 / 0
Gypenoside XXVII_qt	Glycogen synthase kinase-3 beta	GSK3B	P49841	CHEMBL262	Kinase	0.106166	39 / 0
Gypenoside XXVII_qt	Glycogen synthase kinase-3 alpha	GSK3A	P49840	CHEMBL2850	Kinase	0.106166	6 / 0
Gypenoside XXVIII_qt	11-beta-hydroxysteroid dehydrogenase 2	HSD11B2	P80365	CHEMBL3746	Enzyme	0.114495	11 / 17
Gypenoside XXVIII_qt	11-beta-hydroxysteroid dehydrogenase 1	HSD11B1	P28845	CHEMBL4235	Enzyme	0.114495	310 / 40
Gypenoside XXVIII_qt	Carboxylesterase 2	CES2	O00748	CHEMBL3180	Enzyme	0.114495	8 / 12
Gypenoside XXVIII_qt	Cyclooxygenase-2	PTGS2	P35354	CHEMBL230	Oxidoreductase	0.114495	54 / 4
Gypenoside XXVIII_qt	Cytochrome P450 51 (by homology)	CYP51A1	Q16850	CHEMBL3849	Cytochrome P450	0.106166	12 / 2
Gypenoside XXVIII_qt	HMG-CoA reductase	HMGCR	P04035	CHEMBL402	Oxidoreductase	0.106166	118 / 27
Gypenoside XXVIII_qt	Protein farnesyltransferase	FNTA FNTB	P49354 P49356	CHEMBL2094108	Enzyme	0.106166	10 / 14
Gypenoside XXVIII_qt	Bile acid receptor FXR	NR1H4	Q96RI1	CHEMBL2047	Nuclear receptor	0.106166	12 / 10
Gypenoside XXVIII_qt	Cytochrome P450 19A1	CYP19A1	P11511	CHEMBL1978	Cytochrome P450	0.106166	5 / 247
Gypenoside XXVIII_qt	Protein-tyrosine phosphatase 1B	PTPN1	P18031	CHEMBL335	Phosphatase	0.106166	63 / 61
Gypenoside XXVIII_qt	Nuclear receptor ROR-gamma	RORC	P51449	CHEMBL1741186	Nuclear receptor	0.106166	21 / 9
Gypenoside XXVIII_qt	DNA polymerase beta	POLB	P06746	CHEMBL2392	Enzyme	0.106166	0 / 8
Gypenoside XXVIII_qt	Receptor-type tyrosine-protein phosphatase F (LAR)	PTPRF	P10586	CHEMBL3521	Membrane receptor	0.106166	0 / 1
Gypenoside XXVIII_qt	Low molecular weight phosphotyrosine protein phosphatase	ACP1	P24666	CHEMBL4903	Phosphatase	0.106166	0 / 1
Gypenoside XXVIII_qt	Aldo-keto reductase family 1 member B10	AKR1B10	O60218	CHEMBL5983	Enzyme	0.106166	0 / 7
Gypenoside XXVIII_qt	Androgen Receptor	AR	P10275	CHEMBL1871	Nuclear receptor	0.106166	52 / 123
Gypenoside XXVIII_qt	Corticosteroid binding globulin	SERPINA6	P08185	CHEMBL2421	Secreted protein	0.106166	0 / 23
Gypenoside XXVIII_qt	Protein-tyrosine phosphatase 1C	PTPN6	P29350	CHEMBL3166	Phosphatase	0.106166	0 / 1
Gypenoside XXVIII_qt	Prostaglandin E synthase	PTGES	O14684	CHEMBL5658	Enzyme	0.106166	24 / 14
Gypenoside XXVIII_qt	Fatty acid binding protein adipocyte	FABP4	P15090	CHEMBL2083	Fatty acid binding protein family	0.106166	0 / 4
Gypenoside XXVIII_qt	Fatty acid binding protein muscle	FABP3	P05413	CHEMBL3344	Fatty acid binding protein family	0.106166	0 / 5
Gypenoside XXVIII_qt	Fatty acid binding protein epidermal	FABP5	Q01469	CHEMBL3674	Fatty acid binding protein family	0.106166	0 / 2
Gypenoside XXVIII_qt	Fatty acid-binding protein, liver	FABP1	P07148	CHEMBL5421	Fatty acid binding protein family	0.106166	0 / 3
Gypenoside XXVIII_qt	Dual specificity phosphatase Cdc25B	CDC25B	P30305	CHEMBL4804	Phosphatase	0.106166	10 / 2
Gypenoside XXVIII_qt	LXR-alpha	NR1H3	Q13133	CHEMBL2808	Nuclear receptor	0.106166	23 / 20
Gypenoside XXVIII_qt	Testis-specific androgen-binding protein	SHBG	P04278	CHEMBL3305	Secreted protein	0.106166	2 / 57
Gypenoside XXVIII_qt	Anandamide amidohydrolase	FAAH	O00519	CHEMBL2243	Enzyme	0.106166	15 / 12
Gypenoside XXVIII_qt	Mineralocorticoid receptor	NR3C2	P08235	CHEMBL1994	Nuclear receptor	0.106166	3 / 21
Gypenoside XXVIII_qt	CD81 antigen	CD81	P60033	CHEMBL1075180	Surface antigen	0.106166	0 / 1
Gypenoside XXVIII_qt	Cannabinoid receptor 1 (by homology)	CNR1	P21554	CHEMBL218	Family A G protein-coupled receptor	0.106166	229 / 3
Gypenoside XXVIII_qt	Niemann-Pick C1-like protein 1	NPC1L1	Q9UHC9	CHEMBL2027	Other membrane protein	0.106166	15 / 11
Gypenoside XXVIII_qt	Prolyl endopeptidase	PREP	P48147	CHEMBL3202	Protease	0.106166	0 / 3
Gypenoside XXVIII_qt	Glucocorticoid receptor	NR3C1	P04150	CHEMBL2034	Nuclear receptor	0.106166	31 / 37
Gypenoside XXVIII_qt	Potassium-transporting ATPase alpha chain 2	ATP12A	P54707	CHEMBL2933	Primary active transporter	0.106166	6 / 4
Gypenoside XXVIII_qt	SUMO-activating enzyme	SAE1 UBA2	Q9UBE0 Q9UBT2	CHEMBL2095174	Enzyme	0.106166	0 / 1
Gypenoside XXVIII_qt	T-cell protein-tyrosine phosphatase	PTPN2	P17706	CHEMBL3807	Phosphatase	0.106166	4 / 19
Gypenoside XXVIII_qt	Peroxisome proliferator-activated receptor gamma	PPARG	P37231	CHEMBL235	Nuclear receptor	0.106166	6 / 21
Gypenoside XXVIII_qt	Peroxisome proliferator-activated receptor alpha	PPARA	Q07869	CHEMBL239	Nuclear receptor	0.106166	2 / 17
Gypenoside XXVIII_qt	Nitric oxide synthase, inducible	NOS2	P35228	CHEMBL4481	Enzyme	0.106166	4 / 20
Gypenoside XXVIII_qt	Telomerase reverse transcriptase	TERT	O14746	CHEMBL2916	Enzyme	0.106166	2 / 1
Gypenoside XXVIII_qt	Phosphodiesterase 4D	PDE4D	Q08499	CHEMBL288	Phosphodiesterase	0.106166	7 / 1
Gypenoside XXVIII_qt	Acyl-CoA desaturase	SCD	O00767	CHEMBL5555	Enzyme	0.106166	13 / 1
Gypenoside XXVIII_qt	Dopamine transporter	SLC6A3	Q01959	CHEMBL238	Electrochemical transporter	0.106166	87 / 1
Gypenoside XXVIII_qt	Cyclooxygenase-1	PTGS1	P23219	CHEMBL221	Oxidoreductase	0.106166	8 / 3
Gypenoside XXVIII_qt	Cytochrome P450 2C19	CYP2C19	P33261	CHEMBL3622	Cytochrome P450	0.106166	10 / 4
Gypenoside XXVIII_qt	Free fatty acid receptor 1	FFAR1	O14842	CHEMBL4422	Family A G protein-coupled receptor	0.106166	0 / 3
Gypenoside XXVIII_qt	Cytochrome P450 17A1	CYP17A1	P05093	CHEMBL3522	Cytochrome P450	0.106166	17 / 41
Gypenoside XXVIII_qt	Adenosine A3 receptor	ADORA3	P0DMS8	CHEMBL256	Family A G protein-coupled receptor	0.106166	15 / 1
[truncated: 1,082 more rows]

## Sheet: targets
targets
Ingreient	Target	Common name		ChEMBL ID	Target Class	Probability*	Known actives (3D/2D)
ginsenoside rb1	Signal transducer and activator of transcription 3	STAT3	P40763	CHEMBL4026	Transcription factor	0.0833265	0 / 7
ginsenoside rb1	Platelet activating factor receptor	PTAFR	P25105	CHEMBL250	Family A G protein-coupled receptor	0.0642388	0 / 11
ginsenoside rb1	Interleukin-2	IL2	P60568	CHEMBL5880	Secreted protein	0.0642388	0 / 1
ginsenoside rb1	Vascular endothelial growth factor A	VEGFA	P15692	CHEMBL1783	Secreted protein	0.0642388	0 / 2
ginsenoside rb1	Acidic fibroblast growth factor	FGF1	P05230	CHEMBL2120	Secreted protein	0.0642388	0 / 5
ginsenoside rb1	Basic fibroblast growth factor	FGF2	P09038	CHEMBL3107	Secreted protein	0.0642388	0 / 2
ginsenoside rb1	Heparanase	HPSE	Q9Y251	CHEMBL3921	Enzyme	0.0642388	0 / 4
ginsenoside rb1	Nuclear receptor ROR-gamma	RORC	P51449	CHEMBL1741186	Nuclear receptor	0.0642388	0 / 2
ginsenoside rb1	Sodium/potassium-transporting ATPase alpha-1 chain	ATP1A1	P05023	CHEMBL1807	Primary active transporter	0.0642388	0 / 2
ginsenoside rb1	Gamma-secretase	PSEN2 PSENEN NCSTN APH1A PSEN1 APH1B	P49810 Q9NZ42 Q92542 Q96BI3 P49768 Q8WW43	CHEMBL2094135	Protease	0.0642388	0 / 8
ginsenoside rb1	Heat shock protein HSP 90-alpha	HSP90AA1	P07900	CHEMBL3880	Other cytosolic protein	0.0642388	0 / 2
ginsenoside rb1	Galectin-4	LGALS4	P56470	CHEMBL1671608	Other cytosolic protein	0.0642388	0 / 2
ginsenoside rb1	Galectin-3	LGALS3	P17931	CHEMBL4531	Other cytosolic protein	0.0642388	0 / 3
ginsenoside rb1	Galectin-8	LGALS8	O00214	CHEMBL5475	Other cytosolic protein	0.0642388	0 / 2
ginsenoside rb1	Apoptosis regulator Bcl-X	BCL2L1	Q07817	CHEMBL4625	Other ion channel	0.0642388	0 / 1
ginsenoside rb1	Cyclin-dependent kinase 1	CDK1	P06493	CHEMBL308	Kinase	0.0642388	0 / 1
ginsenoside rb1	11-beta-hydroxysteroid dehydrogenase 2	HSD11B2	P80365	CHEMBL3746	Enzyme	0.0642388	0 / 1
ginsenoside rb1	11-beta-hydroxysteroid dehydrogenase 1	HSD11B1	P28845	CHEMBL4235	Enzyme	0.0642388	0 / 3
ginsenoside rb2	Signal transducer and activator of transcription 3	STAT3	P40763	CHEMBL4026	Transcription factor	0.0833265	0 / 7
ginsenoside rb2	Platelet activating factor receptor	PTAFR	P25105	CHEMBL250	Family A G protein-coupled receptor	0.0642388	0 / 11
ginsenoside rb2	Interleukin-2	IL2	P60568	CHEMBL5880	Secreted protein	0.0642388	0 / 1
ginsenoside rb2	Vascular endothelial growth factor A	VEGFA	P15692	CHEMBL1783	Secreted protein	0.0642388	0 / 2
ginsenoside rb2	Acidic fibroblast growth factor	FGF1	P05230	CHEMBL2120	Secreted protein	0.0642388	0 / 5
ginsenoside rb2	Basic fibroblast growth factor	FGF2	P09038	CHEMBL3107	Secreted protein	0.0642388	0 / 2
ginsenoside rb2	Heparanase	HPSE	Q9Y251	CHEMBL3921	Enzyme	0.0642388	0 / 4
ginsenoside rb2	Nuclear receptor ROR-gamma	RORC	P51449	CHEMBL1741186	Nuclear receptor	0.0642388	0 / 2
ginsenoside rb2	Gamma-secretase	PSEN2 PSENEN NCSTN APH1A PSEN1 APH1B	P49810 Q9NZ42 Q92542 Q96BI3 P49768 Q8WW43	CHEMBL2094135	Protease	0.0642388	0 / 8
ginsenoside rb2	Heat shock protein HSP 90-alpha	HSP90AA1	P07900	CHEMBL3880	Other cytosolic protein	0.0642388	0 / 2
ginsenoside rb2	Galectin-4	LGALS4	P56470	CHEMBL1671608	Other cytosolic protein	0.0642388	0 / 2
ginsenoside rb2	Galectin-3	LGALS3	P17931	CHEMBL4531	Other cytosolic protein	0.0642388	0 / 3
ginsenoside rb2	Galectin-8	LGALS8	O00214	CHEMBL5475	Other cytosolic protein	0.0642388	0 / 2
ginsenoside rb2	Apoptosis regulator Bcl-X	BCL2L1	Q07817	CHEMBL4625	Other ion channel	0.0642388	0 / 1
ginsenoside rb2	Cyclin-dependent kinase 1	CDK1	P06493	CHEMBL308	Kinase	0.0642388	0 / 1
ginsenoside rb2	11-beta-hydroxysteroid dehydrogenase 2	HSD11B2	P80365	CHEMBL3746	Enzyme	0.0642388	0 / 1
ginsenoside rb2	11-beta-hydroxysteroid dehydrogenase 1	HSD11B1	P28845	CHEMBL4235	Enzyme	0.0642388	0 / 3
ginsenoside rb2	Sodium/potassium-transporting ATPase alpha-1 chain	ATP1A1	P05023	CHEMBL1807	Primary active transporter	0.0642388	1 / 2
ginsenoside Rb3	Signal transducer and activator of transcription 3	STAT3	P40763	CHEMBL4026	Transcription factor	0.0833265	0 / 7
ginsenoside Rb3	Platelet activating factor receptor	PTAFR	P25105	CHEMBL250	Family A G protein-coupled receptor	0.0642388	0 / 11
ginsenoside Rb3	Interleukin-2	IL2	P60568	CHEMBL5880	Secreted protein	0.0642388	0 / 1
ginsenoside Rb3	Vascular endothelial growth factor A	VEGFA	P15692	CHEMBL1783	Secreted protein	0.0642388	0 / 2
ginsenoside Rb3	Acidic fibroblast growth factor	FGF1	P05230	CHEMBL2120	Secreted protein	0.0642388	0 / 5
ginsenoside Rb3	Basic fibroblast growth factor	FGF2	P09038	CHEMBL3107	Secreted protein	0.0642388	0 / 2
ginsenoside Rb3	Heparanase	HPSE	Q9Y251	CHEMBL3921	Enzyme	0.0642388	0 / 4
ginsenoside Rb3	Nuclear receptor ROR-gamma	RORC	P51449	CHEMBL1741186	Nuclear receptor	0.0642388	0 / 2
ginsenoside Rb3	Gamma-secretase	PSEN2 PSENEN NCSTN APH1A PSEN1 APH1B	P49810 Q9NZ42 Q92542 Q96BI3 P49768 Q8WW43	CHEMBL2094135	Protease	0.0642388	0 / 8
ginsenoside Rb3	Heat shock protein HSP 90-alpha	HSP90AA1	P07900	CHEMBL3880	Other cytosolic protein	0.0642388	0 / 2
ginsenoside Rb3	Galectin-4	LGALS4	P56470	CHEMBL1671608	Other cytosolic protein	0.0642388	0 / 2
ginsenoside Rb3	Galectin-3	LGALS3	P17931	CHEMBL4531	Other cytosolic protein	0.0642388	0 / 3
ginsenoside Rb3	Galectin-8	LGALS8	O00214	CHEMBL5475	Other cytosolic protein	0.0642388	0 / 2
ginsenoside Rb3	Apoptosis regulator Bcl-X	BCL2L1	Q07817	CHEMBL4625	Other ion channel	0.0642388	0 / 1
ginsenoside Rb3	Cyclin-dependent kinase 1	CDK1	P06493	CHEMBL308	Kinase	0.0642388	0 / 1
ginsenoside Rb3	11-beta-hydroxysteroid dehydrogenase 2	HSD11B2	P80365	CHEMBL3746	Enzyme	0.0642388	0 / 1
ginsenoside Rb3	11-beta-hydroxysteroid dehydrogenase 1	HSD11B1	P28845	CHEMBL4235	Enzyme	0.0642388	0 / 3
Ginsenoside Re	Platelet activating factor receptor	PTAFR	P25105	CHEMBL250	Family A G protein-coupled receptor	0.0642388	0 / 11
Ginsenoside Re	Signal transducer and activator of transcription 3	STAT3	P40763	CHEMBL4026	Transcription factor	0.0642388	1 / 7
Ginsenoside Re	Interleukin-2	IL2	P60568	CHEMBL5880	Secreted protein	0.0642388	0 / 1
Ginsenoside Re	Vascular endothelial growth factor A	VEGFA	P15692	CHEMBL1783	Secreted protein	0.0642388	0 / 2
Ginsenoside Re	Acidic fibroblast growth factor	FGF1	P05230	CHEMBL2120	Secreted protein	0.0642388	0 / 5
Ginsenoside Re	Basic fibroblast growth factor	FGF2	P09038	CHEMBL3107	Secreted protein	0.0642388	0 / 2
Ginsenoside Re	Heparanase	HPSE	Q9Y251	CHEMBL3921	Enzyme	0.0642388	0 / 4
Ginsenoside Re	Nuclear receptor ROR-gamma	RORC	P51449	CHEMBL1741186	Nuclear receptor	0.0642388	0 / 2
Ginsenoside Re	Sodium/potassium-transporting ATPase alpha-1 chain	ATP1A1	P05023	CHEMBL1807	Primary active transporter	0.0642388	0 / 2
Ginsenoside Re	Gamma-secretase	PSEN2 PSENEN NCSTN APH1A PSEN1 APH1B	P49810 Q9NZ42 Q92542 Q96BI3 P49768 Q8WW43	CHEMBL2094135	Protease	0.0642388	0 / 8
Ginsenoside Re	Heat shock protein HSP 90-alpha	HSP90AA1	P07900	CHEMBL3880	Other cytosolic protein	0.0642388	0 / 2
Ginsenoside Re	Galectin-4	LGALS4	P56470	CHEMBL1671608	Other cytosolic protein	0.0642388	0 / 2
Ginsenoside Re	Galectin-3	LGALS3	P17931	CHEMBL4531	Other cytosolic protein	0.0642388	0 / 3
Ginsenoside Re	Galectin-8	LGALS8	O00214	CHEMBL5475	Other cytosolic protein	0.0642388	0 / 2
Ginsenoside Re	Apoptosis regulator Bcl-X	BCL2L1	Q07817	CHEMBL4625	Other ion channel	0.0642388	0 / 1
Ginsenoside Re	Cyclin-dependent kinase 1	CDK1	P06493	CHEMBL308	Kinase	0.0642388	0 / 1
Ginsenoside Re	11-beta-hydroxysteroid dehydrogenase 2	HSD11B2	P80365	CHEMBL3746	Enzyme	0.0642388	0 / 1
Ginsenoside Re	11-beta-hydroxysteroid dehydrogenase 1	HSD11B1	P28845	CHEMBL4235	Enzyme	0.0642388	0 / 3
Ginsenoside-Rd	Signal transducer and activator of transcription 3	STAT3	P40763	CHEMBL4026	Transcription factor	0.0833265	0 / 7
Ginsenoside-Rd	Platelet activating factor receptor	PTAFR	P25105	CHEMBL250	Family A G protein-coupled receptor	0.0642388	0 / 11
Ginsenoside-Rd	Interleukin-2	IL2	P60568	CHEMBL5880	Secreted protein	0.0642388	0 / 1
Ginsenoside-Rd	Vascular endothelial growth factor A	VEGFA	P15692	CHEMBL1783	Secreted protein	0.0642388	0 / 2
Ginsenoside-Rd	Acidic fibroblast growth factor	FGF1	P05230	CHEMBL2120	Secreted protein	0.0642388	0 / 5
Ginsenoside-Rd	Basic fibroblast growth factor	FGF2	P09038	CHEMBL3107	Secreted protein	0.0642388	0 / 2
Ginsenoside-Rd	Gamma-secretase	PSEN2 PSENEN NCSTN APH1A PSEN1 APH1B	P49810 Q9NZ42 Q92542 Q96BI3 P49768 Q8WW43	CHEMBL2094135	Protease	0.0642388	0 / 8
Ginsenoside-Rd	Nuclear receptor ROR-gamma	RORC	P51449	CHEMBL1741186	Nuclear receptor	0.0642388	1 / 2
Ginsenoside-Rd	Galectin-4	LGALS4	P56470	CHEMBL1671608	Other cytosolic protein	0.0642388	0 / 2
Ginsenoside-Rd	Galectin-3	LGALS3	P17931	CHEMBL4531	Other cytosolic protein	0.0642388	0 / 3
Ginsenoside-Rd	Galectin-8	LGALS8	O00214	CHEMBL5475	Other cytosolic protein	0.0642388	0 / 2
Ginsenoside-Rd	Sodium/potassium-transporting ATPase alpha-1 chain	ATP1A1	P05023	CHEMBL1807	Primary active transporter	0.0642388	3 / 2
Ginsenoside-Rd	Apoptosis regulator Bcl-X	BCL2L1	Q07817	CHEMBL4625	Other ion channel	0.0642388	0 / 1
Ginsenoside-Rd	Cyclin-dependent kinase 1	CDK1	P06493	CHEMBL308	Kinase	0.0642388	0 / 1
Ginsenoside-Rd	11-beta-hydroxysteroid dehydrogenase 2	HSD11B2	P80365	CHEMBL3746	Enzyme	0.0642388	0 / 1
Ginsenoside-Rd	11-beta-hydroxysteroid dehydrogenase 1	HSD11B1	P28845	CHEMBL4235	Enzyme	0.0642388	0 / 3
Ginsenoside-Rd	Thymidylate synthase (by homology)	TYMS	P04818	CHEMBL1952	Transferase	0.0642388	50 / 0
gynosaponin TN-2	Signal transducer and activator of transcription 3	STAT3	P40763	CHEMBL4026	Transcription factor	0.0603033	5 / 7
Gynoside A	Vascular endothelial growth factor A	VEGFA	P15692	CHEMBL1783	Secreted protein	0.113642	0 / 4
Gynoside A	Acidic fibroblast growth factor	FGF1	P05230	CHEMBL2120	Secreted protein	0.113642	0 / 7
Gynoside A	Basic fibroblast growth factor	FGF2	P09038	CHEMBL3107	Secreted protein	0.113642	0 / 3
Gynoside A	Heparanase	HPSE	Q9Y251	CHEMBL3921	Enzyme	0.113642	0 / 5
Gynoside A	Heat shock protein HSP 90-alpha	HSP90AA1	P07900	CHEMBL3880	Other cytosolic protein	0.0833758	0 / 3
Gynoside A	Gamma-secretase	PSEN2 PSENEN NCSTN APH1A PSEN1 APH1B	P49810 Q9NZ42 Q92542 Q96BI3 P49768 Q8WW43	CHEMBL2094135	Protease	0.0732863	0 / 14
Gynoside A	Cyclin-dependent kinase 1	CDK1	P06493	CHEMBL308	Kinase	0.0631188	0 / 1
Gynoside B	Vascular endothelial growth factor A	VEGFA	P15692	CHEMBL1783	Secreted protein	0.0811859	0 / 4
Gynoside B	Acidic fibroblast growth factor	FGF1	P05230	CHEMBL2120	Secreted protein	0.0811859	0 / 7
Gynoside B	Basic fibroblast growth factor	FGF2	P09038	CHEMBL3107	Secreted protein	0.0811859	0 / 3
Gynoside B	Heparanase	HPSE	Q9Y251	CHEMBL3921	Enzyme	0.0811859	0 / 5
Gynoside B	Heat shock protein HSP 90-alpha	HSP90AA1	P07900	CHEMBL3880	Other cytosolic protein	0.0614048	0 / 3
Gynoside C	Vascular endothelial growth factor A	VEGFA	P15692	CHEMBL1783	Secreted protein	0.113642	0 / 4
Gynoside C	Acidic fibroblast growth factor	FGF1	P05230	CHEMBL2120	Secreted protein	0.113642	0 / 7
Gynoside C	Heparanase	HPSE	Q9Y251	CHEMBL3921	Enzyme	0.113642	0 / 5
Gynoside C	Heat shock protein HSP 90-alpha	HSP90AA1	P07900	CHEMBL3880	Other cytosolic protein	0.0833758	0 / 3
Gynoside C	Gamma-secretase	PSEN2 PSENEN NCSTN APH1A PSEN1 APH1B	P49810 Q9NZ42 Q92542 Q96BI3 P49768 Q8WW43	CHEMBL2094135	Protease	0.0732863	0 / 14
Gynoside C	Cyclin-dependent kinase 1	CDK1	P06493	CHEMBL308	Kinase	0.0631188	0 / 1
Gynoside D	Vascular endothelial growth factor A	VEGFA	P15692	CHEMBL1783	Secreted protein	0.0900501	0 / 4
Gynoside D	Acidic fibroblast growth factor	FGF1	P05230	CHEMBL2120	Secreted protein	0.0900501	0 / 7
Gynoside D	Basic fibroblast growth factor	FGF2	P09038	CHEMBL3107	Secreted protein	0.0900501	0 / 3
Gynoside D	Heparanase	HPSE	Q9Y251	CHEMBL3921	Enzyme	0.0900501	0 / 5
Gynoside D	Heat shock protein HSP 90-alpha	HSP90AA1	P07900	CHEMBL3880	Other cytosolic protein	0.0703938	0 / 3
Gynoside D	Gamma-secretase	PSEN2 PSENEN NCSTN APH1A PSEN1 APH1B	P49810 Q9NZ42 Q92542 Q96BI3 P49768 Q8WW43	CHEMBL2094135	Protease	0.0603033	0 / 14
Gynoside D	Cyclin-dependent kinase 1	CDK1	P06493	CHEMBL308	Kinase	0.0603033	0 / 1
Gynoside E	Vascular endothelial growth factor A	VEGFA	P15692	CHEMBL1783	Secreted protein	0.0933369	0 / 2
Gynoside E	Acidic fibroblast growth factor	FGF1	P05230	CHEMBL2120	Secreted protein	0.0933369	0 / 7
Gynoside E	Basic fibroblast growth factor	FGF2	P09038	CHEMBL3107	Secreted protein	0.0933369	0 / 3
Gynoside E	Heparanase	HPSE	Q9Y251	CHEMBL3921	Enzyme	0.0933369	0 / 5
Gypenoside I	Signal transducer and activator of transcription 3	STAT3	P40763	CHEMBL4026	Transcription factor	0.0833265	0 / 7
Gypenoside I	Platelet activating factor receptor	PTAFR	P25105	CHEMBL250	Family A G protein-coupled receptor	0.0642388	0 / 11
Gypenoside I	Interleukin-2	IL2	P60568	CHEMBL5880	Secreted protein	0.0642388	0 / 1
Gypenoside I	Vascular endothelial growth factor A	VEGFA	P15692	CHEMBL1783	Secreted protein	0.0642388	0 / 2
Gypenoside I	Acidic fibroblast growth factor	FGF1	P05230	CHEMBL2120	Secreted protein	0.0642388	0 / 5
Gypenoside I	Basic fibroblast growth factor	FGF2	P09038	CHEMBL3107	Secreted protein	0.0642388	0 / 2
Gypenoside I	Heparanase	HPSE	Q9Y251	CHEMBL3921	Enzyme	0.0642388	0 / 4
Gypenoside I	Gamma-secretase	PSEN2 PSENEN NCSTN APH1A PSEN1 APH1B	P49810 Q9NZ42 Q92542 Q96BI3 P49768 Q8WW43	CHEMBL2094135	Protease	0.0642388	0 / 8
Gypenoside I	Heat shock protein HSP 90-alpha	HSP90AA1	P07900	CHEMBL3880	Other cytosolic protein	0.0642388	0 / 2
Gypenoside I	Galectin-4	LGALS4	P56470	CHEMBL1671608	Other cytosolic protein	0.0642388	0 / 2
Gypenoside I	Galectin-3	LGALS3	P17931	CHEMBL4531	Other cytosolic protein	0.0642388	0 / 3
Gypenoside I	Galectin-8	LGALS8	O00214	CHEMBL5475	Other cytosolic protein	0.0642388	0 / 2
Gypenoside I	Cyclin-dependent kinase 1	CDK1	P06493	CHEMBL308	Kinase	0.0642388	0 / 1
Gypenoside I	11-beta-hydroxysteroid dehydrogenase 2	HSD11B2	P80365	CHEMBL3746	Enzyme	0.0642388	0 / 1
Gypenoside I	11-beta-hydroxysteroid dehydrogenase 1	HSD11B1	P28845	CHEMBL4235	Enzyme	0.0642388	0 / 3
Gypenoside III	Signal transducer and activator of transcription 3	STAT3	P40763	CHEMBL4026	Transcription factor	0.0642388	4 / 7
Gypenoside III	Platelet activating factor receptor	PTAFR	P25105	CHEMBL250	Family A G protein-coupled receptor	0.0642388	0 / 11
Gypenoside III	Interleukin-2	IL2	P60568	CHEMBL5880	Secreted protein	0.0642388	0 / 1
Gypenoside III	Vascular endothelial growth factor A	VEGFA	P15692	CHEMBL1783	Secreted protein	0.0642388	0 / 2
Gypenoside III	Acidic fibroblast growth factor	FGF1	P05230	CHEMBL2120	Secreted protein	0.0642388	0 / 5
Gypenoside III	Basic fibroblast growth factor	FGF2	P09038	CHEMBL3107	Secreted protein	0.0642388	0 / 2
Gypenoside III	Heparanase	HPSE	Q9Y251	CHEMBL3921	Enzyme	0.0642388	0 / 4
Gypenoside III	Nuclear receptor ROR-gamma	RORC	P51449	CHEMBL1741186	Nuclear receptor	0.0642388	0 / 2
Gypenoside III	Sodium/potassium-transporting ATPase alpha-1 chain	ATP1A1	P05023	CHEMBL1807	Primary active transporter	0.0642388	0 / 2
Gypenoside III	Gamma-secretase	PSEN2 PSENEN NCSTN APH1A PSEN1 APH1B	P49810 Q9NZ42 Q92542 Q96BI3 P49768 Q8WW43	CHEMBL2094135	Protease	0.0642388	0 / 8
Gypenoside III	Heat shock protein HSP 90-alpha	HSP90AA1	P07900	CHEMBL3880	Other cytosolic protein	0.0642388	0 / 2
Gypenoside III	Galectin-4	LGALS4	P56470	CHEMBL1671608	Other cytosolic protein	0.0642388	0 / 2
Gypenoside III	Galectin-3	LGALS3	P17931	CHEMBL4531	Other cytosolic protein	0.0642388	0 / 3
Gypenoside III	Galectin-8	LGALS8	O00214	CHEMBL5475	Other cytosolic protein	0.0642388	0 / 2
Gypenoside III	Apoptosis regulator Bcl-X	BCL2L1	Q07817	CHEMBL4625	Other ion channel	0.0642388	0 / 1
Gypenoside III	Cyclin-dependent kinase 1	CDK1	P06493	CHEMBL308	Kinase	0.0642388	0 / 1
Gypenoside III	11-beta-hydroxysteroid dehydrogenase 2	HSD11B2	P80365	CHEMBL3746	Enzyme	0.0642388	0 / 1
Gypenoside III	11-beta-hydroxysteroid dehydrogenase 1	HSD11B1	P28845	CHEMBL4235	Enzyme	0.0642388	0 / 3
Gypenoside IV	Signal transducer and activator of transcription 3	STAT3	P40763	CHEMBL4026	Transcription factor	0.0833265	0 / 7
Gypenoside IV	Platelet activating factor receptor	PTAFR	P25105	CHEMBL250	Family A G protein-coupled receptor	0.0642388	0 / 11
Gypenoside IV	Interleukin-2	IL2	P60568	CHEMBL5880	Secreted protein	0.0642388	0 / 1
Gypenoside IV	Vascular endothelial growth factor A	VEGFA	P15692	CHEMBL1783	Secreted protein	0.0642388	0 / 2
Gypenoside IV	Acidic fibroblast growth factor	FGF1	P05230	CHEMBL2120	Secreted protein	0.0642388	0 / 5
Gypenoside IV	Basic fibroblast growth factor	FGF2	P09038	CHEMBL3107	Secreted protein	0.0642388	0 / 2
Gypenoside IV	Heparanase	HPSE	Q9Y251	CHEMBL3921	Enzyme	0.0642388	0 / 4
Gypenoside IV	Gamma-secretase	PSEN2 PSENEN NCSTN APH1A PSEN1 APH1B	P49810 Q9NZ42 Q92542 Q96BI3 P49768 Q8WW43	CHEMBL2094135	Protease	0.0642388	0 / 8
Gypenoside IV	Heat shock protein HSP 90-alpha	HSP90AA1	P07900	CHEMBL3880	Other cytosolic protein	0.0642388	0 / 2
Gypenoside IV	Nuclear receptor ROR-gamma	RORC	P51449	CHEMBL1741186	Nuclear receptor	0.0642388	1 / 2
Gypenoside IV	Galectin-4	LGALS4	P56470	CHEMBL1671608	Other cytosolic protein	0.0642388	0 / 2
Gypenoside IV	Galectin-3	LGALS3	P17931	CHEMBL4531	Other cytosolic protein	0.0642388	0 / 3
Gypenoside IV	Galectin-8	LGALS8	O00214	CHEMBL5475	Other cytosolic protein	0.0642388	0 / 2
Gypenoside IV	Apoptosis regulator Bcl-X	BCL2L1	Q07817	CHEMBL4625	Other ion channel	0.0642388	0 / 1
Gypenoside IV	Cyclin-dependent kinase 1	CDK1	P06493	CHEMBL308	Kinase	0.0642388	0 / 1
Gypenoside IV	11-beta-hydroxysteroid dehydrogenase 2	HSD11B2	P80365	CHEMBL3746	Enzyme	0.0642388	0 / 1
Gypenoside IV	11-beta-hydroxysteroid dehydrogenase 1	HSD11B1	P28845	CHEMBL4235	Enzyme	0.0642388	0 / 3
Gypenoside IV	Sodium/potassium-transporting ATPase alpha-1 chain	ATP1A1	P05023	CHEMBL1807	Primary active transporter	0.0642388	1 / 2
Gypenoside IX	Signal transducer and activator of transcription 3	STAT3	P40763	CHEMBL4026	Transcription factor	0.0833265	0 / 7
Gypenoside IX	Platelet activating factor receptor	PTAFR	P25105	CHEMBL250	Family A G protein-coupled receptor	0.0642388	0 / 11
Gypenoside IX	Interleukin-2	IL2	P60568	CHEMBL5880	Secreted protein	0.0642388	0 / 1
Gypenoside IX	Vascular endothelial growth factor A	VEGFA	P15692	CHEMBL1783	Secreted protein	0.0642388	0 / 2
Gypenoside IX	Acidic fibroblast growth factor	FGF1	P05230	CHEMBL2120	Secreted protein	0.0642388	0 / 5
Gypenoside IX	Basic fibroblast growth factor	FGF2	P09038	CHEMBL3107	Secreted protein	0.0642388	0 / 2
Gypenoside IX	Heparanase	HPSE	Q9Y251	CHEMBL3921	Enzyme	0.0642388	0 / 4
Gypenoside IX	Nuclear receptor ROR-gamma	RORC	P51449	CHEMBL1741186	Nuclear receptor	0.0642388	0 / 2
Gypenoside IX	Sodium/potassium-transporting ATPase alpha-1 chain	ATP1A1	P05023	CHEMBL1807	Primary active transporter	0.0642388	0 / 2
Gypenoside IX	Heat shock protein HSP 90-alpha	HSP90AA1	P07900	CHEMBL3880	Other cytosolic protein	0.0642388	0 / 2
Gypenoside IX	Galectin-4	LGALS4	P56470	CHEMBL1671608	Other cytosolic protein	0.0642388	0 / 2
Gypenoside IX	Galectin-3	LGALS3	P17931	CHEMBL4531	Other cytosolic protein	0.0642388	0 / 3
Gypenoside IX	Galectin-8	LGALS8	O00214	CHEMBL5475	Other cytosolic protein	0.0642388	0 / 2
Gypenoside IX	Apoptosis regulator Bcl-X	BCL2L1	Q07817	CHEMBL4625	Other ion channel	0.0642388	0 / 1
Gypenoside IX	Cyclin-dependent kinase 1	CDK1	P06493	CHEMBL308	Kinase	0.0642388	0 / 1
Gypenoside IX	11-beta-hydroxysteroid dehydrogenase 2	HSD11B2	P80365	CHEMBL3746	Enzyme	0.0642388	0 / 1
Gypenoside IX	11-beta-hydroxysteroid dehydrogenase 1	HSD11B1	P28845	CHEMBL4235	Enzyme	0.0642388	0 / 3
Gypenoside LVI	Signal transducer and activator of transcription 3	STAT3	P40763	CHEMBL4026	Transcription factor	0.0833265	0 / 7
Gypenoside LVI	Platelet activating factor receptor	PTAFR	P25105	CHEMBL250	Family A G protein-coupled receptor	0.0642388	0 / 11
Gypenoside LVI	Vascular endothelial growth factor A	VEGFA	P15692	CHEMBL1783	Secreted protein	0.0642388	0 / 2
Gypenoside LVI	Acidic fibroblast growth factor	FGF1	P05230	CHEMBL2120	Secreted protein	0.0642388	0 / 5
Gypenoside LVI	Basic fibroblast growth factor	FGF2	P09038	CHEMBL3107	Secreted protein	0.0642388	0 / 2
Gypenoside LVI	Heparanase	HPSE	Q9Y251	CHEMBL3921	Enzyme	0.0642388	0 / 4
Gypenoside LVI	Nuclear receptor ROR-gamma	RORC	P51449	CHEMBL1741186	Nuclear receptor	0.0642388	0 / 2
Gypenoside LVI	Sodium/potassium-transporting ATPase alpha-1 chain	ATP1A1	P05023	CHEMBL1807	Primary active transporter	0.0642388	0 / 2
Gypenoside LVI	Gamma-secretase	PSEN2 PSENEN NCSTN APH1A PSEN1 APH1B	P49810 Q9NZ42 Q92542 Q96BI3 P49768 Q8WW43	CHEMBL2094135	Protease	0.0642388	0 / 8
Gypenoside LVI	Heat shock protein HSP 90-alpha	HSP90AA1	P07900	CHEMBL3880	Other cytosolic protein	0.0642388	0 / 2
Gypenoside LVI	Galectin-4	LGALS4	P56470	CHEMBL1671608	Other cytosolic protein	0.0642388	0 / 2
Gypenoside LVI	Galectin-3	LGALS3	P17931	CHEMBL4531	Other cytosolic protein	0.0642388	0 / 3
Gypenoside LVI	Galectin-8	LGALS8	O00214	CHEMBL5475	Other cytosolic protein	0.0642388	0 / 2
Gypenoside LVI	Apoptosis regulator Bcl-X	BCL2L1	Q07817	CHEMBL4625	Other ion channel	0.0642388	0 / 1
Gypenoside LVI	Cyclin-dependent kinase 1	CDK1	P06493	CHEMBL308	Kinase	0.0642388	0 / 1
Gypenoside LVI	11-beta-hydroxysteroid dehydrogenase 2	HSD11B2	P80365	CHEMBL3746	Enzyme	0.0642388	0 / 1
Gypenoside LVI	11-beta-hydroxysteroid dehydrogenase 1	HSD11B1	P28845	CHEMBL4235	Enzyme	0.0642388	0 / 3
Gypenoside LVI	Interleukin-2	IL2	P60568	CHEMBL5880	Secreted protein	0.0642388	1 / 1
Gypenoside LXIX	Signal transducer and activator of transcription 3	STAT3	P40763	CHEMBL4026	Transcription factor	0.169889	0 / 7
Gypenoside LXIX	Interleukin-2	IL2	P60568	CHEMBL5880	Secreted protein	0.0833265	0 / 1
Gypenoside LXIX	Protein phosphatase 2C beta	PPM1B	O75688	CHEMBL2845	Phosphatase	0.0642388	0 / 1
Gypenoside LXIX	Serine/threonine protein phosphatase PP1-gamma catalytic subunit	PPP1CC	P36873	CHEMBL4438	Phosphatase	0.0642388	0 / 2
Gypenoside LXIX	Serine/threonine protein phosphatase 2A, catalytic subunit, alpha isoform	PPP2CA	P67775	CHEMBL4703	Phosphatase	0.0642388	0 / 3
Gypenoside LXIX	Serine/threonine protein phosphatase 2A, 56 kDa regulatory subunit, alpha isoform	PPP2R5A	Q15172	CHEMBL4763	Phosphatase	0.0642388	0 / 1
Gypenoside LXIX	Platelet activating factor receptor	PTAFR	P25105	CHEMBL250	Family A G protein-coupled receptor	0.0642388	0 / 8
Gypenoside LXIX	Sodium/potassium-transporting ATPase alpha-1 chain	ATP1A1	P05023	CHEMBL1807	Primary active transporter	0.0642388	0 / 1
Gypenoside LXIX	Niemann-Pick C1-like protein 1	NPC1L1	Q9UHC9	CHEMBL2027	Other membrane protein	0.0642388	0 / 3
Gypenoside LXIX	Apoptosis regulator Bcl-X	BCL2L1	Q07817	CHEMBL4625	Other ion channel	0.0642388	0 / 1
Gypenoside LXXV	Signal transducer and activator of transcription 3	STAT3	P40763	CHEMBL4026	Transcription factor	0.0603033	4 / 7
Gypenoside VIII	Signal transducer and activator of transcription 3	STAT3	P40763	CHEMBL4026	Transcription factor	0.0833265	0 / 7
Gypenoside VIII	Platelet activating factor receptor	PTAFR	P25105	CHEMBL250	Family A G protein-coupled receptor	0.0642388	0 / 11
Gypenoside VIII	Interleukin-2	IL2	P60568	CHEMBL5880	Secreted protein	0.0642388	0 / 1
Gypenoside VIII	Vascular endothelial growth factor A	VEGFA	P15692	CHEMBL1783	Secreted protein	0.0642388	0 / 2
Gypenoside VIII	Acidic fibroblast growth factor	FGF1	P05230	CHEMBL2120	Secreted protein	0.0642388	0 / 5
Gypenoside VIII	Basic fibroblast growth factor	FGF2	P09038	CHEMBL3107	Secreted protein	0.0642388	0 / 2
Gypenoside VIII	Heparanase	HPSE	Q9Y251	CHEMBL3921	Enzyme	0.0642388	0 / 4
Gypenoside VIII	Nuclear receptor ROR-gamma	RORC	P51449	CHEMBL1741186	Nuclear receptor	0.0642388	0 / 2
Gypenoside VIII	Sodium/potassium-transporting ATPase alpha-1 chain	ATP1A1	P05023	CHEMBL1807	Primary active transporter	0.0642388	0 / 2
Gypenoside VIII	Gamma-secretase	PSEN2 PSENEN NCSTN APH1A PSEN1 APH1B	P49810 Q9NZ42 Q92542 Q96BI3 P49768 Q8WW43	CHEMBL2094135	Protease	0.0642388	0 / 8
Gypenoside VIII	Heat shock protein HSP 90-alpha	HSP90AA1	P07900	CHEMBL3880	Other cytosolic protein	0.0642388	0 / 2
Gypenoside VIII	Galectin-4	LGALS4	P56470	CHEMBL1671608	Other cytosolic protein	0.0642388	0 / 2
Gypenoside VIII	Galectin-3	LGALS3	P17931	CHEMBL4531	Other cytosolic protein	0.0642388	0 / 3
Gypenoside VIII	Galectin-8	LGALS8	O00214	CHEMBL5475	Other cytosolic protein	0.0642388	0 / 2
Gypenoside VIII	Apoptosis regulator Bcl-X	BCL2L1	Q07817	CHEMBL4625	Other ion channel	0.0642388	0 / 1
Gypenoside VIII	Cyclin-dependent kinase 1	CDK1	P06493	CHEMBL308	Kinase	0.0642388	0 / 1
Gypenoside VIII	11-beta-hydroxysteroid dehydrogenase 2	HSD11B2	P80365	CHEMBL3746	Enzyme	0.0642388	0 / 1
Gypenoside VIII	11-beta-hydroxysteroid dehydrogenase 1	HSD11B1	P28845	CHEMBL4235	Enzyme	0.0642388	0 / 3
Gypenoside XLIX	Signal transducer and activator of transcription 3	STAT3	P40763	CHEMBL4026	Transcription factor	0.0738846	0 / 7
Gypenoside XLIX	Apoptosis regulator Bcl-X	BCL2L1	Q07817	CHEMBL4625	Other ion channel	0.0642388	0 / 1
Gypenoside XLIX	11-beta-hydroxysteroid dehydrogenase 2	HSD11B2	P80365	CHEMBL3746	Enzyme	0.0642388	0 / 4
Gypenoside XLIX	11-beta-hydroxysteroid dehydrogenase 1	HSD11B1	P28845	CHEMBL4235	Enzyme	0.0642388	0 / 11
Gypenoside XLIX	Nuclear receptor ROR-gamma	RORC	P51449	CHEMBL1741186	Nuclear receptor	0.0642388	0 / 3
Gypenoside XLIX	Platelet activating factor receptor	PTAFR	P25105	CHEMBL250	Family A G protein-coupled receptor	0.0642388	0 / 17
Gypenoside XLIX	Serotonin 2b (5-HT2b) receptor	HTR2B	P41595	CHEMBL1833	Family A G protein-coupled receptor	0.0642388	0 / 1
Gypenoside XLIX	Alpha-2a adrenergic receptor	ADRA2A	P08913	CHEMBL1867	Family A G protein-coupled receptor	0.0642388	0 / 1
Gypenoside XLIX	Adrenergic receptor alpha-2	ADRA2C	P18825	CHEMBL1916	Family A G protein-coupled receptor	0.0642388	0 / 1
Gypenoside XLIX	Alpha-2b adrenergic receptor	ADRA2B	P18089	CHEMBL1942	Family A G protein-coupled receptor	0.0642388	0 / 1
Gypenoside XLIX	Dopamine D1 receptor	DRD1	P21728	CHEMBL2056	Family A G protein-coupled receptor	0.0642388	0 / 1
Gypenoside XLIX	Dopamine D2 receptor	DRD2	P14416	CHEMBL217	Family A G protein-coupled receptor	0.0642388	0 / 2
Gypenoside XLIX	Alpha-1d adrenergic receptor	ADRA1D	P25100	CHEMBL223	Family A G protein-coupled receptor	0.0642388	0 / 1
Gypenoside XLIX	Serotonin 2a (5-HT2a) receptor	HTR2A	P28223	CHEMBL224	Family A G protein-coupled receptor	0.0642388	0 / 1
Gypenoside XLIX	Serotonin 2c (5-HT2c) receptor	HTR2C	P28335	CHEMBL225	Family A G protein-coupled receptor	0.0642388	0 / 1
Gypenoside XLIX	Alpha-1a adrenergic receptor (by homology)	ADRA1A	P35348	CHEMBL229	Family A G protein-coupled receptor	0.0642388	0 / 3
Gypenoside XLIX	Dopamine D3 receptor	DRD3	P35462	CHEMBL234	Family A G protein-coupled receptor	0.0642388	0 / 1
Gypenoside XLIX	Cytochrome P450 2D6	CYP2D6	P10635	CHEMBL289	Cytochrome P450	0.0642388	0 / 1
Gypenoside XLIX	Serotonin 6 (5-HT6) receptor	HTR6	P50406	CHEMBL3371	Family A G protein-coupled receptor	0.0642388	0 / 1
Gypenoside XLIX	Serotonin 1b (5-HT1b) receptor (by homology)	HTR1B	P28222	CHEMBL1898	Family A G protein-coupled receptor	0.0642388	0 / 1
Gypenoside XLIX	Sodium/potassium-transporting ATPase alpha-1 chain	ATP1A1	P05023	CHEMBL1807	Primary active transporter	0.0642388	0 / 2
Gypenoside XLIX	Interleukin-2	IL2	P60568	CHEMBL5880	Secreted protein	0.0642388	0 / 1
Gypenoside XLIX	Vascular endothelial growth factor A	VEGFA	P15692	CHEMBL1783	Secreted protein	0.0642388	0 / 4
Gypenoside XLIX	Acidic fibroblast growth factor	FGF1	P05230	CHEMBL2120	Secreted protein	0.0642388	0 / 5
Gypenoside XLIX	Basic fibroblast growth factor	FGF2	P09038	CHEMBL3107	Secreted protein	0.0642388	0 / 3
Gypenoside XLIX	Heparanase	HPSE	Q9Y251	CHEMBL3921	Enzyme	0.0642388	0 / 3
Gypenoside XLIX	Thrombin	F2	P00734	CHEMBL204	Protease	0.0642388	0 / 8
Gypenoside XLIX	Androgen Receptor (by homology)	AR	P10275	CHEMBL1871	Nuclear receptor	0.0642388	0 / 15
Gypenoside XLIX	Glucocorticoid receptor	NR3C1	P04150	CHEMBL2034	Nuclear receptor	0.0642388	0 / 11
Gypenoside XLIX	Protein-tyrosine phosphatase 1B	PTPN1	P18031	CHEMBL335	Phosphatase	0.0642388	0 / 29
Gypenoside XLIX	Protein phosphatase 2C beta	PPM1B	O75688	CHEMBL2845	Phosphatase	0.0642388	0 / 1
Gypenoside XLIX	Serine/threonine protein phosphatase PP1-gamma catalytic subunit	PPP1CC	P36873	CHEMBL4438	Phosphatase	0.0642388	0 / 2
Gypenoside XLIX	Serine/threonine protein phosphatase 2A, catalytic subunit, alpha isoform	PPP2CA	P67775	CHEMBL4703	Phosphatase	0.0642388	0 / 3
Gypenoside XLIX	Serine/threonine protein phosphatase 2A, 56 kDa regulatory subunit, alpha isoform	PPP2R5A	Q15172	CHEMBL4763	Phosphatase	0.0642388	0 / 1
Gypenoside XLIX	Gamma-secretase	PSEN2 PSENEN NCSTN APH1A PSEN1 APH1B	P49810 Q9NZ42 Q92542 Q96BI3 P49768 Q8WW43	CHEMBL2094135	Protease	0.0642388	0 / 10
Gypenoside XLVI	Signal transducer and activator of transcription 3	STAT3	P40763	CHEMBL4026	Transcription factor	0.0833265	0 / 7
Gypenoside XLVI	Platelet activating factor receptor	PTAFR	P25105	CHEMBL250	Family A G protein-coupled receptor	0.0642388	0 / 11
Gypenoside XLVI	Vascular endothelial growth factor A	VEGFA	P15692	CHEMBL1783	Secreted protein	0.0642388	0 / 2
Gypenoside XLVI	Acidic fibroblast growth factor	FGF1	P05230	CHEMBL2120	Secreted protein	0.0642388	0 / 5
Gypenoside XLVI	Basic fibroblast growth factor	FGF2	P09038	CHEMBL3107	Secreted protein	0.0642388	0 / 2
Gypenoside XLVI	Heparanase	HPSE	Q9Y251	CHEMBL3921	Enzyme	0.0642388	0 / 4
Gypenoside XLVI	Nuclear receptor ROR-gamma	RORC	P51449	CHEMBL1741186	Nuclear receptor	0.0642388	0 / 2
Gypenoside XLVI	Sodium/potassium-transporting ATPase alpha-1 chain	ATP1A1	P05023	CHEMBL1807	Primary active transporter	0.0642388	0 / 2
Gypenoside XLVI	Heat shock protein HSP 90-alpha	HSP90AA1	P07900	CHEMBL3880	Other cytosolic protein	0.0642388	0 / 2
Gypenoside XLVI	Galectin-4	LGALS4	P56470	CHEMBL1671608	Other cytosolic protein	0.0642388	0 / 2
Gypenoside XLVI	Galectin-3	LGALS3	P17931	CHEMBL4531	Other cytosolic protein	0.0642388	0 / 3
Gypenoside XLVI	Galectin-8	LGALS8	O00214	CHEMBL5475	Other cytosolic protein	0.0642388	0 / 2
Gypenoside XLVI	Apoptosis regulator Bcl-X	BCL2L1	Q07817	CHEMBL4625	Other ion channel	0.0642388	0 / 1
Gypenoside XLVI	Cyclin-dependent kinase 1	CDK1	P06493	CHEMBL308	Kinase	0.0642388	0 / 1
Gypenoside XLVI	Interleukin-2	IL2	P60568	CHEMBL5880	Secreted protein	0.0642388	1 / 1
Gypenoside XLVIII	Signal transducer and activator of transcription 3	STAT3	P40763	CHEMBL4026	Transcription factor	0.0738846	0 / 7
Gypenoside XLVIII	Apoptosis regulator Bcl-X	BCL2L1	Q07817	CHEMBL4625	Other ion channel	0.0642388	0 / 1
Gypenoside XLVIII	11-beta-hydroxysteroid dehydrogenase 2	HSD11B2	P80365	CHEMBL3746	Enzyme	0.0642388	0 / 4
Gypenoside XLVIII	11-beta-hydroxysteroid dehydrogenase 1	HSD11B1	P28845	CHEMBL4235	Enzyme	0.0642388	0 / 11
Gypenoside XLVIII	Platelet activating factor receptor	PTAFR	P25105	CHEMBL250	Family A G protein-coupled receptor	0.0642388	0 / 17
Gypenoside XLVIII	Sodium/potassium-transporting ATPase alpha-1 chain	ATP1A1	P05023	CHEMBL1807	Primary active transporter	0.0642388	3 / 2
Gypenoside XLVIII	Serotonin 2b (5-HT2b) receptor	HTR2B	P41595	CHEMBL1833	Family A G protein-coupled receptor	0.0642388	0 / 1
Gypenoside XLVIII	Alpha-2a adrenergic receptor	ADRA2A	P08913	CHEMBL1867	Family A G protein-coupled receptor	0.0642388	0 / 1
Gypenoside XLVIII	Adrenergic receptor alpha-2	ADRA2C	P18825	CHEMBL1916	Family A G protein-coupled receptor	0.0642388	0 / 1
Gypenoside XLVIII	Alpha-2b adrenergic receptor	ADRA2B	P18089	CHEMBL1942	Family A G protein-coupled receptor	0.0642388	0 / 1
Gypenoside XLVIII	Dopamine D1 receptor	DRD1	P21728	CHEMBL2056	Family A G protein-coupled receptor	0.0642388	0 / 1
Gypenoside XLVIII	Dopamine D2 receptor	DRD2	P14416	CHEMBL217	Family A G protein-coupled receptor	0.0642388	0 / 2
Gypenoside XLVIII	Alpha-1d adrenergic receptor	ADRA1D	P25100	CHEMBL223	Family A G protein-coupled receptor	0.0642388	0 / 1
Gypenoside XLVIII	Serotonin 2a (5-HT2a) receptor	HTR2A	P28223	CHEMBL224	Family A G protein-coupled receptor	0.0642388	0 / 1
Gypenoside XLVIII	Serotonin 2c (5-HT2c) receptor	HTR2C	P28335	CHEMBL225	Family A G protein-coupled receptor	0.0642388	0 / 1
Gypenoside XLVIII	Alpha-1a adrenergic receptor (by homology)	ADRA1A	P35348	CHEMBL229	Family A G protein-coupled receptor	0.0642388	0 / 3
Gypenoside XLVIII	Dopamine D3 receptor	DRD3	P35462	CHEMBL234	Family A G protein-coupled receptor	0.0642388	0 / 1
Gypenoside XLVIII	Cytochrome P450 2D6	CYP2D6	P10635	CHEMBL289	Cytochrome P450	0.0642388	0 / 1
Gypenoside XLVIII	Serotonin 6 (5-HT6) receptor	HTR6	P50406	CHEMBL3371	Family A G protein-coupled receptor	0.0642388	0 / 1
Gypenoside XLVIII	Serotonin 1b (5-HT1b) receptor (by homology)	HTR1B	P28222	CHEMBL1898	Family A G protein-coupled receptor	0.0642388	0 / 1
Gypenoside XLVIII	Interleukin-2	IL2	P60568	CHEMBL5880	Secreted protein	0.0642388	0 / 1
Gypenoside XLVIII	Vascular endothelial growth factor A	VEGFA	P15692	CHEMBL1783	Secreted protein	0.0642388	0 / 4
Gypenoside XLVIII	Acidic fibroblast growth factor	FGF1	P05230	CHEMBL2120	Secreted protein	0.0642388	0 / 5
Gypenoside XLVIII	Basic fibroblast growth factor	FGF2	P09038	CHEMBL3107	Secreted protein	0.0642388	0 / 3
Gypenoside XLVIII	Heparanase	HPSE	Q9Y251	CHEMBL3921	Enzyme	0.0642388	0 / 3
Gypenoside XLVIII	Thrombin	F2	P00734	CHEMBL204	Protease	0.0642388	0 / 8
Gypenoside XLVIII	Nuclear receptor ROR-gamma	RORC	P51449	CHEMBL1741186	Nuclear receptor	0.0642388	1 / 3
Gypenoside XLVIII	Vascular endothelial growth factor receptor 2	KDR	P35968	CHEMBL279	Kinase	0.0642388	0 / 1
Gypenoside XLVIII	Androgen Receptor (by homology)	AR	P10275	CHEMBL1871	Nuclear receptor	0.0642388	0 / 15
Gypenoside XLVIII	Glucocorticoid receptor	NR3C1	P04150	CHEMBL2034	Nuclear receptor	0.0642388	0 / 11
Gypenoside XLVIII	Matrix metalloproteinase 9	MMP9	P14780	CHEMBL321	Protease	0.0642388	0 / 1
Gypenoside XLVIII	Protein-tyrosine phosphatase 1B	PTPN1	P18031	CHEMBL335	Phosphatase	0.0642388	0 / 29
Gypenoside XLVIII	Protein phosphatase 2C beta	PPM1B	O75688	CHEMBL2845	Phosphatase	0.0642388	0 / 1
Gypenoside XLVIII	Serine/threonine protein phosphatase PP1-gamma catalytic subunit	PPP1CC	P36873	CHEMBL4438	Phosphatase	0.0642388	0 / 2
Gypenoside XLVIII	Serine/threonine protein phosphatase 2A, catalytic subunit, alpha isoform	PPP2CA	P67775	CHEMBL4703	Phosphatase	0.0642388	0 / 3
Gypenoside XLVIII	Serine/threonine protein phosphatase 2A, 56 kDa regulatory subunit, alpha isoform	PPP2R5A	Q15172	CHEMBL4763	Phosphatase	0.0642388	0 / 1
Gypenoside XLVIII	Gamma-secretase	PSEN2 PSENEN NCSTN APH1A PSEN1 APH1B	P49810 Q9NZ42 Q92542 Q96BI3 P49768 Q8WW43	CHEMBL2094135	Protease	0.0642388	0 / 10
Gypenoside XVII	Signal transducer and activator of transcription 3	STAT3	P40763	CHEMBL4026	Transcription factor	0.0833265	0 / 7
Gypenoside XVII	Platelet activating factor receptor	PTAFR	P25105	CHEMBL250	Family A G protein-coupled receptor	0.0642388	0 / 11
Gypenoside XVII	Interleukin-2	IL2	P60568	CHEMBL5880	Secreted protein	0.0642388	0 / 1
Gypenoside XVII	Vascular endothelial growth factor A	VEGFA	P15692	CHEMBL1783	Secreted protein	0.0642388	0 / 2
Gypenoside XVII	Acidic fibroblast growth factor	FGF1	P05230	CHEMBL2120	Secreted protein	0.0642388	0 / 5
Gypenoside XVII	Basic fibroblast growth factor	FGF2	P09038	CHEMBL3107	Secreted protein	0.0642388	0 / 2
Gypenoside XVII	Heparanase	HPSE	Q9Y251	CHEMBL3921	Enzyme	0.0642388	0 / 4
Gypenoside XVII	Nuclear receptor ROR-gamma	RORC	P51449	CHEMBL1741186	Nuclear receptor	0.0642388	0 / 2
Gypenoside XVII	Sodium/potassium-transporting ATPase alpha-1 chain	ATP1A1	P05023	CHEMBL1807	Primary active transporter	0.0642388	0 / 2
Gypenoside XVII	Gamma-secretase	PSEN2 PSENEN NCSTN APH1A PSEN1 APH1B	P49810 Q9NZ42 Q92542 Q96BI3 P49768 Q8WW43	CHEMBL2094135	Protease	0.0642388	0 / 8
Gypenoside XVII	Heat shock protein HSP 90-alpha	HSP90AA1	P07900	CHEMBL3880	Other cytosolic protein	0.0642388	0 / 2
Gypenoside XVII	Galectin-4	LGALS4	P56470	CHEMBL1671608	Other cytosolic protein	0.0642388	0 / 2
Gypenoside XVII	Galectin-3	LGALS3	P17931	CHEMBL4531	Other cytosolic protein	0.0642388	0 / 3
Gypenoside XVII	Galectin-8	LGALS8	O00214	CHEMBL5475	Other cytosolic protein	0.0642388	0 / 2
Gypenoside XVII	Apoptosis regulator Bcl-X	BCL2L1	Q07817	CHEMBL4625	Other ion channel	0.0642388	0 / 1
Gypenoside XVII	Cyclin-dependent kinase 1	CDK1	P06493	CHEMBL308	Kinase	0.0642388	0 / 1
Gypenoside XVII	11-beta-hydroxysteroid dehydrogenase 2	HSD11B2	P80365	CHEMBL3746	Enzyme	0.0642388	0 / 1
Gypenoside XVII	11-beta-hydroxysteroid dehydrogenase 1	HSD11B1	P28845	CHEMBL4235	Enzyme	0.0642388	0 / 3
Gypenoside XXV	Signal transducer and activator of transcription 3	STAT3	P40763	CHEMBL4026	Transcription factor	0.0833265	0 / 7
Gypenoside XXV	11-beta-hydroxysteroid dehydrogenase 2	HSD11B2	P80365	CHEMBL3746	Enzyme	0.0642388	0 / 4
Gypenoside XXV	11-beta-hydroxysteroid dehydrogenase 1	HSD11B1	P28845	CHEMBL4235	Enzyme	0.0642388	0 / 13
Gypenoside XXV	Apoptosis regulator Bcl-X	BCL2L1	Q07817	CHEMBL4625	Other ion channel	0.0642388	0 / 2
Gypenoside XXV	Nuclear receptor ROR-gamma	RORC	P51449	CHEMBL1741186	Nuclear receptor	0.0642388	0 / 3
Gypenoside XXV	Sodium/potassium-transporting ATPase alpha-1 chain	ATP1A1	P05023	CHEMBL1807	Primary active transporter	0.0642388	0 / 3
Gypenoside XXV	Platelet activating factor receptor	PTAFR	P25105	CHEMBL250	Family A G protein-coupled receptor	0.0642388	0 / 15
Gypenoside XXV	Serotonin 2b (5-HT2b) receptor	HTR2B	P41595	CHEMBL1833	Family A G protein-coupled receptor	0.0642388	0 / 1
Gypenoside XXV	Alpha-2a adrenergic receptor	ADRA2A	P08913	CHEMBL1867	Family A G protein-coupled receptor	0.0642388	0 / 1
Gypenoside XXV	Adrenergic receptor alpha-2	ADRA2C	P18825	CHEMBL1916	Family A G protein-coupled receptor	0.0642388	0 / 1
Gypenoside XXV	Alpha-2b adrenergic receptor	ADRA2B	P18089	CHEMBL1942	Family A G protein-coupled receptor	0.0642388	0 / 1
Gypenoside XXV	Dopamine D1 receptor	DRD1	P21728	CHEMBL2056	Family A G protein-coupled receptor	0.0642388	0 / 1
Gypenoside XXV	Dopamine D2 receptor	DRD2	P14416	CHEMBL217	Family A G protein-coupled receptor	0.0642388	0 / 2
Gypenoside XXV	Alpha-1d adrenergic receptor	ADRA1D	P25100	CHEMBL223	Family A G protein-coupled receptor	0.0642388	0 / 1
Gypenoside XXV	Serotonin 2a (5-HT2a) receptor	HTR2A	P28223	CHEMBL224	Family A G protein-coupled receptor	0.0642388	0 / 1
Gypenoside XXV	Serotonin 2c (5-HT2c) receptor	HTR2C	P28335	CHEMBL225	Family A G protein-coupled receptor	0.0642388	0 / 1
Gypenoside XXV	Alpha-1a adrenergic receptor (by homology)	ADRA1A	P35348	CHEMBL229	Family A G protein-coupled receptor	0.0642388	0 / 3
Gypenoside XXV	Dopamine D3 receptor	DRD3	P35462	CHEMBL234	Family A G protein-coupled receptor	0.0642388	0 / 1
Gypenoside XXV	Cytochrome P450 2D6	CYP2D6	P10635	CHEMBL289	Cytochrome P450	0.0642388	0 / 1
Gypenoside XXV	Serotonin 6 (5-HT6) receptor	HTR6	P50406	CHEMBL3371	Family A G protein-coupled receptor	0.0642388	0 / 1
Gypenoside XXV	Serotonin 1b (5-HT1b) receptor (by homology)	HTR1B	P28222	CHEMBL1898	Family A G protein-coupled receptor	0.0642388	0 / 1
Gypenoside XXV	Interleukin-2	IL2	P60568	CHEMBL5880	Secreted protein	0.0642388	0 / 1
Gypenoside XXV	Androgen Receptor (by homology)	AR	P10275	CHEMBL1871	Nuclear receptor	0.0642388	0 / 22
Gypenoside XXV	Glucocorticoid receptor	NR3C1	P04150	CHEMBL2034	Nuclear receptor	0.0642388	0 / 11
Gypenoside XXV	Matrix metalloproteinase 9	MMP9	P14780	CHEMBL321	Protease	0.0642388	0 / 1
Gypenoside XXV	Thrombin	F2	P00734	CHEMBL204	Protease	0.0642388	0 / 9
Gypenoside XXV	Vascular endothelial growth factor A	VEGFA	P15692	CHEMBL1783	Secreted protein	0.0642388	0 / 4
Gypenoside XXV	Acidic fibroblast growth factor	FGF1	P05230	CHEMBL2120	Secreted protein	0.0642388	0 / 5
Gypenoside XXV	Basic fibroblast growth factor	FGF2	P09038	CHEMBL3107	Secreted protein	0.0642388	0 / 2
Gypenoside XXV	Heparanase	HPSE	Q9Y251	CHEMBL3921	Enzyme	0.0642388	0 / 3
Gypenoside XXV	Gamma-secretase	PSEN2 PSENEN NCSTN APH1A PSEN1 APH1B	P49810 Q9NZ42 Q92542 Q96BI3 P49768 Q8WW43	CHEMBL2094135	Protease	0.0642388	0 / 10
Gypenoside XXV	Protein phosphatase 2C beta	PPM1B	O75688	CHEMBL2845	Phosphatase	0.0642388	0 / 1
Gypenoside XXV	Protein-tyrosine phosphatase 1B	PTPN1	P18031	CHEMBL335	Phosphatase	0.0642388	0 / 29
Gypenoside XXV	Serine/threonine protein phosphatase PP1-gamma catalytic subunit	PPP1CC	P36873	CHEMBL4438	Phosphatase	0.0642388	0 / 2
Gypenoside XXV	Serine/threonine protein phosphatase 2A, catalytic subunit, alpha isoform	PPP2CA	P67775	CHEMBL4703	Phosphatase	0.0642388	0 / 3
Gypenoside XXV	Serine/threonine protein phosphatase 2A, 56 kDa regulatory subunit, alpha isoform	PPP2R5A	Q15172	CHEMBL4763	Phosphatase	0.0642388	0 / 1
Gypenoside XXXVII	Signal transducer and activator of transcription 3	STAT3	P40763	CHEMBL4026	Transcription factor	0.0738846	0 / 7
Gypenoside XXXVII	Nuclear receptor ROR-gamma	RORC	P51449	CHEMBL1741186	Nuclear receptor	0.0642388	0 / 2
Gypenoside XXXVII	11-beta-hydroxysteroid dehydrogenase 2	HSD11B2	P80365	CHEMBL3746	Enzyme	0.0642388	0 / 3
Gypenoside XXXVII	11-beta-hydroxysteroid dehydrogenase 1	HSD11B1	P28845	CHEMBL4235	Enzyme	0.0642388	0 / 10
Gypenoside XXXVII	Apoptosis regulator Bcl-X	BCL2L1	Q07817	CHEMBL4625	Other ion channel	0.0642388	0 / 3
Gypenoside XXXVII	Platelet activating factor receptor	PTAFR	P25105	CHEMBL250	Family A G protein-coupled receptor	0.0642388	0 / 15
Gypenoside XXXVII	Serotonin 2b (5-HT2b) receptor	HTR2B	P41595	CHEMBL1833	Family A G protein-coupled receptor	0.0642388	0 / 1
Gypenoside XXXVII	Alpha-2a adrenergic receptor	ADRA2A	P08913	CHEMBL1867	Family A G protein-coupled receptor	0.0642388	0 / 1
Gypenoside XXXVII	Adrenergic receptor alpha-2	ADRA2C	P18825	CHEMBL1916	Family A G protein-coupled receptor	0.0642388	0 / 1
Gypenoside XXXVII	Alpha-2b adrenergic receptor	ADRA2B	P18089	CHEMBL1942	Family A G protein-coupled receptor	0.0642388	0 / 1
Gypenoside XXXVII	Dopamine D1 receptor	DRD1	P21728	CHEMBL2056	Family A G protein-coupled receptor	0.0642388	0 / 1
Gypenoside XXXVII	Dopamine D2 receptor	DRD2	P14416	CHEMBL217	Family A G protein-coupled receptor	0.0642388	0 / 2
Gypenoside XXXVII	Alpha-1d adrenergic receptor	ADRA1D	P25100	CHEMBL223	Family A G protein-coupled receptor	0.0642388	0 / 1
Gypenoside XXXVII	Serotonin 2a (5-HT2a) receptor	HTR2A	P28223	CHEMBL224	Family A G protein-coupled receptor	0.0642388	0 / 1
Gypenoside XXXVII	Serotonin 2c (5-HT2c) receptor	HTR2C	P28335	CHEMBL225	Family A G protein-coupled receptor	0.0642388	0 / 1
Gypenoside XXXVII	Alpha-1a adrenergic receptor (by homology)	ADRA1A	P35348	CHEMBL229	Family A G protein-coupled receptor	0.0642388	0 / 3
Gypenoside XXXVII	Dopamine D3 receptor	DRD3	P35462	CHEMBL234	Family A G protein-coupled receptor	0.0642388	0 / 1
Gypenoside XXXVII	Cytochrome P450 2D6	CYP2D6	P10635	CHEMBL289	Cytochrome P450	0.0642388	0 / 1
Gypenoside XXXVII	Serotonin 6 (5-HT6) receptor	HTR6	P50406	CHEMBL3371	Family A G protein-coupled receptor	0.0642388	0 / 1
Gypenoside XXXVII	Serotonin 1b (5-HT1b) receptor (by homology)	HTR1B	P28222	CHEMBL1898	Family A G protein-coupled receptor	0.0642388	0 / 1
Gypenoside XXXVII	Sodium/potassium-transporting ATPase alpha-1 chain	ATP1A1	P05023	CHEMBL1807	Primary active transporter	0.0642388	0 / 1
Gypenoside XXXVII	Vascular endothelial growth factor receptor 2	KDR	P35968	CHEMBL279	Kinase	0.0642388	0 / 1
Gypenoside XXXVII	Interleukin-2	IL2	P60568	CHEMBL5880	Secreted protein	0.0642388	0 / 1
Gypenoside XXXVII	Androgen Receptor (by homology)	AR	P10275	CHEMBL1871	Nuclear receptor	0.0642388	0 / 22
Gypenoside XXXVII	Glucocorticoid receptor	NR3C1	P04150	CHEMBL2034	Nuclear receptor	0.0642388	0 / 11
Gypenoside XXXVII	Matrix metalloproteinase 9	MMP9	P14780	CHEMBL321	Protease	0.0642388	0 / 1
Gypenoside XXXVII	Thrombin	F2	P00734	CHEMBL204	Protease	0.0642388	0 / 9
Gypenoside XXXVII	Vascular endothelial growth factor A	VEGFA	P15692	CHEMBL1783	Secreted protein	0.0642388	0 / 4
Gypenoside XXXVII	Acidic fibroblast growth factor	FGF1	P05230	CHEMBL2120	Secreted protein	0.0642388	0 / 5
Gypenoside XXXVII	Basic fibroblast growth factor	FGF2	P09038	CHEMBL3107	Secreted protein	0.0642388	0 / 3
Gypenoside XXXVII	Heparanase	HPSE	Q9Y251	CHEMBL3921	Enzyme	0.0642388	0 / 3
Gypenoside XXXVII	Gamma-secretase	PSEN2 PSENEN NCSTN APH1A PSEN1 APH1B	P49810 Q9NZ42 Q92542 Q96BI3 P49768 Q8WW43	CHEMBL2094135	Protease	0.0642388	0 / 10
Gypenoside XXXVII	Protein phosphatase 2C beta	PPM1B	O75688	CHEMBL2845	Phosphatase	0.0642388	0 / 1
Gypenoside XXXVII	Protein-tyrosine phosphatase 1B	PTPN1	P18031	CHEMBL335	Phosphatase	0.0642388	0 / 29
Gypenoside XXXVII	Serine/threonine protein phosphatase PP1-gamma catalytic subunit	PPP1CC	P36873	CHEMBL4438	Phosphatase	0.0642388	0 / 2
Gypenoside XXXVII	Serine/threonine protein phosphatase 2A, catalytic subunit, alpha isoform	PPP2CA	P67775	CHEMBL4703	Phosphatase	0.0642388	0 / 4
Gypenoside XXXVII	Serine/threonine protein phosphatase 2A, 56 kDa regulatory subunit, alpha isoform	PPP2R5A	Q15172	CHEMBL4763	Phosphatase	0.0642388	0 / 1
Gypsogenin	Protein-tyrosine phosphatase 1B	PTPN1	P18031	CHEMBL335	Phosphatase	0.776869	65 / 68
Gypsogenin	11-beta-hydroxysteroid dehydrogenase 1	HSD11B1	P28845	CHEMBL4235	Enzyme	0.768586	43 / 41
Gypsogenin	Aldo-keto reductase family 1 member B10	AKR1B10	O60218	CHEMBL5983	Enzyme	0.743659	9 / 7
Gypsogenin	DNA polymerase beta	POLB	P06746	CHEMBL2392	Enzyme	0.735354	8 / 14
Gypsogenin	T-cell protein-tyrosine phosphatase	PTPN2	P17706	CHEMBL3807	Phosphatase	0.735354	23 / 24
Gypsogenin	Phospholipase A2 group 1B	PLA2G1B	P04054	CHEMBL4426	Enzyme	0.735354	1 / 1
Gypsogenin	Dual specificity phosphatase Cdc25B	CDC25B	P30305	CHEMBL4804	Phosphatase	0.735354	3 / 6
Gypsogenin	Phosphodiesterase 4D	PDE4D	Q08499	CHEMBL288	Phosphodiesterase	0.727029	6 / 1
Gypsogenin	Nuclear receptor ROR-gamma	RORC	P51449	CHEMBL1741186	Nuclear receptor	0.71037	1 / 9
Gypsogenin	Receptor-type tyrosine-protein phosphatase F (LAR)	PTPRF	P10586	CHEMBL3521	Membrane receptor	0.71037	1 / 1
Gypsogenin	Low molecular weight phosphotyrosine protein phosphatase	ACP1	P24666	CHEMBL4903	Phosphatase	0.71037	1 / 2
Gypsogenin	CD81 antigen	CD81	P60033	CHEMBL1075180	Surface antigen	0.502589	1 / 1
Gypsogenin	Prostaglandin E synthase	PTGES	O14684	CHEMBL5658	Enzyme	0.203345	25 / 14
Gypsogenin	Nitric oxide synthase, inducible	NOS2	P35228	CHEMBL4481	Enzyme	0.136845	5 / 20
Gypsogenin	Protein-tyrosine phosphatase 1C	PTPN6	P29350	CHEMBL3166	Phosphatase	0.128532	2 / 2
Gypsogenin	Prolyl endopeptidase	PREP	P48147	CHEMBL3202	Protease	0.128532	2 / 3
Gypsogenin	Carboxylesterase 2	CES2	O00748	CHEMBL3180	Enzyme	0.128532	1 / 14
Gypsogenin	Androgen Receptor	AR	P10275	CHEMBL1871	Nuclear receptor	0.128532	4 / 126
Gypsogenin	Fatty acid-binding protein, liver	FABP1	P07148	CHEMBL5421	Fatty acid binding protein family	0.128532	0 / 3
Gypsogenin	Peroxisome proliferator-activated receptor gamma	PPARG	P37231	CHEMBL235	Nuclear receptor	0.120226	66 / 24
Gypsogenin	Acyl-CoA desaturase	SCD	O00767	CHEMBL5555	Enzyme	0.120226	0 / 1
Gypsogenin	Telomerase reverse transcriptase	TERT	O14746	CHEMBL2916	Enzyme	0.120226	1 / 2
Gypsogenin	Cyclooxygenase-2	PTGS2	P35354	CHEMBL230	Oxidoreductase	0.120226	4 / 5
Gypsogenin	Protein farnesyltransferase	FNTA FNTB	P49354 P49356	CHEMBL2094108	Enzyme	0.120226	46 / 14
Gypsogenin	Leukotriene B4 receptor 1	LTB4R	Q15722	CHEMBL3911	Family A G protein-coupled receptor	0.120226	30 / 6
Gypsogenin	11-beta-hydroxysteroid dehydrogenase 2	HSD11B2	P80365	CHEMBL3746	Enzyme	0.120226	13 / 19
Gypsogenin	Protein kinase C eta	PRKCH	P24723	CHEMBL3616	Kinase	0.120226	1 / 1
Gypsogenin	Protein-tyrosine phosphatase 2C	PTPN11	Q06124	CHEMBL3864	Phosphatase	0.120226	6 / 1
Gypsogenin	Peroxisome proliferator-activated receptor alpha	PPARA	Q07869	CHEMBL239	Nuclear receptor	0.120226	12 / 17
Gypsogenin	Peroxisome proliferator-activated receptor delta	PPARD	Q03181	CHEMBL3979	Nuclear receptor	0.120226	10 / 11
Gypsogenin	Cytochrome P450 19A1	CYP19A1	P11511	CHEMBL1978	Cytochrome P450	0.120226	0 / 256
Gypsogenin	Dual specificity phosphatase Cdc25A	CDC25A	P30304	CHEMBL3775	Phosphatase	0.120226	2 / 16
Gypsogenin	Mineralocorticoid receptor	NR3C2	P08235	CHEMBL1994	Nuclear receptor	0.120226	0 / 25
Gypsogenin	Anandamide amidohydrolase	FAAH	O00519	CHEMBL2243	Enzyme	0.120226	1 / 14
Gypsogenin	Estrogen receptor beta	ESR2	Q92731	CHEMBL242	Nuclear receptor	0.120226	18 / 45
Gypsogenin	Prostanoid EP2 receptor (by homology)	PTGER2	P43116	CHEMBL1881	Family A G protein-coupled receptor	0.120226	63 / 25
Gypsogenin	Fatty acid binding protein adipocyte	FABP4	P15090	CHEMBL2083	Fatty acid binding protein family	0.120226	7 / 4
Gypsogenin	Fatty acid binding protein muscle	FABP3	P05413	CHEMBL3344	Fatty acid binding protein family	0.120226	2 / 5
Gypsogenin	Fatty acid binding protein epidermal	FABP5	Q01469	CHEMBL3674	Fatty acid binding protein family	0.120226	1 / 2
Gypsogenin	Corticosteroid binding globulin	SERPINA6	P08185	CHEMBL2421	Secreted protein	0.120226	0 / 23
Gypsogenin	Testis-specific androgen-binding protein	SHBG	P04278	CHEMBL3305	Secreted protein	0.120226	0 / 54
Gypsogenin	Glucose-6-phosphate 1-dehydrogenase	G6PD	P11413	CHEMBL5347	Enzyme	0.120226	0 / 7
Gypsogenin	Cytochrome P450 51 (by homology)	CYP51A1	Q16850	CHEMBL3849	Cytochrome P450	0.120226	0 / 2
Gypsogenin	Cyclooxygenase-1	PTGS1	P23219	CHEMBL221	Oxidoreductase	0.120226	0 / 2
Gypsogenin	Sigma opioid receptor	SIGMAR1	Q99720	CHEMBL287	Membrane receptor	0.120226	0 / 4
Gypsogenin	Cytochrome P450 17A1	CYP17A1	P05093	CHEMBL3522	Cytochrome P450	0.120226	0 / 42
Gypsogenin	Arachidonate 5-lipoxygenase	ALOX5	P09917	CHEMBL215	Oxidoreductase	0.120226	16 / 21
Gypsogenin	LXR-alpha	NR1H3	Q13133	CHEMBL2808	Nuclear receptor	0.120226	2 / 19
Gypsogenin	Adenosine A3 receptor	ADORA3	P0DMS8	CHEMBL256	Family A G protein-coupled receptor	0.120226	0 / 1
Gypsogenin	Prostanoid EP4 receptor (by homology)	PTGER4	P35408	CHEMBL1836	Family A G protein-coupled receptor	0.120226	103 / 10
Gypsogenin	Toll-like receptor (TLR7/TLR9)	TLR9	Q9NR96	CHEMBL5804	Toll-like and Il-1 receptors	0.120226	1 / 0
Gypsogenin	HMG-CoA reductase	HMGCR	P04035	CHEMBL402	Oxidoreductase	0.120226	73 / 73
Gypsogenin	5-lipoxygenase activating protein	ALOX5AP	P20292	CHEMBL4550	Other cytosolic protein	0.120226	75 / 0
Gypsogenin	Glucocorticoid receptor	NR3C1	P04150	CHEMBL2034	Nuclear receptor	0.120226	13 / 37
Gypsogenin	DNA topoisomerase I	TOP1	P11387	CHEMBL1781	Isomerase	0.120226	0 / 2
Gypsogenin	Progesterone receptor	PGR	P06401	CHEMBL208	Nuclear receptor	0.120226	6 / 46
Gypsogenin	Prostanoid IP receptor	PTGIR	P43119	CHEMBL1995	Family A G protein-coupled receptor	0.120226	10 / 9
Gypsogenin	Bile acid receptor FXR	NR1H4	Q96RI1	CHEMBL2047	Nuclear receptor	0.120226	12 / 8
Gypsogenin	G-protein coupled bile acid receptor 1	GPBAR1	Q8TDU6	CHEMBL5409	Family A G protein-coupled receptor	0.120226	13 / 14
Gypsogenin	Prostanoid EP1 receptor (by homology)	PTGER1	P34995	CHEMBL1811	Family A G protein-coupled receptor	0.120226	25 / 13
Gypsogenin	Butyrylcholinesterase	BCHE	P06276	CHEMBL1914	Hydrolase	0.120226	1 / 3
Gypsogenin	Free fatty acid receptor 1	FFAR1	O14842	CHEMBL4422	Family A G protein-coupled receptor	0.120226	1 / 3
Gypsogenin	Bile acid transporter	SLC10A1	Q14973	CHEMBL5287	Electrochemical transporter	0.120226	2 / 0
Gypsogenin	Estrogen receptor alpha	ESR1	P03372	CHEMBL206	Nuclear receptor	0.120226	76 / 38
Gypsogenin	G protein-coupled receptor 44	PTGDR2	Q9Y5Y4	CHEMBL5071	Family A G protein-coupled receptor	0.120226	97 / 0
Gypsogenin	DNA polymerase alpha subunit	POLA1	P09884	CHEMBL1828	Transferase	0.120226	0 / 8
Gypsogenin	Glutamate receptor ionotropic kainate 1	GRIK1	P39086	CHEMBL1918	Ligand-gated ion channel	0.120226	0 / 24
Gypsogenin	Muscarinic acetylcholine receptor M2	CHRM2	P08172	CHEMBL211	Family A G protein-coupled receptor	0.120226	0 / 1
Gypsogenin	Norepinephrine transporter	SLC6A2	P23975	CHEMBL222	Electrochemical transporter	0.120226	0 / 2
Gypsogenin	Glutamate receptor ionotropic kainate 2	GRIK2	Q13002	CHEMBL3683	Ligand-gated ion channel	0.120226	0 / 6
Gypsogenin	Solute carrier family 22 member 6 (by homology)	SLC22A6	Q4U2R8	CHEMBL1641347	Electrochemical transporter	0.120226	0 / 2
Gypsogenin	Steroid 5-alpha-reductase 2	SRD5A2	P31213	CHEMBL1856	Oxidoreductase	0.120226	5 / 19
Gypsogenin	Ileal bile acid transporter	SLC10A2	Q12908	CHEMBL2778	Electrochemical transporter	0.120226	9 / 0
Gypsogenin	Indoleamine 2,3-dioxygenase	IDO1	P14902	CHEMBL4685	Enzyme	0.120226	0 / 1
Gypsogenin	Nuclear receptor ROR-alpha	RORA	P35398	CHEMBL5868	Nuclear receptor	0.120226	0 / 3
(20S)-Protopanaxadiol	Protein-tyrosine phosphatase 1B	PTPN1	P18031	CHEMBL335	Phosphatase	0.167668	59 / 49
(20S)-Protopanaxadiol	Norepinephrine transporter	SLC6A2	P23975	CHEMBL222	Electrochemical transporter	0.109013	18 / 2
(20S)-Protopanaxadiol	Androgen Receptor	AR	P10275	CHEMBL1871	Nuclear receptor	0.100634	45 / 77
(20S)-Protopanaxadiol	Cytochrome P450 2C19	CYP2C19	P33261	CHEMBL3622	Cytochrome P450	0.100634	10 / 2
(20S)-Protopanaxadiol	Estrogen receptor alpha	ESR1	P03372	CHEMBL206	Nuclear receptor	0.100634	20 / 38
(20S)-Protopanaxadiol	Serotonin transporter	SLC6A4	P31645	CHEMBL228	Electrochemical transporter	0.100634	98 / 5
(20S)-Protopanaxadiol	Muscarinic acetylcholine receptor M2	CHRM2	P08172	CHEMBL211	Family A G protein-coupled receptor	0.100634	27 / 2
(20S)-Protopanaxadiol	Cytochrome P450 51 (by homology)	CYP51A1	Q16850	CHEMBL3849	Cytochrome P450	0.100634	5 / 3
(20S)-Protopanaxadiol	HMG-CoA reductase	HMGCR	P04035	CHEMBL402	Oxidoreductase	0.100634	90 / 3
(20S)-Protopanaxadiol	Cytochrome P450 19A1	CYP19A1	P11511	CHEMBL1978	Cytochrome P450	0.100634	5 / 91
(20S)-Protopanaxadiol	Nuclear receptor subfamily 1 group I member 3 (by homology)	NR1I3	Q14994	CHEMBL5503	Nuclear receptor	0.100634	0 / 2
(20S)-Protopanaxadiol	LXR-alpha	NR1H3	Q13133	CHEMBL2808	Nuclear receptor	0.100634	23 / 21
(20S)-Protopanaxadiol	Acetylcholinesterase	ACHE	P22303	CHEMBL220	Hydrolase	0.100634	28 / 2
(20S)-Protopanaxadiol	11-beta-hydroxysteroid dehydrogenase 1	HSD11B1	P28845	CHEMBL4235	Enzyme	0.100634	261 / 21
(20S)-Protopanaxadiol	Potassium-transporting ATPase alpha chain 2	ATP12A	P54707	CHEMBL2933	Primary active transporter	0.100634	7 / 3
(20S)-Protopanaxadiol	Niemann-Pick C1-like protein 1	NPC1L1	Q9UHC9	CHEMBL2027	Other membrane protein	0.100634	14 / 11
(20S)-Protopanaxadiol	Nuclear receptor ROR-gamma	RORC	P51449	CHEMBL1741186	Nuclear receptor	0.100634	25 / 9
(20S)-Protopanaxadiol	Cytochrome P450 17A1	CYP17A1	P05093	CHEMBL3522	Cytochrome P450	0.100634	8 / 28
(20S)-Protopanaxadiol	Estrogen receptor beta	ESR2	Q92731	CHEMBL242	Nuclear receptor	0.100634	16 / 46
(20S)-Protopanaxadiol	Vitamin D receptor	VDR	P11473	CHEMBL1977	Nuclear receptor	0.100634	74 / 46
(20S)-Protopanaxadiol	Testis-specific androgen-binding protein	SHBG	P04278	CHEMBL3305	Secreted protein	0.100634	1 / 41
(20S)-Protopanaxadiol	Carboxylesterase 2	CES2	O00748	CHEMBL3180	Enzyme	0.100634	8 / 7
(20S)-Protopanaxadiol	UDP-glucuronosyltransferase 2B7	UGT2B7	P16662	CHEMBL4370	Enzyme	0.100634	0 / 22
(20S)-Protopanaxadiol	Cytochrome P450 24A1	CYP24A1	Q07973	CHEMBL4521	Enzyme	0.100634	9 / 0
(20S)-Protopanaxadiol	Butyrylcholinesterase	BCHE	P06276	CHEMBL1914	Hydrolase	0.100634	12 / 2
(20S)-Protopanaxadiol	Tyrosine-protein kinase BRK	PTK6	Q13882	CHEMBL4601	Kinase	0.100634	11 / 0
(20S)-Protopanaxadiol	C-C chemokine receptor type 1	CCR1	P32246	CHEMBL2413	Family A G protein-coupled receptor	0.100634	92 / 0
(20S)-Protopanaxadiol	Phosphodiesterase 10A	PDE10A	Q9Y233	CHEMBL4409	Phosphodiesterase	0.100634	196 / 0
(20S)-Protopanaxadiol	Aldo-keto-reductase family 1 member C3	AKR1C3	P42330	CHEMBL4681	Enzyme	0.100634	7 / 0
(20S)-Protopanaxadiol	Interleukin-6 receptor subunit beta	IL6ST	P40189	CHEMBL3124734	Membrane receptor	0.100634	2 / 0
(20S)-Protopanaxadiol	Epoxide hydratase	EPHX2	P34913	CHEMBL2409	Protease	0.100634	34 / 0
(20S)-Protopanaxadiol	Smoothened homolog	SMO	Q99835	CHEMBL5971	Frizzled family G protein-coupled receptor	0.100634	45 / 0
(20S)-Protopanaxadiol	Adenosine A1 receptor	ADORA1	P30542	CHEMBL226	Family A G protein-coupled receptor	0.100634	19 / 0
(20S)-Protopanaxadiol	Adenosine A2a receptor	ADORA2A	P29274	CHEMBL251	Family A G protein-coupled receptor	0.100634	21 / 0
(20S)-Protopanaxadiol	Protein kinase C gamma	PRKCG	P05129	CHEMBL2938	Kinase	0.100634	11 / 0
(20S)-Protopanaxadiol	Protein kinase C delta	PRKCD	Q05655	CHEMBL2996	Kinase	0.100634	30 / 0
(20S)-Protopanaxadiol	Protein kinase C beta	PRKCB	P05771	CHEMBL3045	Kinase	0.100634	69 / 0
(20S)-Protopanaxadiol	Protein kinase C epsilon	PRKCE	Q02156	CHEMBL3582	Kinase	0.100634	13 / 0
(20S)-Protopanaxadiol	Pregnane X receptor	NR1I2	O75469	CHEMBL3401	Nuclear receptor	0.100634	3 / 0
(20S)-Protopanaxadiol	Cyclin-dependent kinase 6	CDK6	Q00534	CHEMBL2508	Kinase	0.100634	19 / 0
(20S)-Protopanaxadiol	Cyclin-dependent kinase 4	CDK4	P11802	CHEMBL331	Kinase	0.100634	43 / 0
(20S)-Protopanaxadiol	ALK tyrosine kinase receptor	ALK	Q9UM73	CHEMBL4247	Kinase	0.100634	97 / 0
(20S)-Protopanaxadiol	Bile acid receptor FXR	NR1H4	Q96RI1	CHEMBL2047	Nuclear receptor	0.100634	12 / 2
(20S)-Protopanaxadiol	Phosphodiesterase 2A	PDE2A	O00408	CHEMBL2652	Phosphodiesterase	0.100634	33 / 0
(20S)-Protopanaxadiol	Phosphodiesterase 4B	PDE4B	Q07343	CHEMBL275	Phosphodiesterase	0.100634	33 / 0
(20S)-Protopanaxadiol	Voltage-gated potassium channel subunit Kv1.3	KCNA3	P22001	CHEMBL4633	Voltage-gated ion channel	0.100634	6 / 0
(20S)-Protopanaxadiol	11-beta-hydroxysteroid dehydrogenase 2	HSD11B2	P80365	CHEMBL3746	Enzyme	0.100634	8 / 5
(20S)-Protopanaxadiol	p53-binding protein Mdm-2	MDM2	Q00987	CHEMBL5023	Other nuclear protein	0.100634	98 / 0
(20S)-Protopanaxadiol	c-Jun N-terminal kinase 1	MAPK8	P45983	CHEMBL2276	Kinase	0.100634	74 / 0
(20S)-Protopanaxadiol	MAP kinase p38 alpha	MAPK14	Q16539	CHEMBL260	Kinase	0.100634	162 / 0
(20S)-Protopanaxadiol	Cytochrome P450 2C9	CYP2C9	P11712	CHEMBL3397	Cytochrome P450	0.100634	10 / 0
(20S)-Protopanaxadiol	Cytochrome P450 3A4	CYP3A4	P08684	CHEMBL340	Cytochrome P450	0.100634	12 / 0
(20S)-Protopanaxadiol	Subtilisin/kexin type 7	PCSK7	Q16549	CHEMBL2232	Protease	0.100634	1 / 0
(20S)-Protopanaxadiol	G-protein coupled receptor 55	GPR55	Q9Y2T6	CHEMBL1075322	Family A G protein-coupled receptor	0.100634	1 / 0
(20S)-Protopanaxadiol	N-arachidonyl glycine receptor	GPR18	Q14330	CHEMBL2384898	Family A G protein-coupled receptor	0.100634	1 / 0
(20S)-Protopanaxadiol	Calcitonin gene-related peptide type 1 receptor	CALCRL	Q16602	CHEMBL3798	Family B G protein-coupled receptor	0.100634	14 / 0
(20S)-Protopanaxadiol	Serine/threonine-protein kinase Chk1	CHEK1	O14757	CHEMBL4630	Kinase	0.100634	43 / 0
Panaxadiol	Cytochrome P450 19A1	CYP19A1	P11511	CHEMBL1978	Cytochrome P450	0.11739	7 / 12
Panaxadiol	Cytochrome P450 51 (by homology)	CYP51A1	Q16850	CHEMBL3849	Cytochrome P450	0.100634	11 / 1
Panaxadiol	Sonic hedgehog protein (by homology)	SHH	Q15465	CHEMBL5602	Unclassified protein	0.100634	11 / 10
Panaxadiol	Norepinephrine transporter	SLC6A2	P23975	CHEMBL222	Electrochemical transporter	0.100634	31 / 0
Panaxadiol	Neurokinin 2 receptor	TACR2	P21452	CHEMBL2327	Family A G protein-coupled receptor	0.100634	106 / 0
Panaxadiol	Dopamine transporter	SLC6A3	Q01959	CHEMBL238	Electrochemical transporter	0.100634	88 / 0
Panaxadiol	Corticotropin releasing factor receptor 1 (by homology)	CRHR1	P34998	CHEMBL1800	Family B G protein-coupled receptor	0.100634	51 / 0
Panaxadiol	ALK tyrosine kinase receptor	ALK	Q9UM73	CHEMBL4247	Kinase	0.100634	53 / 0
[truncated: 3,782 more rows]

## Sheet: target prediction
probability >0	probability >0.06	probability >0.08
[truncated: 399 more rows]
