# Supplementary material for: Gypenosides exert cardioprotective effects by promoting mitophagy and activating PI3K/Akt/GSK-3β/Mcl-1 signaling
Source: PeerJ. 2024 Jun 20;12:e17538. doi: 10.7717/peerj.17538 (PMC11193969; doi:10.7717/peerj.17538)
Supplement: Supplemental Information 1 [file peerj-12-17538-s001.zip › raw data-network pharmacology/2 PPI.xls]

## Sheet: 45个hub genes
SUID	AverageShortestPathLength	BetweennessCentrality	ClosenessCentrality	ClusteringCoefficient	Degree	Eccentricity	IsSingleNode	name	NeighborhoodConnectivity	NumberOfDirectedEdges	NumberOfUndirectedEdges	PartnerOfMultiEdgedNodePairs	Radiality	SelfLoops	shared name	Stress	TopologicalCoefficient
178	1.65306	0.0040264	0.604938	0.694168	38	3	FALSE	IGF1R	40.0526	38	0	0	0.836735	0	IGF1R	674	0.426092
116	1.33673	0.0554455	0.748092	0.421445	66	3	FALSE	VEGFA	30.697	66	0	0	0.915816	0	VEGFA	4796	0.316464
118	1.55102	0.0143651	0.644737	0.531028	48	3	FALSE	MMP9	34.5208	48	0	0	0.862245	0	MMP9	1896	0.367243
182	1.7551	0.00176939	0.569767	0.750538	31	3	FALSE	KIT	40.2258	31	0	0	0.811224	0	KIT	362	0.442042
120	1.31633	0.0851727	0.75969	0.384109	68	3	FALSE	SRC	29.5	68	0	0	0.920918	0	SRC	5950	0.304124
185	1.79592	0.0404598	0.556818	0.492754	24	3	FALSE	PRKACA	34.7083	24	0	0	0.80102	0	PRKACA	3206	0.369238
251	1.84694	0.00311734	0.541436	0.757246	24	4	FALSE	FLT1	40.875	24	0	0	0.788265	0	FLT1	284	0.454167
187	1.76531	0.00964285	0.566474	0.703226	31	3	FALSE	EZH2	39.5161	31	0	0	0.808673	0	EZH2	1292	0.439068
190	1.71429	0.00506202	0.583333	0.697581	32	3	FALSE	PGR	40.5625	32	0	0	0.821429	0	PGR	678	0.431516
256	1.83673	0.000928	0.544444	0.8	25	4	FALSE	PDGFRB	43.68	25	0	0	0.790816	0	PDGFRB	202	0.485333
192	1.4898	0.0291726	0.671233	0.510558	52	3	FALSE	HSP90AA1	33.8654	52	0	0	0.877551	0	HSP90AA1	2836	0.352764
258	1.78571	0.00127356	0.56	0.806154	26	3	FALSE	RET	41.9231	26	0	0	0.803571	0	RET	252	0.450786
131	1.45918	0.0260333	0.685315	0.486373	54	3	FALSE	MAPK1	33.1852	54	0	0	0.885204	0	MAPK1	2834	0.342115
195	1.52041	0.0149619	0.657718	0.568163	50	3	FALSE	MTOR	35.66	50	0	0	0.869898	0	MTOR	2054	0.375368
197	1.79592	0.00429443	0.556818	0.707692	26	3	FALSE	PARP1	40.8077	26	0	0	0.80102	0	PARP1	492	0.443562
266	1.68367	0.00406938	0.593939	0.684127	36	3	FALSE	KDR	38.75	36	0	0	0.829082	0	KDR	676	0.416667
202	1.54082	0.0144904	0.649007	0.563776	49	3	FALSE	ESR1	35.1224	49	0	0	0.864796	0	ESR1	1926	0.373643
139	1.60204	0.0321937	0.624204	0.475083	43	3	FALSE	PPARG	33.6512	43	0	0	0.84949	0	PPARG	3216	0.357991
75	1.84694	0.00688064	0.541436	0.74	25	4	FALSE	NTRK1	41.6	25	0	0	0.788265	0	NTRK1	894	0.472273
331	1.79592	0.0138412	0.556818	0.556923	26	3	FALSE	INSR	35.5769	26	0	0	0.80102	0	INSR	1324	0.386706
77	1.70408	0.016657	0.586826	0.595699	31	3	FALSE	GSK3B	38.2581	31	0	0	0.82398	0	GSK3B	1768	0.398522
207	1.66327	0.00549799	0.601227	0.651652	37	3	FALSE	MAPK8	38.5946	37	0	0	0.834184	0	MAPK8	832	0.410581
271	1.83673	0.000727	0.544444	0.84	25	4	FALSE	TERT	44.2	25	0	0	0.790816	0	TERT	164	0.491111
143	1.67347	0.00452999	0.597561	0.677311	35	3	FALSE	PTPN11	38.7429	35	0	0	0.831633	0	PTPN11	790	0.40782
81	1.57143	0.0193097	0.636364	0.541414	45	3	FALSE	PTGS2	35.3111	45	0	0	0.857143	0	PTGS2	2024	0.371696
276	1.80612	0.00883882	0.553672	0.705747	30	4	FALSE	FGFR1	39.0667	30	0	0	0.798469	0	FGFR1	938	0.443939
85	1.37755	0.0856486	0.725926	0.373016	64	3	FALSE	IL6	29.1094	64	0	0	0.905612	0	IL6	5942	0.306414
88	1.65306	0.0117133	0.604938	0.605974	38	3	FALSE	IL2	37.2368	38	0	0	0.836735	0	IL2	1196	0.396137
155	1.61224	0.0128046	0.620253	0.609986	39	3	FALSE	JAK2	37.8205	39	0	0	0.846939	0	JAK2	1486	0.389902
220	1.7551	0.00560771	0.569767	0.625287	30	3	FALSE	JAK1	37.2333	30	0	0	0.811224	0	JAK1	634	0.40471
157	1.7551	0.0271559	0.569767	0.464387	27	3	FALSE	PPARA	34.7037	27	0	0	0.811224	0	PPARA	2814	0.365302
94	1.68367	0.00639787	0.593939	0.61746	36	3	FALSE	MMP2	37.4722	36	0	0	0.829082	0	MMP2	886	0.402927
351	1.81633	0.00243344	0.550562	0.706522	24	3	FALSE	FGF1	39.75	24	0	0	0.795918	0	FGF1	414	0.432065
96	1.67347	0.0138266	0.597561	0.598413	36	3	FALSE	MAPK14	37.6944	36	0	0	0.831633	0	MAPK14	1668	0.405018
224	1.73469	0.0144364	0.576471	0.697581	32	3	FALSE	MCL1	40.5625	32	0	0	0.816327	0	MCL1	1498	0.440897
161	1.71429	0.00514841	0.583333	0.705645	32	3	FALSE	AR	40.8438	32	0	0	0.821429	0	AR	628	0.434508
98	1.37755	0.0599725	0.725926	0.407192	62	3	FALSE	MAPK3	30.4194	62	0	0	0.905612	0	MAPK3	4750	0.313602
100	1.44898	0.031716	0.690141	0.480339	58	3	FALSE	STAT3	32.569	58	0	0	0.887755	0	STAT3	2966	0.346478
164	1.54082	0.0110953	0.649007	0.593537	49	3	FALSE	CCND1	36.2245	49	0	0	0.864796	0	CCND1	1534	0.385367
102	1.47959	0.0212415	0.675862	0.533382	53	3	FALSE	ERBB2	34.2264	53	0	0	0.880102	0	ERBB2	2382	0.356525
167	1.73469	0.0200695	0.576471	0.593596	29	3	FALSE	NR3C1	38.7586	29	0	0	0.816327	0	NR3C1	2098	0.407985
169	1.64286	0.0241392	0.608696	0.60054	39	3	FALSE	MDM2	36.8974	39	0	0	0.839286	0	MDM2	2508	0.392526
106	1.41837	0.0275141	0.705036	0.482759	58	3	FALSE	EGFR	32.8276	58	0	0	0.895408	0	EGFR	3124	0.338429
172	1.62245	0.00757094	0.616352	0.607973	43	3	FALSE	PIK3CA	36.1395	43	0	0	0.844388	0	PIK3CA	1130	0.392821
174	1.65306	0.00816974	0.604938	0.629487	40	3	FALSE	FGF2	37.425	40	0	0	0.836735	0	FGF2	1090	0.406793
