# Supplementary material for: Gypenosides exert cardioprotective effects by promoting mitophagy and activating PI3K/Akt/GSK-3β/Mcl-1 signaling
Source: PeerJ. 2024 Jun 20;12:e17538. doi: 10.7717/peerj.17538 (PMC11193969; doi:10.7717/peerj.17538)
Supplement: Supplemental Information 1 [file peerj-12-17538-s001.zip › raw data-network pharmacology/3 GO.xlsx]

## Sheet: Enrichment
GroupID	Category	Term	Description	LogP	Log(q-value)	InTerm_InList	Genes	Symbols
9_Summary	GO Biological Processes	GO:0010035	response to inorganic substance	-21.7488	-19.0795	25/513	142,595,596,817,1956,2146,2167,3569,3741,3791,3815,4313,4314,4318,4914,5159,5290,5580,5594,5595,5599,5743,6469,6714,7015,3717,5742,2247,3320,3480,3558	PARP1,CCND1,BCL2,CAMK2D,EGFR,EZH2,FABP4,IL6,KCNA5,KDR,KIT,MMP2,MMP3,MMP9,NTRK1,PDGFRB,PIK3CA,PRKCD,MAPK1,MAPK3,MAPK8,PTGS2,SHH,SRC,TERT,JAK2,PTGS1,FGF2,HSP90AA1,IGF1R,IL2
9_Member	GO Biological Processes	GO:0010035	response to inorganic substance	-21.7488	-19.0795	25/513	142,595,596,817,1956,2146,2167,3569,3741,3791,3815,4313,4314,4318,4914,5159,5290,5580,5594,5595,5599,5743,6469,6714,7015	PARP1,CCND1,BCL2,CAMK2D,EGFR,EZH2,FABP4,IL6,KCNA5,KDR,KIT,MMP2,MMP3,MMP9,NTRK1,PDGFRB,PIK3CA,PRKCD,MAPK1,MAPK3,MAPK8,PTGS2,SHH,SRC,TERT
9_Member	GO Biological Processes	GO:0006979	response to oxidative stress	-14.414	-12.1706	17/365	142,596,1956,2146,3569,3717,3741,4313,4318,5159,5580,5594,5595,5599,5742,5743,6714	PARP1,BCL2,EGFR,EZH2,IL6,JAK2,KCNA5,MMP2,MMP9,PDGFRB,PRKCD,MAPK1,MAPK3,MAPK8,PTGS1,PTGS2,SRC
9_Member	GO Biological Processes	GO:0062197	cellular response to chemical stress	-14.1252	-11.9121	15/259	142,596,1956,2146,3569,3717,4313,4318,5290,5580,5594,5595,5599,5743,6714	PARP1,BCL2,EGFR,EZH2,IL6,JAK2,MMP2,MMP9,PIK3CA,PRKCD,MAPK1,MAPK3,MAPK8,PTGS2,SRC
9_Member	GO Biological Processes	GO:0000302	response to reactive oxygen species	-13.8057	-11.6307	13/171	596,1956,2146,3569,3741,4313,4318,5159,5580,5594,5595,5599,6714	BCL2,EGFR,EZH2,IL6,KCNA5,MMP2,MMP9,PDGFRB,PRKCD,MAPK1,MAPK3,MAPK8,SRC
9_Member	GO Biological Processes	GO:0034599	cellular response to oxidative stress	-12.4443	-10.3868	13/218	142,596,1956,2146,3569,3717,4313,4318,5580,5594,5595,5599,6714	PARP1,BCL2,EGFR,EZH2,IL6,JAK2,MMP2,MMP9,PRKCD,MAPK1,MAPK3,MAPK8,SRC
9_Member	GO Biological Processes	GO:0034614	cellular response to reactive oxygen species	-11.2231	-9.27827	10/117	1956,2146,3569,4313,4318,5580,5594,5595,5599,6714	EGFR,EZH2,IL6,MMP2,MMP9,PRKCD,MAPK1,MAPK3,MAPK8,SRC
9_Member	GO Biological Processes	GO:0051054	positive regulation of DNA metabolic process	-10.8117	-8.90262	12/231	142,1956,2247,3320,3480,3558,3569,5159,5580,5594,5595,6714	PARP1,EGFR,FGF2,HSP90AA1,IGF1R,IL2,IL6,PDGFRB,PRKCD,MAPK1,MAPK3,SRC
9_Member	GO Biological Processes	GO:0051052	regulation of DNA metabolic process	-9.10248	-7.3379	13/404	142,1956,2247,3320,3480,3558,3569,5159,5290,5580,5594,5595,6714	PARP1,EGFR,FGF2,HSP90AA1,IGF1R,IL2,IL6,PDGFRB,PIK3CA,PRKCD,MAPK1,MAPK3,SRC
9_Member	GO Biological Processes	GO:0042542	response to hydrogen peroxide	-8.6366	-6.93591	8/106	596,2146,3569,3741,4313,5159,5580,6714	BCL2,EZH2,IL6,KCNA5,MMP2,PDGFRB,PRKCD,SRC
9_Member	GO Biological Processes	GO:0070301	cellular response to hydrogen peroxide	-4.14893	-2.92109	4/67	2146,3569,5580,6714	EZH2,IL6,PRKCD,SRC
8_Summary	GO Biological Processes	GO:0048608	reproductive structure development	-22.5077	-19.767	24/419	100,367,595,596,1432,1956,2099,3643,3791,3815,4313,4914,5159,5241,5467,5468,5594,5743,5781,5972,6469,6714,7421,7422,1459,2146,2247,3569,3717,5290,5595,2246,5566,5979,6868,4193,3572,6093,3480	ADA,AR,CCND1,BCL2,MAPK14,EGFR,ESR1,INSR,KDR,KIT,MMP2,NTRK1,PDGFRB,PGR,PPARD,PPARG,MAPK1,PTGS2,PTPN11,REN,SHH,SRC,VDR,VEGFA,CSNK2A2,EZH2,FGF2,IL6,JAK2,PIK3CA,MAPK3,FGF1,PRKACA,RET,ADAM17,MDM2,IL6ST,ROCK1,IGF1R
8_Member	GO Biological Processes	GO:0048608	reproductive structure development	-22.5077	-19.767	24/419	100,367,595,596,1432,1956,2099,3643,3791,3815,4313,4914,5159,5241,5467,5468,5594,5743,5781,5972,6469,6714,7421,7422	ADA,AR,CCND1,BCL2,MAPK14,EGFR,ESR1,INSR,KDR,KIT,MMP2,NTRK1,PDGFRB,PGR,PPARD,PPARG,MAPK1,PTGS2,PTPN11,REN,SHH,SRC,VDR,VEGFA
8_Member	GO Biological Processes	GO:0061458	reproductive system development	-22.4343	-19.7089	24/422	100,367,595,596,1432,1956,2099,3643,3791,3815,4313,4914,5159,5241,5467,5468,5594,5743,5781,5972,6469,6714,7421,7422	ADA,AR,CCND1,BCL2,MAPK14,EGFR,ESR1,INSR,KDR,KIT,MMP2,NTRK1,PDGFRB,PGR,PPARD,PPARG,MAPK1,PTGS2,PTPN11,REN,SHH,SRC,VDR,VEGFA
8_Member	GO Biological Processes	GO:0048732	gland development	-18.8477	-16.332	21/401	100,367,595,596,1459,1956,2099,2146,2247,3569,3643,3717,4313,5241,5290,5594,5595,6469,6714,7421,7422	ADA,AR,CCND1,BCL2,CSNK2A2,EGFR,ESR1,EZH2,FGF2,IL6,INSR,JAK2,MMP2,PGR,PIK3CA,MAPK1,MAPK3,SHH,SRC,VDR,VEGFA
8_Member	GO Biological Processes	GO:0007548	sex differentiation	-15.1336	-12.815	16/273	367,595,596,2099,3643,3791,3815,4313,4914,5159,5241,5781,5972,6469,6714,7422	AR,CCND1,BCL2,ESR1,INSR,KDR,KIT,MMP2,NTRK1,PDGFRB,PGR,PTPN11,REN,SHH,SRC,VEGFA
8_Member	GO Biological Processes	GO:0008406	gonad development	-13.8492	-11.6699	14/217	367,595,596,2099,3643,3791,3815,4313,4914,5159,5241,5972,6714,7422	AR,CCND1,BCL2,ESR1,INSR,KDR,KIT,MMP2,NTRK1,PDGFRB,PGR,REN,SRC,VEGFA
8_Member	GO Biological Processes	GO:0045137	development of primary sexual characteristics	-13.7121	-11.5489	14/222	367,595,596,2099,3643,3791,3815,4313,4914,5159,5241,5972,6714,7422	AR,CCND1,BCL2,ESR1,INSR,KDR,KIT,MMP2,NTRK1,PDGFRB,PGR,REN,SRC,VEGFA
8_Member	GO Biological Processes	GO:0061180	mammary gland epithelium development	-12.6248	-10.5608	9/57	367,595,2099,2247,3717,5241,5594,6714,7421	AR,CCND1,ESR1,FGF2,JAK2,PGR,MAPK1,SRC,VDR
8_Member	GO Biological Processes	GO:0048754	branching morphogenesis of an epithelial tube	-12.1444	-10.1015	11/133	367,596,2099,2246,2247,3791,5241,6469,6714,7421,7422	AR,BCL2,ESR1,FGF1,FGF2,KDR,PGR,SHH,SRC,VDR,VEGFA
8_Member	GO Biological Processes	GO:0002009	morphogenesis of an epithelium	-11.8869	-9.86928	16/443	367,596,1956,2099,2246,2247,3791,4313,5241,5566,5979,6469,6714,6868,7421,7422	AR,BCL2,EGFR,ESR1,FGF1,FGF2,KDR,MMP2,PGR,PRKACA,RET,SHH,SRC,ADAM17,VDR,VEGFA
8_Member	GO Biological Processes	GO:0022612	gland morphogenesis	-11.8712	-9.85942	10/101	367,596,1956,2099,3569,4313,5241,6469,6714,7421	AR,BCL2,EGFR,ESR1,IL6,MMP2,PGR,SHH,SRC,VDR
8_Member	GO Biological Processes	GO:0048729	tissue morphogenesis	-11.4896	-9.51928	17/554	367,596,1956,2099,2246,2247,3791,4193,4313,5241,5566,5979,6469,6714,6868,7421,7422	AR,BCL2,EGFR,ESR1,FGF1,FGF2,KDR,MDM2,MMP2,PGR,PRKACA,RET,SHH,SRC,ADAM17,VDR,VEGFA
8_Member	GO Biological Processes	GO:0061138	morphogenesis of a branching epithelium	-11.2021	-9.25979	11/162	367,596,2099,2246,2247,3791,5241,6469,6714,7421,7422	AR,BCL2,ESR1,FGF1,FGF2,KDR,PGR,SHH,SRC,VDR,VEGFA
8_Member	GO Biological Processes	GO:0030879	mammary gland development	-11.0043	-9.08124	10/123	367,595,2099,2247,3717,5241,5594,6714,7421,7422	AR,CCND1,ESR1,FGF2,JAK2,PGR,MAPK1,SRC,VDR,VEGFA
8_Member	GO Biological Processes	GO:0001763	morphogenesis of a branching structure	-10.9462	-9.02786	11/171	367,596,2099,2246,2247,3791,5241,6469,6714,7421,7422	AR,BCL2,ESR1,FGF1,FGF2,KDR,PGR,SHH,SRC,VDR,VEGFA
8_Member	GO Biological Processes	GO:0060562	epithelial tube morphogenesis	-10.5676	-8.66758	13/307	367,596,2099,2246,2247,3791,5241,5566,5979,6469,6714,7421,7422	AR,BCL2,ESR1,FGF1,FGF2,KDR,PGR,PRKACA,RET,SHH,SRC,VDR,VEGFA
8_Member	GO Biological Processes	GO:0046661	male sex differentiation	-9.89361	-8.06181	10/159	367,595,596,2099,3643,3815,4914,5159,5972,6469	AR,CCND1,BCL2,ESR1,INSR,KIT,NTRK1,PDGFRB,REN,SHH
8_Member	GO Biological Processes	GO:0001541	ovarian follicle development	-9.35099	-7.56799	7/53	596,2099,3791,3815,4313,6714,7422	BCL2,ESR1,KDR,KIT,MMP2,SRC,VEGFA
8_Member	GO Biological Processes	GO:0008584	male gonad development	-9.17496	-7.40377	9/135	367,595,596,2099,3643,3815,4914,5159,5972	AR,CCND1,BCL2,ESR1,INSR,KIT,NTRK1,PDGFRB,REN
8_Member	GO Biological Processes	GO:0046546	development of primary male sexual characteristics	-9.14639	-7.37686	9/136	367,595,596,2099,3643,3815,4914,5159,5972	AR,CCND1,BCL2,ESR1,INSR,KIT,NTRK1,PDGFRB,REN
8_Member	GO Biological Processes	GO:0008585	female gonad development	-8.98182	-7.23803	8/96	596,2099,3791,3815,4313,5241,6714,7422	BCL2,ESR1,KDR,KIT,MMP2,PGR,SRC,VEGFA
8_Member	GO Biological Processes	GO:0046545	development of primary female sexual characteristics	-8.8393	-7.11536	8/100	596,2099,3791,3815,4313,5241,6714,7422	BCL2,ESR1,KDR,KIT,MMP2,PGR,SRC,VEGFA
8_Member	GO Biological Processes	GO:0060745	mammary gland branching involved in pregnancy	-8.42388	-6.73436	4/7	367,2099,5241,7421	AR,ESR1,PGR,VDR
8_Member	GO Biological Processes	GO:0046660	female sex differentiation	-8.35454	-6.66913	8/115	596,2099,3791,3815,4313,5241,6714,7422	BCL2,ESR1,KDR,KIT,MMP2,PGR,SRC,VEGFA
8_Member	GO Biological Processes	GO:0060444	branching involved in mammary gland duct morphogenesis	-8.0657	-6.3977	5/22	367,2099,5241,6714,7421	AR,ESR1,PGR,SRC,VDR
8_Member	GO Biological Processes	GO:0060603	mammary gland duct morphogenesis	-7.41945	-5.82269	5/29	367,2099,5241,6714,7421	AR,ESR1,PGR,SRC,VDR
8_Member	GO Biological Processes	GO:0060443	mammary gland morphogenesis	-6.63291	-5.11625	5/41	367,2099,5241,6714,7421	AR,ESR1,PGR,SRC,VDR
8_Member	GO Biological Processes	GO:0030855	epithelial cell differentiation	-5.71564	-4.29645	11/549	367,2099,2247,3572,3791,4914,5241,5468,6093,6714,7422	AR,ESR1,FGF2,IL6ST,KDR,NTRK1,PGR,PPARG,ROCK1,SRC,VEGFA
8_Member	GO Biological Processes	GO:0042698	ovulation cycle	-5.552	-4.14593	5/67	2099,3480,4313,5241,6714	ESR1,IGF1R,MMP2,PGR,SRC
8_Member	GO Biological Processes	GO:0002064	epithelial cell development	-5.33608	-3.95915	7/201	367,2099,3572,4914,5241,6093,6714	AR,ESR1,IL6ST,NTRK1,PGR,ROCK1,SRC
8_Member	GO Biological Processes	GO:0022602	ovulation cycle process	-4.79787	-3.49256	4/46	2099,4313,5241,6714	ESR1,MMP2,PGR,SRC
7_Summary	GO Biological Processes	GO:1901699	cellular response to nitrogen compound	-23.3283	-20.4627	28/632	43,142,185,781,1129,1956,2146,2475,2932,3356,3357,3480,3643,3717,4193,4313,4314,5142,5290,5294,5468,5566,5580,5594,5595,5743,6714,6774,1432,3291,4318,5465,6093,367,7272,7422	ACHE,PARP1,AGTR1,CACNA2D1,CHRM2,EGFR,EZH2,MTOR,GSK3B,HTR2A,HTR2B,IGF1R,INSR,JAK2,MDM2,MMP2,MMP3,PDE4B,PIK3CA,PIK3CG,PPARG,PRKACA,PRKCD,MAPK1,MAPK3,PTGS2,SRC,STAT3,MAPK14,HSD11B2,MMP9,PPARA,ROCK1,AR,TTK,VEGFA
7_Member	GO Biological Processes	GO:1901699	cellular response to nitrogen compound	-23.3283	-20.4627	28/632	43,142,185,781,1129,1956,2146,2475,2932,3356,3357,3480,3643,3717,4193,4313,4314,5142,5290,5294,5468,5566,5580,5594,5595,5743,6714,6774	ACHE,PARP1,AGTR1,CACNA2D1,CHRM2,EGFR,EZH2,MTOR,GSK3B,HTR2A,HTR2B,IGF1R,INSR,JAK2,MDM2,MMP2,MMP3,PDE4B,PIK3CA,PIK3CG,PPARG,PRKACA,PRKCD,MAPK1,MAPK3,PTGS2,SRC,STAT3
7_Member	GO Biological Processes	GO:0071417	cellular response to organonitrogen compound	-21.8619	-19.1654	26/573	142,185,781,1129,1956,2146,2475,2932,3356,3357,3480,3643,3717,4193,4313,5142,5290,5294,5468,5566,5580,5594,5595,5743,6714,6774	PARP1,AGTR1,CACNA2D1,CHRM2,EGFR,EZH2,MTOR,GSK3B,HTR2A,HTR2B,IGF1R,INSR,JAK2,MDM2,MMP2,PDE4B,PIK3CA,PIK3CG,PPARG,PRKACA,PRKCD,MAPK1,MAPK3,PTGS2,SRC,STAT3
7_Member	GO Biological Processes	GO:1901652	response to peptide	-19.4528	-16.9084	22/434	142,185,781,1432,2475,2932,3291,3480,3643,3717,4193,4313,4314,4318,5290,5465,5468,5580,5743,6093,6714,6774	PARP1,AGTR1,CACNA2D1,MAPK14,MTOR,GSK3B,HSD11B2,IGF1R,INSR,JAK2,MDM2,MMP2,MMP3,MMP9,PIK3CA,PPARA,PPARG,PRKCD,PTGS2,ROCK1,SRC,STAT3
7_Member	GO Biological Processes	GO:0043434	response to peptide hormone	-14.7758	-12.5018	17/347	142,185,1432,2475,2932,3291,3480,3643,3717,5290,5465,5468,5580,5743,6093,6714,6774	PARP1,AGTR1,MAPK14,MTOR,GSK3B,HSD11B2,IGF1R,INSR,JAK2,PIK3CA,PPARA,PPARG,PRKCD,PTGS2,ROCK1,SRC,STAT3
7_Member	GO Biological Processes	GO:1901653	cellular response to peptide	-10.7286	-8.82409	13/298	142,185,781,2932,3480,3643,3717,4193,5290,5468,5580,6714,6774	PARP1,AGTR1,CACNA2D1,GSK3B,IGF1R,INSR,JAK2,MDM2,PIK3CA,PPARG,PRKCD,SRC,STAT3
7_Member	GO Biological Processes	GO:0032868	response to insulin	-10.0501	-8.19855	11/207	142,1432,2475,2932,3291,3480,3643,5290,5465,5468,6714	PARP1,MAPK14,MTOR,GSK3B,HSD11B2,IGF1R,INSR,PIK3CA,PPARA,PPARG,SRC
7_Member	GO Biological Processes	GO:0071375	cellular response to peptide hormone stimulus	-9.54162	-7.7394	11/231	142,185,2932,3480,3643,3717,5290,5468,5580,6714,6774	PARP1,AGTR1,GSK3B,IGF1R,INSR,JAK2,PIK3CA,PPARG,PRKCD,SRC,STAT3
7_Member	GO Biological Processes	GO:0032869	cellular response to insulin stimulus	-6.20228	-4.73626	7/149	142,2932,3480,3643,5290,5468,6714	PARP1,GSK3B,IGF1R,INSR,PIK3CA,PPARG,SRC
7_Member	GO Biological Processes	GO:0051129	negative regulation of cellular component organization	-4.07327	-2.85625	10/684	142,367,2932,5290,5468,5580,6093,6714,7272,7422	PARP1,AR,GSK3B,PIK3CA,PPARG,PRKCD,ROCK1,SRC,TTK,VEGFA
7_Member	GO Biological Processes	GO:0010639	negative regulation of organelle organization	-3.08307	-1.96712	6/334	142,5290,5468,5580,6714,7272	PARP1,PIK3CA,PPARG,PRKCD,SRC,TTK
6_Summary	GO Biological Processes	GO:0045834	positive regulation of lipid metabolic process	-24.2345	-21.3315	19/153	185,949,2170,2246,2247,2321,2475,3356,3357,3480,3815,5159,5465,5467,5468,5580,5581,5743,6714,1268,2053,5294	AGTR1,SCARB1,FABP3,FGF1,FGF2,FLT1,MTOR,HTR2A,HTR2B,IGF1R,KIT,PDGFRB,PPARA,PPARD,PPARG,PRKCD,PRKCE,PTGS2,SRC,CNR1,EPHX2,PIK3CG
6_Member	GO Biological Processes	GO:0045834	positive regulation of lipid metabolic process	-24.2345	-21.3315	19/153	185,949,2170,2246,2247,2321,2475,3356,3357,3480,3815,5159,5465,5467,5468,5580,5581,5743,6714	AGTR1,SCARB1,FABP3,FGF1,FGF2,FLT1,MTOR,HTR2A,HTR2B,IGF1R,KIT,PDGFRB,PPARA,PPARD,PPARG,PRKCD,PRKCE,PTGS2,SRC
6_Member	GO Biological Processes	GO:0019216	regulation of lipid metabolic process	-21.7787	-19.096	22/339	185,949,1268,2053,2170,2246,2247,2321,2475,3356,3357,3480,3815,5159,5294,5465,5467,5468,5580,5581,5743,6714	AGTR1,SCARB1,CNR1,EPHX2,FABP3,FGF1,FGF2,FLT1,MTOR,HTR2A,HTR2B,IGF1R,KIT,PDGFRB,PIK3CG,PPARA,PPARD,PPARG,PRKCD,PRKCE,PTGS2,SRC
6_Member	GO Biological Processes	GO:0046889	positive regulation of lipid biosynthetic process	-12.6407	-10.5648	10/85	949,2170,2246,2475,3356,3357,3480,5465,5580,5743	SCARB1,FABP3,FGF1,MTOR,HTR2A,HTR2B,IGF1R,PPARA,PRKCD,PTGS2
6_Member	GO Biological Processes	GO:0046890	regulation of lipid biosynthetic process	-9.48418	-7.68728	10/175	949,2170,2246,2475,3356,3357,3480,5465,5580,5743	SCARB1,FABP3,FGF1,MTOR,HTR2A,HTR2B,IGF1R,PPARA,PRKCD,PTGS2
5_Summary	GO Biological Processes	GO:0044057	regulation of system process	-25.8349	-22.7263	29/573	100,135,142,185,554,781,817,1129,2149,3356,3558,3572,3717,3741,3757,3815,4193,4313,5142,5294,5465,5468,5566,5743,5781,5972,6093,6714,8654	ADA,ADORA2A,PARP1,AGTR1,AVPR2,CACNA2D1,CAMK2D,CHRM2,F2R,HTR2A,IL2,IL6ST,JAK2,KCNA5,KCNH2,KIT,MDM2,MMP2,PDE4B,PIK3CG,PPARA,PPARG,PRKACA,PTGS2,PTPN11,REN,ROCK1,SRC,PDE5A
5_Member	GO Biological Processes	GO:0044057	regulation of system process	-25.8349	-22.7263	29/573	100,135,142,185,554,781,817,1129,2149,3356,3558,3572,3717,3741,3757,3815,4193,4313,5142,5294,5465,5468,5566,5743,5781,5972,6093,6714,8654	ADA,ADORA2A,PARP1,AGTR1,AVPR2,CACNA2D1,CAMK2D,CHRM2,F2R,HTR2A,IL2,IL6ST,JAK2,KCNA5,KCNH2,KIT,MDM2,MMP2,PDE4B,PIK3CG,PPARA,PPARG,PRKACA,PTGS2,PTPN11,REN,ROCK1,SRC,PDE5A
5_Member	GO Biological Processes	GO:1903522	regulation of blood circulation	-19.8915	-17.2947	19/256	100,185,554,781,817,1129,2149,3356,3558,3717,3741,3757,4193,4313,5142,5294,5566,5743,8654	ADA,AGTR1,AVPR2,CACNA2D1,CAMK2D,CHRM2,F2R,HTR2A,IL2,JAK2,KCNA5,KCNH2,MDM2,MMP2,PDE4B,PIK3CG,PRKACA,PTGS2,PDE5A
5_Member	GO Biological Processes	GO:0090257	regulation of muscle system process	-14.3519	-12.1279	15/250	100,142,817,1129,2149,3572,3815,5142,5294,5465,5468,5566,5743,6093,8654	ADA,PARP1,CAMK2D,CHRM2,F2R,IL6ST,KIT,PDE4B,PIK3CG,PPARA,PPARG,PRKACA,PTGS2,ROCK1,PDE5A
5_Member	GO Biological Processes	GO:0008016	regulation of heart contraction	-12.7325	-10.645	13/207	100,781,817,1129,3558,3717,3741,3757,4193,5142,5294,5566,8654	ADA,CACNA2D1,CAMK2D,CHRM2,IL2,JAK2,KCNA5,KCNH2,MDM2,PDE4B,PIK3CG,PRKACA,PDE5A
5_Member	GO Biological Processes	GO:0006937	regulation of muscle contraction	-9.60765	-7.79822	10/170	100,817,1129,2149,3815,5142,5294,5566,5743,8654	ADA,CAMK2D,CHRM2,F2R,KIT,PDE4B,PIK3CG,PRKACA,PTGS2,PDE5A
5_Member	GO Biological Processes	GO:0055117	regulation of cardiac muscle contraction	-5.25238	-3.8854	5/77	817,5142,5294,5566,8654	CAMK2D,PDE4B,PIK3CG,PRKACA,PDE5A
5_Member	GO Biological Processes	GO:0006942	regulation of striated muscle contraction	-4.78325	-3.47851	5/96	817,5142,5294,5566,8654	CAMK2D,PDE4B,PIK3CG,PRKACA,PDE5A
4_Summary	GO Biological Processes	GO:0008015	blood circulation	-25.8534	-22.7263	26/400	135,185,367,554,781,817,1268,2149,2475,3291,3356,3357,3741,3757,4313,4843,5290,5465,5467,5468,5742,5743,5972,6093,6714,7422,3643,2932,5580,5581,5979	ADORA2A,AGTR1,AR,AVPR2,CACNA2D1,CAMK2D,CNR1,F2R,MTOR,HSD11B2,HTR2A,HTR2B,KCNA5,KCNH2,MMP2,NOS2,PIK3CA,PPARA,PPARD,PPARG,PTGS1,PTGS2,REN,ROCK1,SRC,VEGFA,INSR,GSK3B,PRKCD,PRKCE,RET
4_Member	GO Biological Processes	GO:0008015	blood circulation	-25.8534	-22.7263	26/400	135,185,367,554,781,817,1268,2149,2475,3291,3356,3357,3741,3757,4313,4843,5290,5465,5467,5468,5742,5743,5972,6093,6714,7422	ADORA2A,AGTR1,AR,AVPR2,CACNA2D1,CAMK2D,CNR1,F2R,MTOR,HSD11B2,HTR2A,HTR2B,KCNA5,KCNH2,MMP2,NOS2,PIK3CA,PPARA,PPARD,PPARG,PTGS1,PTGS2,REN,ROCK1,SRC,VEGFA
4_Member	GO Biological Processes	GO:0003013	circulatory system process	-24.9141	-21.9567	27/492	135,185,367,554,781,817,1268,2149,2475,3291,3356,3357,3643,3741,3757,4313,4843,5290,5465,5467,5468,5742,5743,5972,6093,6714,7422	ADORA2A,AGTR1,AR,AVPR2,CACNA2D1,CAMK2D,CNR1,F2R,MTOR,HSD11B2,HTR2A,HTR2B,INSR,KCNA5,KCNH2,MMP2,NOS2,PIK3CA,PPARA,PPARD,PPARG,PTGS1,PTGS2,REN,ROCK1,SRC,VEGFA
4_Member	GO Biological Processes	GO:0090066	regulation of anatomical structure size	-13.5242	-11.3777	18/487	135,185,554,2149,2475,2932,3356,3357,3741,4313,5290,5467,5580,5581,5743,5979,6093,7422	ADORA2A,AGTR1,AVPR2,F2R,MTOR,GSK3B,HTR2A,HTR2B,KCNA5,MMP2,PIK3CA,PPARD,PRKCD,PRKCE,PTGS2,RET,ROCK1,VEGFA
4_Member	GO Biological Processes	GO:0003018	vascular process in circulatory system	-12.6999	-10.6159	14/263	135,185,554,2149,3356,3357,3643,3741,4313,5467,5743,6093,6714,7422	ADORA2A,AGTR1,AVPR2,F2R,HTR2A,HTR2B,INSR,KCNA5,MMP2,PPARD,PTGS2,ROCK1,SRC,VEGFA
4_Member	GO Biological Processes	GO:0008217	regulation of blood pressure	-12.0038	-9.98031	12/183	185,367,554,1268,2149,3291,4843,5465,5468,5742,5743,5972	AGTR1,AR,AVPR2,CNR1,F2R,HSD11B2,NOS2,PPARA,PPARG,PTGS1,PTGS2,REN
4_Member	GO Biological Processes	GO:0035296	regulation of tube diameter	-11.864	-9.85798	11/141	135,185,554,2149,3356,3357,3741,4313,5467,5743,6093	ADORA2A,AGTR1,AVPR2,F2R,HTR2A,HTR2B,KCNA5,MMP2,PPARD,PTGS2,ROCK1
4_Member	GO Biological Processes	GO:0097746	blood vessel diameter maintenance	-11.864	-9.85798	11/141	135,185,554,2149,3356,3357,3741,4313,5467,5743,6093	ADORA2A,AGTR1,AVPR2,F2R,HTR2A,HTR2B,KCNA5,MMP2,PPARD,PTGS2,ROCK1
4_Member	GO Biological Processes	GO:0035150	regulation of tube size	-11.8301	-9.83261	11/142	135,185,554,2149,3356,3357,3741,4313,5467,5743,6093	ADORA2A,AGTR1,AVPR2,F2R,HTR2A,HTR2B,KCNA5,MMP2,PPARD,PTGS2,ROCK1
4_Member	GO Biological Processes	GO:0019229	regulation of vasoconstriction	-8.75841	-7.03893	7/64	185,554,2149,3356,3741,4313,5743	AGTR1,AVPR2,F2R,HTR2A,KCNA5,MMP2,PTGS2
3_Summary	GO Biological Processes	GO:0009725	response to hormone	-30.4752	-26.7703	35/742	142,185,367,595,596,1432,2099,2100,2475,2908,2932,3291,3480,3569,3643,3717,3815,4306,4313,4843,5159,5241,5290,5465,5467,5468,5566,5580,5581,5743,5781,5972,6093,6714,6774,1129,1956,2146,3356,3357,5142,5294,5594,5595,7421,11200,949,5599,5979	PARP1,AGTR1,AR,CCND1,BCL2,MAPK14,ESR1,ESR2,MTOR,NR3C1,GSK3B,HSD11B2,IGF1R,IL6,INSR,JAK2,KIT,NR3C2,MMP2,NOS2,PDGFRB,PGR,PIK3CA,PPARA,PPARD,PPARG,PRKACA,PRKCD,PRKCE,PTGS2,PTPN11,REN,ROCK1,SRC,STAT3,CHRM2,EGFR,EZH2,HTR2A,HTR2B,PDE4B,PIK3CG,MAPK1,MAPK3,VDR,CHEK2,SCARB1,MAPK8,RET
3_Member	GO Biological Processes	GO:0009725	response to hormone	-30.4752	-26.7703	35/742	142,185,367,595,596,1432,2099,2100,2475,2908,2932,3291,3480,3569,3643,3717,3815,4306,4313,4843,5159,5241,5290,5465,5467,5468,5566,5580,5581,5743,5781,5972,6093,6714,6774	PARP1,AGTR1,AR,CCND1,BCL2,MAPK14,ESR1,ESR2,MTOR,NR3C1,GSK3B,HSD11B2,IGF1R,IL6,INSR,JAK2,KIT,NR3C2,MMP2,NOS2,PDGFRB,PGR,PIK3CA,PPARA,PPARD,PPARG,PRKACA,PRKCD,PRKCE,PTGS2,PTPN11,REN,ROCK1,SRC,STAT3
3_Member	GO Biological Processes	GO:0071407	cellular response to organic cyclic compound	-23.2746	-20.4292	26/504	367,1129,1956,2099,2100,2146,2908,2932,3356,3357,3480,3717,4306,4313,5142,5241,5294,5465,5467,5566,5594,5595,5743,6714,7421,11200	AR,CHRM2,EGFR,ESR1,ESR2,EZH2,NR3C1,GSK3B,HTR2A,HTR2B,IGF1R,JAK2,NR3C2,MMP2,PDE4B,PGR,PIK3CG,PPARA,PPARD,PRKACA,MAPK1,MAPK3,PTGS2,SRC,VDR,CHEK2
3_Member	GO Biological Processes	GO:0071396	cellular response to lipid	-22.0421	-19.3314	25/499	367,949,1432,1956,2099,2100,2908,2932,3480,3569,3717,4306,4313,4843,5142,5241,5465,5467,5581,5594,5595,5599,5979,6714,7421	AR,SCARB1,MAPK14,EGFR,ESR1,ESR2,NR3C1,GSK3B,IGF1R,IL6,JAK2,NR3C2,MMP2,NOS2,PDE4B,PGR,PPARA,PPARD,PRKCE,MAPK1,MAPK3,MAPK8,RET,SRC,VDR
3_Member	GO Biological Processes	GO:0032870	cellular response to hormone stimulus	-21.3318	-18.688	24/470	142,185,367,2099,2100,2908,2932,3480,3643,3717,3815,4306,5241,5290,5465,5467,5468,5566,5580,5581,5781,5972,6714,6774	PARP1,AGTR1,AR,ESR1,ESR2,NR3C1,GSK3B,IGF1R,INSR,JAK2,KIT,NR3C2,PGR,PIK3CA,PPARA,PPARD,PPARG,PRKACA,PRKCD,PRKCE,PTPN11,REN,SRC,STAT3
3_Member	GO Biological Processes	GO:0009755	hormone-mediated signaling pathway	-15.6457	-13.2775	13/124	367,2099,2100,2908,3717,4306,5241,5465,5467,5468,5781,5972,6714	AR,ESR1,ESR2,NR3C1,JAK2,NR3C2,PGR,PPARA,PPARD,PPARG,PTPN11,REN,SRC
3_Member	GO Biological Processes	GO:0030522	intracellular receptor signaling pathway	-14.9456	-12.6554	13/140	367,2099,2100,2908,3717,4306,5241,5465,5467,5468,6714,6774,7421	AR,ESR1,ESR2,NR3C1,JAK2,NR3C2,PGR,PPARA,PPARD,PPARG,SRC,STAT3,VDR
3_Member	GO Biological Processes	GO:0043401	steroid hormone mediated signaling pathway	-13.3288	-11.1979	10/73	367,2099,2100,2908,3717,4306,5241,5465,5467,6714	AR,ESR1,ESR2,NR3C1,JAK2,NR3C2,PGR,PPARA,PPARD,SRC
3_Member	GO Biological Processes	GO:0071383	cellular response to steroid hormone stimulus	-11.8301	-9.83261	11/142	367,2099,2100,2908,3480,3717,4306,5241,5465,5467,6714	AR,ESR1,ESR2,NR3C1,IGF1R,JAK2,NR3C2,PGR,PPARA,PPARD,SRC
3_Member	GO Biological Processes	GO:0030518	intracellular steroid hormone receptor signaling pathway	-11.1067	-9.17173	8/53	367,2099,2100,2908,3717,4306,5241,6714	AR,ESR1,ESR2,NR3C1,JAK2,NR3C2,PGR,SRC
20_Summary	GO Biological Processes	GO:0035239	tube morphogenesis	-15.5958	-13.234	22/661	367,596,1432,1956,2050,2099,2246,2247,2321,3791,4313,5159,5241,5290,5294,5566,5743,5979,6469,6714,7421,7422,185,2064,3569,3815,4914,5142,5580,5594,4193,43,5595,5781,6774,2475	AR,BCL2,MAPK14,EGFR,EPHB4,ESR1,FGF1,FGF2,FLT1,KDR,MMP2,PDGFRB,PGR,PIK3CA,PIK3CG,PRKACA,PTGS2,RET,SHH,SRC,VDR,VEGFA,AGTR1,ERBB2,IL6,KIT,NTRK1,PDE4B,PRKCD,MAPK1,MDM2,ACHE,MAPK3,PTPN11,STAT3,MTOR
20_Member	GO Biological Processes	GO:0060840	artery development	-2.40763	-1.35077	3/96	5159,6469,7422	PDGFRB,SHH,VEGFA
20_Member	GO Biological Processes	GO:0035239	tube morphogenesis	-15.5958	-13.234	22/661	367,596,1432,1956,2050,2099,2246,2247,2321,3791,4313,5159,5241,5290,5294,5566,5743,5979,6469,6714,7421,7422	AR,BCL2,MAPK14,EGFR,EPHB4,ESR1,FGF1,FGF2,FLT1,KDR,MMP2,PDGFRB,PGR,PIK3CA,PIK3CG,PRKACA,PTGS2,RET,SHH,SRC,VDR,VEGFA
20_Member	GO Biological Processes	GO:0006935	chemotaxis	-12.1149	-10.0794	17/506	185,1432,2050,2064,2247,2321,3569,3815,4914,5142,5159,5294,5580,5594,5979,6469,7422	AGTR1,MAPK14,EPHB4,ERBB2,FGF2,FLT1,IL6,KIT,NTRK1,PDE4B,PDGFRB,PIK3CG,PRKCD,MAPK1,RET,SHH,VEGFA
20_Member	GO Biological Processes	GO:0042330	taxis	-12.0603	-10.0278	17/510	185,1432,2050,2064,2247,2321,3569,3815,4914,5142,5159,5294,5580,5594,5979,6469,7422	AGTR1,MAPK14,EPHB4,ERBB2,FGF2,FLT1,IL6,KIT,NTRK1,PDE4B,PDGFRB,PIK3CG,PRKCD,MAPK1,RET,SHH,VEGFA
20_Member	GO Biological Processes	GO:0001525	angiogenesis	-10.3271	-8.451	13/321	1432,2050,2246,2247,2321,3791,4313,5159,5290,5294,5743,6469,7422	MAPK14,EPHB4,FGF1,FGF2,FLT1,KDR,MMP2,PDGFRB,PIK3CA,PIK3CG,PTGS2,SHH,VEGFA
20_Member	GO Biological Processes	GO:0001568	blood vessel development	-9.99207	-8.14666	15/503	1432,2050,2246,2247,2321,3791,4193,4313,5159,5290,5294,5594,5743,6469,7422	MAPK14,EPHB4,FGF1,FGF2,FLT1,KDR,MDM2,MMP2,PDGFRB,PIK3CA,PIK3CG,MAPK1,PTGS2,SHH,VEGFA
20_Member	GO Biological Processes	GO:0001944	vasculature development	-9.72311	-7.90449	15/526	1432,2050,2246,2247,2321,3791,4193,4313,5159,5290,5294,5594,5743,6469,7422	MAPK14,EPHB4,FGF1,FGF2,FLT1,KDR,MDM2,MMP2,PDGFRB,PIK3CA,PIK3CG,MAPK1,PTGS2,SHH,VEGFA
20_Member	GO Biological Processes	GO:0048514	blood vessel morphogenesis	-8.91096	-7.17949	13/419	1432,2050,2246,2247,2321,3791,4313,5159,5290,5294,5743,6469,7422	MAPK14,EPHB4,FGF1,FGF2,FLT1,KDR,MMP2,PDGFRB,PIK3CA,PIK3CG,PTGS2,SHH,VEGFA
20_Member	GO Biological Processes	GO:0007423	sensory organ development	-8.45398	-6.7603	14/551	43,596,1956,2321,3791,3815,5159,5594,5595,5781,5979,6469,6774,7422	ACHE,BCL2,EGFR,FLT1,KDR,KIT,PDGFRB,MAPK1,MAPK3,PTPN11,RET,SHH,STAT3,VEGFA
20_Member	GO Biological Processes	GO:0035924	cellular response to vascular endothelial growth factor stimulus	-7.87772	-6.23021	6/49	1432,2321,3791,5159,5290,7422	MAPK14,FLT1,KDR,PDGFRB,PIK3CA,VEGFA
20_Member	GO Biological Processes	GO:0038084	vascular endothelial growth factor signaling pathway	-7.86004	-6.21999	5/24	2321,3791,5159,5290,7422	FLT1,KDR,PDGFRB,PIK3CA,VEGFA
20_Member	GO Biological Processes	GO:0048010	vascular endothelial growth factor receptor signaling pathway	-7.3414	-5.75345	5/30	1432,2321,3791,6714,7422	MAPK14,FLT1,KDR,SRC,VEGFA
20_Member	GO Biological Processes	GO:0001654	eye development	-5.49018	-4.09297	9/364	43,1956,2321,3791,5159,5979,6469,6774,7422	ACHE,EGFR,FLT1,KDR,PDGFRB,RET,SHH,STAT3,VEGFA
20_Member	GO Biological Processes	GO:0150063	visual system development	-5.45165	-4.06178	9/368	43,1956,2321,3791,5159,5979,6469,6774,7422	ACHE,EGFR,FLT1,KDR,PDGFRB,RET,SHH,STAT3,VEGFA
20_Member	GO Biological Processes	GO:0048880	sensory system development	-5.39474	-4.01309	9/374	43,1956,2321,3791,5159,5979,6469,6774,7422	ACHE,EGFR,FLT1,KDR,PDGFRB,RET,SHH,STAT3,VEGFA
20_Member	GO Biological Processes	GO:0043010	camera-type eye development	-4.98727	-3.65617	8/318	43,1956,2321,3791,5159,5979,6469,7422	ACHE,EGFR,FLT1,KDR,PDGFRB,RET,SHH,VEGFA
20_Member	GO Biological Processes	GO:0035051	cardiocyte differentiation	-4.40474	-3.1453	5/115	2475,5159,5594,5595,7422	MTOR,PDGFRB,MAPK1,MAPK3,VEGFA
20_Member	GO Biological Processes	GO:0001570	vasculogenesis	-4.09884	-2.87715	4/69	3791,5159,6469,7422	KDR,PDGFRB,SHH,VEGFA
20_Member	GO Biological Processes	GO:0001569	branching involved in blood vessel morphogenesis	-3.84306	-2.65392	3/31	3791,6469,7422	KDR,SHH,VEGFA
20_Member	GO Biological Processes	GO:0051146	striated muscle cell differentiation	-3.33178	-2.19355	5/195	1432,2475,5159,6469,7422	MAPK14,MTOR,PDGFRB,SHH,VEGFA
20_Member	GO Biological Processes	GO:0055013	cardiac muscle cell development	-2.97052	-1.86259	3/61	2475,5159,7422	MTOR,PDGFRB,VEGFA
20_Member	GO Biological Processes	GO:0055006	cardiac cell development	-2.85248	-1.75702	3/67	2475,5159,7422	MTOR,PDGFRB,VEGFA
20_Member	GO Biological Processes	GO:0042692	muscle cell differentiation	-2.78123	-1.68996	5/259	1432,2475,5159,6469,7422	MAPK14,MTOR,PDGFRB,SHH,VEGFA
20_Member	GO Biological Processes	GO:0014706	striated muscle tissue development	-2.58779	-1.51624	5/287	1432,2475,5159,6469,7422	MAPK14,MTOR,PDGFRB,SHH,VEGFA
20_Member	GO Biological Processes	GO:0055007	cardiac muscle cell differentiation	-2.55671	-1.48978	3/85	2475,5159,7422	MTOR,PDGFRB,VEGFA
20_Member	GO Biological Processes	GO:0060537	muscle tissue development	-2.46874	-1.40769	5/306	1432,2475,5159,6469,7422	MAPK14,MTOR,PDGFRB,SHH,VEGFA
2_Summary	GO Biological Processes	GO:0006468	protein phosphorylation	-34.1577	-30.2709	37/700	595,596,817,1432,1457,1459,1956,2050,2064,2260,2321,2475,2932,3480,3643,3716,3717,3791,3815,4914,5159,5290,5294,5566,5579,5580,5581,5594,5595,5599,5602,5979,6093,6714,7272,11200,54106,142	CCND1,BCL2,CAMK2D,MAPK14,CSNK2A1,CSNK2A2,EGFR,EPHB4,ERBB2,FGFR1,FLT1,MTOR,GSK3B,IGF1R,INSR,JAK1,JAK2,KDR,KIT,NTRK1,PDGFRB,PIK3CA,PIK3CG,PRKACA,PRKCB,PRKCD,PRKCE,MAPK1,MAPK3,MAPK8,MAPK10,RET,ROCK1,SRC,TTK,CHEK2,TLR9,PARP1
2_Member	GO Biological Processes	GO:0006468	protein phosphorylation	-34.1577	-30.2709	37/700	595,596,817,1432,1457,1459,1956,2050,2064,2260,2321,2475,2932,3480,3643,3716,3717,3791,3815,4914,5159,5290,5294,5566,5579,5580,5581,5594,5595,5599,5602,5979,6093,6714,7272,11200,54106	CCND1,BCL2,CAMK2D,MAPK14,CSNK2A1,CSNK2A2,EGFR,EPHB4,ERBB2,FGFR1,FLT1,MTOR,GSK3B,IGF1R,INSR,JAK1,JAK2,KDR,KIT,NTRK1,PDGFRB,PIK3CA,PIK3CG,PRKACA,PRKCB,PRKCD,PRKCE,MAPK1,MAPK3,MAPK8,MAPK10,RET,ROCK1,SRC,TTK,CHEK2,TLR9
2_Member	GO Biological Processes	GO:0018209	peptidyl-serine modification	-20.1311	-17.523	18/206	142,596,817,1432,1457,1459,2475,2932,5566,5579,5580,5581,5594,5599,6093,6714,7272,11200	PARP1,BCL2,CAMK2D,MAPK14,CSNK2A1,CSNK2A2,MTOR,GSK3B,PRKACA,PRKCB,PRKCD,PRKCE,MAPK1,MAPK8,ROCK1,SRC,TTK,CHEK2
2_Member	GO Biological Processes	GO:0018105	peptidyl-serine phosphorylation	-19.4757	-16.9213	17/183	596,817,1432,1457,1459,2475,2932,5566,5579,5580,5581,5594,5599,6093,6714,7272,11200	BCL2,CAMK2D,MAPK14,CSNK2A1,CSNK2A2,MTOR,GSK3B,PRKACA,PRKCB,PRKCD,PRKCE,MAPK1,MAPK8,ROCK1,SRC,TTK,CHEK2
2_Member	GO Biological Processes	GO:0018107	peptidyl-threonine phosphorylation	-18.7885	-16.2819	13/73	596,817,1457,1459,2475,2932,5566,5579,5580,5594,5599,6093,7272	BCL2,CAMK2D,CSNK2A1,CSNK2A2,MTOR,GSK3B,PRKACA,PRKCB,PRKCD,MAPK1,MAPK8,ROCK1,TTK
2_Member	GO Biological Processes	GO:0018210	peptidyl-threonine modification	-18.0853	-15.6135	13/82	596,817,1457,1459,2475,2932,5566,5579,5580,5594,5599,6093,7272	BCL2,CAMK2D,CSNK2A1,CSNK2A2,MTOR,GSK3B,PRKACA,PRKCB,PRKCD,MAPK1,MAPK8,ROCK1,TTK
19_Summary	GO Biological Processes	GO:0002237	response to molecule of bacterial origin	-16.2523	-13.8707	18/339	949,1268,1432,2149,3569,3717,4843,5142,5467,5581,5594,5595,5599,5743,5972,6714,6868,54106,2167,5580,2932,1956,2260,3357,3791,5602,5979	SCARB1,CNR1,MAPK14,F2R,IL6,JAK2,NOS2,PDE4B,PPARD,PRKCE,MAPK1,MAPK3,MAPK8,PTGS2,REN,SRC,ADAM17,TLR9,FABP4,PRKCD,GSK3B,EGFR,FGFR1,HTR2B,KDR,MAPK10,RET
19_Member	GO Biological Processes	GO:0002237	response to molecule of bacterial origin	-16.2523	-13.8707	18/339	949,1268,1432,2149,3569,3717,4843,5142,5467,5581,5594,5595,5599,5743,5972,6714,6868,54106	SCARB1,CNR1,MAPK14,F2R,IL6,JAK2,NOS2,PDE4B,PPARD,PRKCE,MAPK1,MAPK3,MAPK8,PTGS2,REN,SRC,ADAM17,TLR9
19_Member	GO Biological Processes	GO:0032496	response to lipopolysaccharide	-15.4036	-13.0553	17/318	949,1268,1432,2149,3569,3717,4843,5142,5467,5581,5594,5595,5599,5743,5972,6714,6868	SCARB1,CNR1,MAPK14,F2R,IL6,JAK2,NOS2,PDE4B,PPARD,PRKCE,MAPK1,MAPK3,MAPK8,PTGS2,REN,SRC,ADAM17
19_Member	GO Biological Processes	GO:0009617	response to bacterium	-12.6363	-10.5648	20/726	949,1268,1432,2149,2167,3569,3717,4843,5142,5467,5580,5581,5594,5595,5599,5743,5972,6714,6868,54106	SCARB1,CNR1,MAPK14,F2R,FABP4,IL6,JAK2,NOS2,PDE4B,PPARD,PRKCD,PRKCE,MAPK1,MAPK3,MAPK8,PTGS2,REN,SRC,ADAM17,TLR9
19_Member	GO Biological Processes	GO:0071216	cellular response to biotic stimulus	-11.9351	-9.91458	13/239	949,1432,2932,3569,3717,4843,5142,5467,5581,5594,5595,5599,6714	SCARB1,MAPK14,GSK3B,IL6,JAK2,NOS2,PDE4B,PPARD,PRKCE,MAPK1,MAPK3,MAPK8,SRC
19_Member	GO Biological Processes	GO:0071222	cellular response to lipopolysaccharide	-11.5467	-9.56567	12/200	949,1432,3569,3717,4843,5142,5467,5581,5594,5595,5599,6714	SCARB1,MAPK14,IL6,JAK2,NOS2,PDE4B,PPARD,PRKCE,MAPK1,MAPK3,MAPK8,SRC
19_Member	GO Biological Processes	GO:0071219	cellular response to molecule of bacterial origin	-11.2485	-9.30122	12/212	949,1432,3569,3717,4843,5142,5467,5581,5594,5595,5599,6714	SCARB1,MAPK14,IL6,JAK2,NOS2,PDE4B,PPARD,PRKCE,MAPK1,MAPK3,MAPK8,SRC
19_Member	GO Biological Processes	GO:0000165	MAPK cascade	-9.31756	-7.53627	10/182	1432,1956,2260,3357,3791,5594,5595,5599,5602,5979	MAPK14,EGFR,FGFR1,HTR2B,KDR,MAPK1,MAPK3,MAPK8,MAPK10,RET
19_Member	GO Biological Processes	GO:0031663	lipopolysaccharide-mediated signaling pathway	-6.86373	-5.32034	5/37	949,1432,5581,5594,5595	SCARB1,MAPK14,PRKCE,MAPK1,MAPK3
19_Member	GO Biological Processes	GO:0031281	positive regulation of cyclase activity	-6.12014	-4.66066	4/22	1432,4843,5595,5599	MAPK14,NOS2,MAPK3,MAPK8
19_Member	GO Biological Processes	GO:0051403	stress-activated MAPK cascade	-5.65129	-4.23578	5/64	1432,5594,5595,5599,5602	MAPK14,MAPK1,MAPK3,MAPK8,MAPK10
19_Member	GO Biological Processes	GO:0031098	stress-activated protein kinase signaling cascade	-5.51996	-4.11674	5/68	1432,5594,5595,5599,5602	MAPK14,MAPK1,MAPK3,MAPK8,MAPK10
19_Member	GO Biological Processes	GO:0031279	regulation of cyclase activity	-4.51923	-3.24943	4/54	1432,4843,5595,5599	MAPK14,NOS2,MAPK3,MAPK8
19_Member	GO Biological Processes	GO:0034612	response to tumor necrosis factor	-4.25611	-3.01276	6/202	1432,2167,3717,5594,5595,5743	MAPK14,FABP4,JAK2,MAPK1,MAPK3,PTGS2
19_Member	GO Biological Processes	GO:0071356	cellular response to tumor necrosis factor	-3.51302	-2.35457	5/178	1432,2167,3717,5594,5595	MAPK14,FABP4,JAK2,MAPK1,MAPK3
18_Summary	GO Biological Processes	GO:0050678	regulation of epithelial cell proliferation	-16.6914	-14.2889	19/379	185,367,595,1956,2064,2246,2247,2260,2321,3357,3791,5241,5467,5468,6469,6774,6868,7421,7422,949,2475,4318,5294,5581,5743,6714,2050,3815,5290,5781,5979,6093,3569,3716,5579,7015,5465,5159	AGTR1,AR,CCND1,EGFR,ERBB2,FGF1,FGF2,FGFR1,FLT1,HTR2B,KDR,PGR,PPARD,PPARG,SHH,STAT3,ADAM17,VDR,VEGFA,SCARB1,MTOR,MMP9,PIK3CG,PRKCE,PTGS2,SRC,EPHB4,KIT,PIK3CA,PTPN11,RET,ROCK1,IL6,JAK1,PRKCB,TERT,PPARA,PDGFRB
18_Member	GO Biological Processes	GO:0050678	regulation of epithelial cell proliferation	-16.6914	-14.2889	19/379	185,367,595,1956,2064,2246,2247,2260,2321,3357,3791,5241,5467,5468,6469,6774,6868,7421,7422	AGTR1,AR,CCND1,EGFR,ERBB2,FGF1,FGF2,FGFR1,FLT1,HTR2B,KDR,PGR,PPARD,PPARG,SHH,STAT3,ADAM17,VDR,VEGFA
18_Member	GO Biological Processes	GO:0050679	positive regulation of epithelial cell proliferation	-14.0757	-11.8791	14/209	185,367,595,1956,2064,2246,2247,2260,3357,3791,6469,6774,6868,7422	AGTR1,AR,CCND1,EGFR,ERBB2,FGF1,FGF2,FGFR1,HTR2B,KDR,SHH,STAT3,ADAM17,VEGFA
18_Member	GO Biological Processes	GO:0010634	positive regulation of epithelial cell migration	-13.7074	-11.5489	13/174	949,2246,2247,2260,2475,3791,4318,5294,5581,5743,6714,6868,7422	SCARB1,FGF1,FGF2,FGFR1,MTOR,KDR,MMP9,PIK3CG,PRKCE,PTGS2,SRC,ADAM17,VEGFA
18_Member	GO Biological Processes	GO:0001667	ameboidal-type cell migration	-13.423	-11.2844	13/183	949,2050,2247,3357,3791,3815,5290,5467,5781,5979,6093,6469,7422	SCARB1,EPHB4,FGF2,HTR2B,KDR,KIT,PIK3CA,PPARD,PTPN11,RET,ROCK1,SHH,VEGFA
18_Member	GO Biological Processes	GO:0010631	epithelial cell migration	-12.4851	-10.4243	10/88	949,2050,2247,3791,3815,5290,5467,5781,6093,7422	SCARB1,EPHB4,FGF2,KDR,KIT,PIK3CA,PPARD,PTPN11,ROCK1,VEGFA
18_Member	GO Biological Processes	GO:0090132	epithelium migration	-12.3351	-10.2871	10/91	949,2050,2247,3791,3815,5290,5467,5781,6093,7422	SCARB1,EPHB4,FGF2,KDR,KIT,PIK3CA,PPARD,PTPN11,ROCK1,VEGFA
18_Member	GO Biological Processes	GO:0010632	regulation of epithelial cell migration	-12.1222	-10.0836	14/290	949,2246,2247,2260,2475,3791,4318,5294,5468,5581,5743,6714,6868,7422	SCARB1,FGF1,FGF2,FGFR1,MTOR,KDR,MMP9,PIK3CG,PPARG,PRKCE,PTGS2,SRC,ADAM17,VEGFA
18_Member	GO Biological Processes	GO:0090130	tissue migration	-12.0505	-10.0211	10/97	949,2050,2247,3791,3815,5290,5467,5781,6093,7422	SCARB1,EPHB4,FGF2,KDR,KIT,PIK3CA,PPARD,PTPN11,ROCK1,VEGFA
18_Member	GO Biological Processes	GO:0045765	regulation of angiogenesis	-9.94021	-8.10456	13/345	2064,2246,2247,2321,3569,3716,3791,5468,5579,6093,6774,7015,7422	ERBB2,FGF1,FGF2,FLT1,IL6,JAK1,KDR,PPARG,PRKCB,ROCK1,STAT3,TERT,VEGFA
18_Member	GO Biological Processes	GO:1901342	regulation of vasculature development	-9.84808	-8.02198	13/351	2064,2246,2247,2321,3569,3716,3791,5468,5579,6093,6774,7015,7422	ERBB2,FGF1,FGF2,FLT1,IL6,JAK1,KDR,PPARG,PRKCB,ROCK1,STAT3,TERT,VEGFA
18_Member	GO Biological Processes	GO:0001936	regulation of endothelial cell proliferation	-9.41191	-7.6272	10/178	185,2247,2260,2321,3357,3791,5468,6774,6868,7422	AGTR1,FGF2,FGFR1,FLT1,HTR2B,KDR,PPARG,STAT3,ADAM17,VEGFA
18_Member	GO Biological Processes	GO:0010595	positive regulation of endothelial cell migration	-9.29155	-7.51196	9/131	949,2246,2247,2260,3791,5294,5743,6868,7422	SCARB1,FGF1,FGF2,FGFR1,KDR,PIK3CG,PTGS2,ADAM17,VEGFA
18_Member	GO Biological Processes	GO:0001938	positive regulation of endothelial cell proliferation	-8.47687	-6.7818	8/111	185,2247,2260,3357,3791,6774,6868,7422	AGTR1,FGF2,FGFR1,HTR2B,KDR,STAT3,ADAM17,VEGFA
18_Member	GO Biological Processes	GO:0010594	regulation of endothelial cell migration	-8.33386	-6.65388	10/230	949,2246,2247,2260,3791,5294,5468,5743,6868,7422	SCARB1,FGF1,FGF2,FGFR1,KDR,PIK3CG,PPARG,PTGS2,ADAM17,VEGFA
18_Member	GO Biological Processes	GO:0045766	positive regulation of angiogenesis	-8.01037	-6.34758	9/183	2246,2247,2321,3716,3791,5579,6774,7015,7422	FGF1,FGF2,FLT1,JAK1,KDR,PRKCB,STAT3,TERT,VEGFA
18_Member	GO Biological Processes	GO:1904018	positive regulation of vasculature development	-8.01037	-6.34758	9/183	2246,2247,2321,3716,3791,5579,6774,7015,7422	FGF1,FGF2,FLT1,JAK1,KDR,PRKCB,STAT3,TERT,VEGFA
18_Member	GO Biological Processes	GO:1905562	regulation of vascular endothelial cell proliferation	-7.99014	-6.32994	6/47	2247,2260,2321,5468,6774,6868	FGF2,FGFR1,FLT1,PPARG,STAT3,ADAM17
18_Member	GO Biological Processes	GO:2001026	regulation of endothelial cell chemotaxis	-7.86004	-6.21999	5/24	2246,2247,2260,3791,7422	FGF1,FGF2,FGFR1,KDR,VEGFA
18_Member	GO Biological Processes	GO:0043534	blood vessel endothelial cell migration	-7.26614	-5.68469	5/31	949,2050,2247,3791,7422	SCARB1,EPHB4,FGF2,KDR,VEGFA
18_Member	GO Biological Processes	GO:0043542	endothelial cell migration	-7.04486	-5.48337	6/67	949,2050,2247,3791,5290,7422	SCARB1,EPHB4,FGF2,KDR,PIK3CA,VEGFA
18_Member	GO Biological Processes	GO:2001028	positive regulation of endothelial cell chemotaxis	-6.84157	-5.30307	4/15	2247,2260,3791,7422	FGF2,FGFR1,KDR,VEGFA
18_Member	GO Biological Processes	GO:0043536	positive regulation of blood vessel endothelial cell migration	-6.74916	-5.21934	6/75	2247,2260,3791,5743,6868,7422	FGF2,FGFR1,KDR,PTGS2,ADAM17,VEGFA
18_Member	GO Biological Processes	GO:0002042	cell migration involved in sprouting angiogenesis	-6.20619	-4.73935	4/21	2050,2247,3791,7422	EPHB4,FGF2,KDR,VEGFA
18_Member	GO Biological Processes	GO:0043535	regulation of blood vessel endothelial cell migration	-6.18268	-4.71831	7/150	2247,2260,3791,5468,5743,6868,7422	FGF2,FGFR1,KDR,PPARG,PTGS2,ADAM17,VEGFA
18_Member	GO Biological Processes	GO:1905564	positive regulation of vascular endothelial cell proliferation	-5.88554	-4.44898	4/25	2247,2260,6774,6868	FGF2,FGFR1,STAT3,ADAM17
18_Member	GO Biological Processes	GO:1903672	positive regulation of sprouting angiogenesis	-5.67968	-4.26344	4/28	2246,2247,3716,7422	FGF1,FGF2,JAK1,VEGFA
18_Member	GO Biological Processes	GO:0090050	positive regulation of cell migration involved in sprouting angiogenesis	-5.27955	-3.90994	4/35	2247,3791,5743,7422	FGF2,KDR,PTGS2,VEGFA
18_Member	GO Biological Processes	GO:0090287	regulation of cellular response to growth factor stimulus	-5.0271	-3.68868	8/314	2246,2247,2260,3791,5465,5468,5579,6868	FGF1,FGF2,FGFR1,KDR,PPARA,PPARG,PRKCB,ADAM17
18_Member	GO Biological Processes	GO:0060977	coronary vasculature morphogenesis	-4.49706	-3.23144	3/19	2247,5159,7422	FGF2,PDGFRB,VEGFA
18_Member	GO Biological Processes	GO:0002040	sprouting angiogenesis	-4.36658	-3.10925	4/59	2050,2247,3791,7422	EPHB4,FGF2,KDR,VEGFA
18_Member	GO Biological Processes	GO:1903670	regulation of sprouting angiogenesis	-4.33771	-3.08539	4/60	2246,2247,3716,7422	FGF1,FGF2,JAK1,VEGFA
18_Member	GO Biological Processes	GO:0090049	regulation of cell migration involved in sprouting angiogenesis	-3.89115	-2.69277	4/78	2247,3791,5743,7422	FGF2,KDR,PTGS2,VEGFA
18_Member	GO Biological Processes	GO:1905332	positive regulation of morphogenesis of an epithelium	-3.64725	-2.47895	3/36	367,2247,7422	AR,FGF2,VEGFA
18_Member	GO Biological Processes	GO:0060976	coronary vasculature development	-3.35824	-2.21886	3/45	2247,5159,7422	FGF2,PDGFRB,VEGFA
18_Member	GO Biological Processes	GO:1903587	regulation of blood vessel endothelial cell proliferation involved in sprouting angiogenesis	-3.27537	-2.14406	3/48	185,2247,7422	AGTR1,FGF2,VEGFA
18_Member	GO Biological Processes	GO:2000179	positive regulation of neural precursor cell proliferation	-3.19782	-2.07257	3/51	2247,6469,7422	FGF2,SHH,VEGFA
18_Member	GO Biological Processes	GO:2000177	regulation of neural precursor cell proliferation	-2.55671	-1.48978	3/85	2247,6469,7422	FGF2,SHH,VEGFA
17_Summary	GO Biological Processes	GO:0070482	response to oxygen levels	-16.963	-14.5533	18/309	100,596,2475,3291,3741,4193,4313,4843,5159,5465,5467,5468,5581,5743,6714,6868,7015,7422,135,142,367,1457,1459,2260,2932,3717,4170,4318,5580,5979,1432,2099,3156,3480,11200	ADA,BCL2,MTOR,HSD11B2,KCNA5,MDM2,MMP2,NOS2,PDGFRB,PPARA,PPARD,PPARG,PRKCE,PTGS2,SRC,ADAM17,TERT,VEGFA,ADORA2A,PARP1,AR,CSNK2A1,CSNK2A2,FGFR1,GSK3B,JAK2,MCL1,MMP9,PRKCD,RET,MAPK14,ESR1,HMGCR,IGF1R,CHEK2
17_Member	GO Biological Processes	GO:0070482	response to oxygen levels	-16.963	-14.5533	18/309	100,596,2475,3291,3741,4193,4313,4843,5159,5465,5467,5468,5581,5743,6714,6868,7015,7422	ADA,BCL2,MTOR,HSD11B2,KCNA5,MDM2,MMP2,NOS2,PDGFRB,PPARA,PPARD,PPARG,PRKCE,PTGS2,SRC,ADAM17,TERT,VEGFA
17_Member	GO Biological Processes	GO:0001666	response to hypoxia	-16.4847	-14.0962	17/274	100,596,2475,3291,3741,4193,4313,4843,5465,5467,5468,5581,5743,6714,6868,7015,7422	ADA,BCL2,MTOR,HSD11B2,KCNA5,MDM2,MMP2,NOS2,PPARA,PPARD,PPARG,PRKCE,PTGS2,SRC,ADAM17,TERT,VEGFA
17_Member	GO Biological Processes	GO:0036293	response to decreased oxygen levels	-16.1469	-13.772	17/287	100,596,2475,3291,3741,4193,4313,4843,5465,5467,5468,5581,5743,6714,6868,7015,7422	ADA,BCL2,MTOR,HSD11B2,KCNA5,MDM2,MMP2,NOS2,PPARA,PPARD,PPARG,PRKCE,PTGS2,SRC,ADAM17,TERT,VEGFA
17_Member	GO Biological Processes	GO:2001233	regulation of apoptotic signaling pathway	-14.375	-12.1414	17/367	135,142,367,596,1457,1459,2260,2932,3717,4170,4193,4318,5580,5743,5979,6714,7015	ADORA2A,PARP1,AR,BCL2,CSNK2A1,CSNK2A2,FGFR1,GSK3B,JAK2,MCL1,MDM2,MMP9,PRKCD,PTGS2,RET,SRC,TERT
17_Member	GO Biological Processes	GO:0071456	cellular response to hypoxia	-10.7966	-8.88982	10/129	596,2475,4193,5467,5468,5581,5743,6714,7015,7422	BCL2,MTOR,MDM2,PPARD,PPARG,PRKCE,PTGS2,SRC,TERT,VEGFA
17_Member	GO Biological Processes	GO:1902532	negative regulation of intracellular signal transduction	-10.564	-8.66625	16/543	596,1432,2099,2475,2932,3156,3480,4170,4193,4318,5465,5468,5580,5743,6714,11200	BCL2,MAPK14,ESR1,MTOR,GSK3B,HMGCR,IGF1R,MCL1,MDM2,MMP9,PPARA,PPARG,PRKCD,PTGS2,SRC,CHEK2
17_Member	GO Biological Processes	GO:0036294	cellular response to decreased oxygen levels	-10.5353	-8.63977	10/137	596,2475,4193,5467,5468,5581,5743,6714,7015,7422	BCL2,MTOR,MDM2,PPARD,PPARG,PRKCE,PTGS2,SRC,TERT,VEGFA
17_Member	GO Biological Processes	GO:0071453	cellular response to oxygen levels	-10.0869	-8.22743	10/152	596,2475,4193,5467,5468,5581,5743,6714,7015,7422	BCL2,MTOR,MDM2,PPARD,PPARG,PRKCE,PTGS2,SRC,TERT,VEGFA
17_Member	GO Biological Processes	GO:2001234	negative regulation of apoptotic signaling pathway	-9.62229	-7.81104	11/227	367,596,1457,1459,2932,4170,4193,4318,5743,6714,7015	AR,BCL2,CSNK2A1,CSNK2A2,GSK3B,MCL1,MDM2,MMP9,PTGS2,SRC,TERT
17_Member	GO Biological Processes	GO:2001243	negative regulation of intrinsic apoptotic signaling pathway	-5.95483	-4.51207	6/102	596,4170,4193,4318,5743,6714	BCL2,MCL1,MDM2,MMP9,PTGS2,SRC
17_Member	GO Biological Processes	GO:2001242	regulation of intrinsic apoptotic signaling pathway	-5.80095	-4.37355	7/171	142,596,4170,4193,4318,5743,6714	PARP1,BCL2,MCL1,MDM2,MMP9,PTGS2,SRC
16_Summary	GO Biological Processes	GO:0010942	positive regulation of cell death	-17.5929	-15.1609	23/604	135,142,817,1268,1509,2932,3569,3717,4170,4313,4314,4318,4843,4914,5159,5468,5580,5599,5743,5979,6714,7421,11200	ADORA2A,PARP1,CAMK2D,CNR1,CTSD,GSK3B,IL6,JAK2,MCL1,MMP2,MMP3,MMP9,NOS2,NTRK1,PDGFRB,PPARG,PRKCD,MAPK8,PTGS2,RET,SRC,VDR,CHEK2
16_Member	GO Biological Processes	GO:0010942	positive regulation of cell death	-17.5929	-15.1609	23/604	135,142,817,1268,1509,2932,3569,3717,4170,4313,4314,4318,4843,4914,5159,5468,5580,5599,5743,5979,6714,7421,11200	ADORA2A,PARP1,CAMK2D,CNR1,CTSD,GSK3B,IL6,JAK2,MCL1,MMP2,MMP3,MMP9,NOS2,NTRK1,PDGFRB,PPARG,PRKCD,MAPK8,PTGS2,RET,SRC,VDR,CHEK2
16_Member	GO Biological Processes	GO:0043068	positive regulation of programmed cell death	-14.9967	-12.6954	20/543	135,817,1268,1509,3569,3717,4170,4313,4318,4843,4914,5159,5468,5580,5599,5743,5979,6714,7421,11200	ADORA2A,CAMK2D,CNR1,CTSD,IL6,JAK2,MCL1,MMP2,MMP9,NOS2,NTRK1,PDGFRB,PPARG,PRKCD,MAPK8,PTGS2,RET,SRC,VDR,CHEK2
16_Member	GO Biological Processes	GO:0043065	positive regulation of apoptotic process	-12.9134	-10.8047	18/529	135,817,1268,1509,3569,3717,4170,4313,4318,5159,5468,5580,5599,5743,5979,6714,7421,11200	ADORA2A,CAMK2D,CNR1,CTSD,IL6,JAK2,MCL1,MMP2,MMP9,PDGFRB,PPARG,PRKCD,MAPK8,PTGS2,RET,SRC,VDR,CHEK2
15_Summary	GO Biological Processes	GO:0030155	regulation of cell adhesion	-17.6542	-15.2146	25/760	100,135,596,1432,2064,2932,3558,3569,3572,3716,3717,3791,4313,5290,5294,5465,5580,5581,5781,5979,6093,6469,6714,7422,8654,554,2167,3815,4170,4843,5566,5594,5595,5743,6774,54106,1268,5159,2247,5468	ADA,ADORA2A,BCL2,MAPK14,ERBB2,GSK3B,IL2,IL6,IL6ST,JAK1,JAK2,KDR,MMP2,PIK3CA,PIK3CG,PPARA,PRKCD,PRKCE,PTPN11,RET,ROCK1,SHH,SRC,VEGFA,PDE5A,AVPR2,FABP4,KIT,MCL1,NOS2,PRKACA,MAPK1,MAPK3,PTGS2,STAT3,TLR9,CNR1,PDGFRB,FGF2,PPARG
15_Member	GO Biological Processes	GO:0030155	regulation of cell adhesion	-17.6542	-15.2146	25/760	100,135,596,1432,2064,2932,3558,3569,3572,3716,3717,3791,4313,5290,5294,5465,5580,5581,5781,5979,6093,6469,6714,7422,8654	ADA,ADORA2A,BCL2,MAPK14,ERBB2,GSK3B,IL2,IL6,IL6ST,JAK1,JAK2,KDR,MMP2,PIK3CA,PIK3CG,PPARA,PRKCD,PRKCE,PTPN11,RET,ROCK1,SHH,SRC,VEGFA,PDE5A
15_Member	GO Biological Processes	GO:0045785	positive regulation of cell adhesion	-12.9952	-10.8793	17/446	100,2064,2932,3558,3569,3572,3716,3717,3791,5290,5581,5781,5979,6093,6469,6714,7422	ADA,ERBB2,GSK3B,IL2,IL6,IL6ST,JAK1,JAK2,KDR,PIK3CA,PRKCE,PTPN11,RET,ROCK1,SHH,SRC,VEGFA
15_Member	GO Biological Processes	GO:0022407	regulation of cell-cell adhesion	-12.8398	-10.7419	17/456	100,135,1432,2064,3558,3569,3572,3716,3717,5290,5465,5580,5781,6469,6714,7422,8654	ADA,ADORA2A,MAPK14,ERBB2,IL2,IL6,IL6ST,JAK1,JAK2,PIK3CA,PPARA,PRKCD,PTPN11,SHH,SRC,VEGFA,PDE5A
15_Member	GO Biological Processes	GO:0034097	response to cytokine	-11.8742	-9.85953	20/799	554,596,1432,2167,2932,3569,3572,3716,3717,3815,4170,4313,4843,5566,5594,5595,5743,5781,6714,6774	AVPR2,BCL2,MAPK14,FABP4,GSK3B,IL6,IL6ST,JAK1,JAK2,KIT,MCL1,MMP2,NOS2,PRKACA,MAPK1,MAPK3,PTGS2,PTPN11,SRC,STAT3
15_Member	GO Biological Processes	GO:0070102	interleukin-6-mediated signaling pathway	-11.2849	-9.33516	6/15	3569,3572,3716,3717,6714,6774	IL6,IL6ST,JAK1,JAK2,SRC,STAT3
15_Member	GO Biological Processes	GO:0070663	regulation of leukocyte proliferation	-10.3321	-8.45392	12/254	100,596,2064,3558,3569,3572,3717,5594,5595,6469,8654,54106	ADA,BCL2,ERBB2,IL2,IL6,IL6ST,JAK2,MAPK1,MAPK3,SHH,PDE5A,TLR9
15_Member	GO Biological Processes	GO:0050865	regulation of cell activation	-10.0891	-8.22765	17/681	100,135,596,1268,2064,3558,3569,3572,3717,5159,5290,5580,5781,6469,6714,8654,54106	ADA,ADORA2A,BCL2,CNR1,ERBB2,IL2,IL6,IL6ST,JAK2,PDGFRB,PIK3CA,PRKCD,PTPN11,SHH,SRC,PDE5A,TLR9
15_Member	GO Biological Processes	GO:1903037	regulation of leukocyte cell-cell adhesion	-9.95573	-8.11621	13/344	100,135,2064,3558,3569,3572,3717,5290,5465,5781,6469,6714,8654	ADA,ADORA2A,ERBB2,IL2,IL6,IL6ST,JAK2,PIK3CA,PPARA,PTPN11,SHH,SRC,PDE5A
15_Member	GO Biological Processes	GO:0070665	positive regulation of leukocyte proliferation	-9.92065	-8.08693	10/158	100,596,3558,3569,3572,3717,5594,5595,6469,54106	ADA,BCL2,IL2,IL6,IL6ST,JAK2,MAPK1,MAPK3,SHH,TLR9
15_Member	GO Biological Processes	GO:0071354	cellular response to interleukin-6	-9.04663	-7.29337	6/32	3569,3572,3716,3717,6714,6774	IL6,IL6ST,JAK1,JAK2,SRC,STAT3
15_Member	GO Biological Processes	GO:0071345	cellular response to cytokine stimulus	-8.9297	-7.19671	16/703	1432,2167,2932,3569,3572,3716,3717,3815,4313,4843,5566,5594,5595,5781,6714,6774	MAPK14,FABP4,GSK3B,IL6,IL6ST,JAK1,JAK2,KIT,MMP2,NOS2,PRKACA,MAPK1,MAPK3,PTPN11,SRC,STAT3
15_Member	GO Biological Processes	GO:0050863	regulation of T cell activation	-8.85416	-7.12572	12/342	100,135,2064,3558,3569,3572,3717,5290,5781,6469,6714,8654	ADA,ADORA2A,ERBB2,IL2,IL6,IL6ST,JAK2,PIK3CA,PTPN11,SHH,SRC,PDE5A
15_Member	GO Biological Processes	GO:0070741	response to interleukin-6	-8.71889	-7.00235	6/36	3569,3572,3716,3717,6714,6774	IL6,IL6ST,JAK1,JAK2,SRC,STAT3
15_Member	GO Biological Processes	GO:0002694	regulation of leukocyte activation	-8.66183	-6.95256	15/629	100,135,596,1268,2064,3558,3569,3572,3717,5290,5781,6469,6714,8654,54106	ADA,ADORA2A,BCL2,CNR1,ERBB2,IL2,IL6,IL6ST,JAK2,PIK3CA,PTPN11,SHH,SRC,PDE5A,TLR9
15_Member	GO Biological Processes	GO:0051249	regulation of lymphocyte activation	-8.64803	-6.94064	14/532	100,135,596,2064,3558,3569,3572,3717,5290,5781,6469,6714,8654,54106	ADA,ADORA2A,BCL2,ERBB2,IL2,IL6,IL6ST,JAK2,PIK3CA,PTPN11,SHH,SRC,PDE5A,TLR9
15_Member	GO Biological Processes	GO:0050670	regulation of lymphocyte proliferation	-8.33386	-6.65388	10/230	100,596,2064,3558,3569,3572,3717,6469,8654,54106	ADA,BCL2,ERBB2,IL2,IL6,IL6ST,JAK2,SHH,PDE5A,TLR9
15_Member	GO Biological Processes	GO:0032944	regulation of mononuclear cell proliferation	-8.27995	-6.60266	10/233	100,596,2064,3558,3569,3572,3717,6469,8654,54106	ADA,BCL2,ERBB2,IL2,IL6,IL6ST,JAK2,SHH,PDE5A,TLR9
15_Member	GO Biological Processes	GO:0050867	positive regulation of cell activation	-7.67946	-6.05511	12/436	100,596,3558,3569,3572,3717,5159,5290,5781,6469,6714,54106	ADA,BCL2,IL2,IL6,IL6ST,JAK2,PDGFRB,PIK3CA,PTPN11,SHH,SRC,TLR9
15_Member	GO Biological Processes	GO:0050671	positive regulation of lymphocyte proliferation	-7.65633	-6.0367	8/141	100,596,3558,3569,3572,3717,6469,54106	ADA,BCL2,IL2,IL6,IL6ST,JAK2,SHH,TLR9
15_Member	GO Biological Processes	GO:0032946	positive regulation of mononuclear cell proliferation	-7.60847	-5.99235	8/143	100,596,3558,3569,3572,3717,6469,54106	ADA,BCL2,IL2,IL6,IL6ST,JAK2,SHH,TLR9
15_Member	GO Biological Processes	GO:0051251	positive regulation of lymphocyte activation	-7.40135	-5.80681	11/371	100,596,3558,3569,3572,3717,5290,5781,6469,6714,54106	ADA,BCL2,IL2,IL6,IL6ST,JAK2,PIK3CA,PTPN11,SHH,SRC,TLR9
15_Member	GO Biological Processes	GO:0022409	positive regulation of cell-cell adhesion	-7.36513	-5.77609	10/291	100,3558,3569,3572,3716,3717,5290,5781,6469,6714	ADA,IL2,IL6,IL6ST,JAK1,JAK2,PIK3CA,PTPN11,SHH,SRC
15_Member	GO Biological Processes	GO:0050870	positive regulation of T cell activation	-7.26858	-5.68606	9/223	100,3558,3569,3572,3717,5290,5781,6469,6714	ADA,IL2,IL6,IL6ST,JAK2,PIK3CA,PTPN11,SHH,SRC
15_Member	GO Biological Processes	GO:0034110	regulation of homotypic cell-cell adhesion	-6.98947	-5.43207	5/35	3569,3572,3716,3717,5580	IL6,IL6ST,JAK1,JAK2,PRKCD
15_Member	GO Biological Processes	GO:1903039	positive regulation of leukocyte cell-cell adhesion	-6.92004	-5.3697	9/245	100,3558,3569,3572,3717,5290,5781,6469,6714	ADA,IL2,IL6,IL6ST,JAK2,PIK3CA,PTPN11,SHH,SRC
15_Member	GO Biological Processes	GO:0002696	positive regulation of leukocyte activation	-6.84789	-5.30548	11/421	100,596,3558,3569,3572,3717,5290,5781,6469,6714,54106	ADA,BCL2,IL2,IL6,IL6ST,JAK2,PIK3CA,PTPN11,SHH,SRC,TLR9
15_Member	GO Biological Processes	GO:0034112	positive regulation of homotypic cell-cell adhesion	-6.84157	-5.30307	4/15	3569,3572,3716,3717	IL6,IL6ST,JAK1,JAK2
15_Member	GO Biological Processes	GO:0019221	cytokine-mediated signaling pathway	-6.59796	-5.08682	10/352	3569,3572,3716,3717,3815,5566,5595,5781,6714,6774	IL6,IL6ST,JAK1,JAK2,KIT,PRKACA,MAPK3,PTPN11,SRC,STAT3
15_Member	GO Biological Processes	GO:0042129	regulation of T cell proliferation	-5.75061	-4.3277	7/174	2064,3558,3569,3572,3717,6469,8654	ERBB2,IL2,IL6,IL6ST,JAK2,SHH,PDE5A
15_Member	GO Biological Processes	GO:0090330	regulation of platelet aggregation	-5.67968	-4.26344	4/28	3569,3572,3717,5580	IL6,IL6ST,JAK2,PRKCD
15_Member	GO Biological Processes	GO:0042531	positive regulation of tyrosine phosphorylation of STAT protein	-5.552	-4.14593	5/67	3558,3569,3572,3717,3815	IL2,IL6,IL6ST,JAK2,KIT
15_Member	GO Biological Processes	GO:1901731	positive regulation of platelet aggregation	-5.39489	-4.01309	3/10	3569,3572,3717	IL6,IL6ST,JAK2
15_Member	GO Biological Processes	GO:0042509	regulation of tyrosine phosphorylation of STAT protein	-5.09194	-3.74672	5/83	3558,3569,3572,3717,3815	IL2,IL6,IL6ST,JAK2,KIT
15_Member	GO Biological Processes	GO:0010543	regulation of platelet activation	-4.72363	-3.42622	4/48	3569,3572,3717,5580	IL6,IL6ST,JAK2,PRKCD
15_Member	GO Biological Processes	GO:0045747	positive regulation of Notch signaling pathway	-4.72363	-3.42622	4/48	3572,3815,6714,6774	IL6ST,KIT,SRC,STAT3
15_Member	GO Biological Processes	GO:0042102	positive regulation of T cell proliferation	-4.6351	-3.35253	5/103	3558,3569,3572,3717,6469	IL2,IL6,IL6ST,JAK2,SHH
15_Member	GO Biological Processes	GO:0045667	regulation of osteoblast differentiation	-4.0581	-2.84247	5/136	2247,3569,3572,5468,5566	FGF2,IL6,IL6ST,PPARG,PRKACA
15_Member	GO Biological Processes	GO:0008593	regulation of Notch signaling pathway	-3.52636	-2.36751	4/97	3572,3815,6714,6774	IL6ST,KIT,SRC,STAT3
15_Member	GO Biological Processes	GO:0045669	positive regulation of osteoblast differentiation	-2.72832	-1.64326	3/74	2247,3569,3572	FGF2,IL6,IL6ST
14_Summary	GO Biological Processes	GO:0048545	response to steroid hormone	-17.9494	-15.5019	18/272	142,367,595,596,2099,2100,2908,3291,3480,3569,3717,4306,5241,5290,5465,5467,5743,6714,5581,817,5468	PARP1,AR,CCND1,BCL2,ESR1,ESR2,NR3C1,HSD11B2,IGF1R,IL6,JAK2,NR3C2,PGR,PIK3CA,PPARA,PPARD,PTGS2,SRC,PRKCE,CAMK2D,PPARG
14_Member	GO Biological Processes	GO:0048545	response to steroid hormone	-17.9494	-15.5019	18/272	142,367,595,596,2099,2100,2908,3291,3480,3569,3717,4306,5241,5290,5465,5467,5743,6714	PARP1,AR,CCND1,BCL2,ESR1,ESR2,NR3C1,HSD11B2,IGF1R,IL6,JAK2,NR3C2,PGR,PIK3CA,PPARA,PPARD,PTGS2,SRC
14_Member	GO Biological Processes	GO:0031960	response to corticosteroid	-11.351	-9.39359	11/157	142,595,596,2908,3291,3480,3569,3717,5290,5743,6714	PARP1,CCND1,BCL2,NR3C1,HSD11B2,IGF1R,IL6,JAK2,PIK3CA,PTGS2,SRC
14_Member	GO Biological Processes	GO:0051384	response to glucocorticoid	-9.06202	-7.30716	9/139	595,596,2908,3291,3480,3569,3717,5290,5743	CCND1,BCL2,NR3C1,HSD11B2,IGF1R,IL6,JAK2,PIK3CA,PTGS2
14_Member	GO Biological Processes	GO:1901654	response to ketone	-7.88848	-6.2372	9/189	142,367,595,2908,3480,3717,5290,5581,6714	PARP1,AR,CCND1,NR3C1,IGF1R,JAK2,PIK3CA,PRKCE,SRC
14_Member	GO Biological Processes	GO:1901655	cellular response to ketone	-6.19165	-4.72646	6/93	367,2908,3480,3717,5581,6714	AR,NR3C1,IGF1R,JAK2,PRKCE,SRC
14_Member	GO Biological Processes	GO:0071548	response to dexamethasone	-4.99961	-3.6673	4/41	2908,3480,3717,5290	NR3C1,IGF1R,JAK2,PIK3CA
14_Member	GO Biological Processes	GO:0071549	cellular response to dexamethasone stimulus	-4.07565	-2.85723	3/26	2908,3480,3717	NR3C1,IGF1R,JAK2
14_Member	GO Biological Processes	GO:0010660	regulation of muscle cell apoptotic process	-3.82757	-2.64018	4/81	817,3480,3717,5468	CAMK2D,IGF1R,JAK2,PPARG
14_Member	GO Biological Processes	GO:0071385	cellular response to glucocorticoid stimulus	-3.14877	-2.02801	3/53	2908,3480,3717	NR3C1,IGF1R,JAK2
14_Member	GO Biological Processes	GO:0071384	cellular response to corticosteroid stimulus	-3.01264	-1.90181	3/59	2908,3480,3717	NR3C1,IGF1R,JAK2
13_Summary	GO Biological Processes	GO:0048534	hematopoietic or lymphoid organ development	-18.1765	-15.6877	24/643	100,142,596,1432,2146,2321,2475,3558,3569,3717,3791,3815,4318,4914,5468,5594,5595,5781,5979,6469,6714,6774,6868,7422,135,2149,5290,5294,5579,5580,5581,1956,3356,3572,2932,6093,8654	ADA,PARP1,BCL2,MAPK14,EZH2,FLT1,MTOR,IL2,IL6,JAK2,KDR,KIT,MMP9,NTRK1,PPARG,MAPK1,MAPK3,PTPN11,RET,SHH,SRC,STAT3,ADAM17,VEGFA,ADORA2A,F2R,PIK3CA,PIK3CG,PRKCB,PRKCD,PRKCE,EGFR,HTR2A,IL6ST,GSK3B,ROCK1,PDE5A
13_Member	GO Biological Processes	GO:0048534	hematopoietic or lymphoid organ development	-18.1765	-15.6877	24/643	100,142,596,1432,2146,2321,2475,3558,3569,3717,3791,3815,4318,4914,5468,5594,5595,5781,5979,6469,6714,6774,6868,7422	ADA,PARP1,BCL2,MAPK14,EZH2,FLT1,MTOR,IL2,IL6,JAK2,KDR,KIT,MMP9,NTRK1,PPARG,MAPK1,MAPK3,PTPN11,RET,SHH,SRC,STAT3,ADAM17,VEGFA
13_Member	GO Biological Processes	GO:0002520	immune system development	-17.5785	-15.1541	24/683	100,142,596,1432,2146,2321,2475,3558,3569,3717,3791,3815,4318,4914,5468,5594,5595,5781,5979,6469,6714,6774,6868,7422	ADA,PARP1,BCL2,MAPK14,EZH2,FLT1,MTOR,IL2,IL6,JAK2,KDR,KIT,MMP9,NTRK1,PPARG,MAPK1,MAPK3,PTPN11,RET,SHH,SRC,STAT3,ADAM17,VEGFA
13_Member	GO Biological Processes	GO:0030097	hemopoiesis	-15.3978	-13.0553	21/594	100,142,596,1432,2146,2321,2475,3558,3569,3717,3791,3815,4318,4914,5468,5781,6469,6714,6774,6868,7422	ADA,PARP1,BCL2,MAPK14,EZH2,FLT1,MTOR,IL2,IL6,JAK2,KDR,KIT,MMP9,NTRK1,PPARG,PTPN11,SHH,SRC,STAT3,ADAM17,VEGFA
13_Member	GO Biological Processes	GO:0001775	cell activation	-14.8101	-12.5307	21/636	100,135,596,1432,2146,2149,2475,3558,3569,3717,3815,4914,5290,5294,5579,5580,5581,6469,6714,6774,6868	ADA,ADORA2A,BCL2,MAPK14,EZH2,F2R,MTOR,IL2,IL6,JAK2,KIT,NTRK1,PIK3CA,PIK3CG,PRKCB,PRKCD,PRKCE,SHH,SRC,STAT3,ADAM17
13_Member	GO Biological Processes	GO:0002521	leukocyte differentiation	-14.6125	-12.349	17/355	100,142,596,1432,2146,2475,3558,3569,3815,4318,4914,5468,6469,6714,6774,6868,7422	ADA,PARP1,BCL2,MAPK14,EZH2,MTOR,IL2,IL6,KIT,MMP9,NTRK1,PPARG,SHH,SRC,STAT3,ADAM17,VEGFA
13_Member	GO Biological Processes	GO:0050730	regulation of peptidyl-tyrosine phosphorylation	-12.7452	-10.6543	14/261	1956,2475,3356,3558,3569,3572,3717,3815,5580,5581,5781,6714,6868,7422	EGFR,MTOR,HTR2A,IL2,IL6,IL6ST,JAK2,KIT,PRKCD,PRKCE,PTPN11,SRC,ADAM17,VEGFA
13_Member	GO Biological Processes	GO:0045321	leukocyte activation	-10.9054	-8.98941	16/515	100,596,2146,2475,3558,3569,3717,3815,4914,5294,5579,5580,5581,6469,6774,6868	ADA,BCL2,EZH2,MTOR,IL2,IL6,JAK2,KIT,NTRK1,PIK3CG,PRKCB,PRKCD,PRKCE,SHH,STAT3,ADAM17
13_Member	GO Biological Processes	GO:1903131	mononuclear cell differentiation	-10.8389	-8.92756	13/292	100,596,2146,2475,3558,3569,3815,4914,5468,6469,6774,6868,7422	ADA,BCL2,EZH2,MTOR,IL2,IL6,KIT,NTRK1,PPARG,SHH,STAT3,ADAM17,VEGFA
13_Member	GO Biological Processes	GO:0050731	positive regulation of peptidyl-tyrosine phosphorylation	-10.4504	-8.56579	11/190	2475,3356,3558,3569,3572,3717,3815,5781,6714,6868,7422	MTOR,HTR2A,IL2,IL6,IL6ST,JAK2,KIT,PTPN11,SRC,ADAM17,VEGFA
13_Member	GO Biological Processes	GO:0046649	lymphocyte activation	-10.1557	-8.29218	14/407	100,596,2146,2475,3558,3569,3815,4914,5294,5579,5580,6469,6774,6868	ADA,BCL2,EZH2,MTOR,IL2,IL6,KIT,NTRK1,PIK3CG,PRKCB,PRKCD,SHH,STAT3,ADAM17
13_Member	GO Biological Processes	GO:0030098	lymphocyte differentiation	-9.10532	-7.33909	11/254	100,596,2146,2475,3558,3569,3815,4914,6469,6774,6868	ADA,BCL2,EZH2,MTOR,IL2,IL6,KIT,NTRK1,SHH,STAT3,ADAM17
13_Member	GO Biological Processes	GO:0042113	B cell activation	-8.35778	-6.671	9/167	100,596,2146,3569,3815,4914,5579,5580,6868	ADA,BCL2,EZH2,IL6,KIT,NTRK1,PRKCB,PRKCD,ADAM17
13_Member	GO Biological Processes	GO:0042110	T cell activation	-7.90635	-6.25381	10/255	100,596,2475,3558,3569,3815,5294,6469,6774,6868	ADA,BCL2,MTOR,IL2,IL6,KIT,PIK3CG,SHH,STAT3,ADAM17
13_Member	GO Biological Processes	GO:0030217	T cell differentiation	-7.44647	-5.84635	8/150	596,2475,3558,3569,3815,6469,6774,6868	BCL2,MTOR,IL2,IL6,KIT,SHH,STAT3,ADAM17
13_Member	GO Biological Processes	GO:0060284	regulation of cell development	-7.03157	-5.4711	12/500	596,2146,2475,2932,3569,3572,3815,5979,6093,6469,7422,8654	BCL2,EZH2,MTOR,GSK3B,IL6,IL6ST,KIT,RET,ROCK1,SHH,VEGFA,PDE5A
13_Member	GO Biological Processes	GO:0030183	B cell differentiation	-6.94321	-5.39087	7/116	100,596,2146,3569,3815,4914,6868	ADA,BCL2,EZH2,IL6,KIT,NTRK1,ADAM17
13_Member	GO Biological Processes	GO:0002366	leukocyte activation involved in immune response	-6.87126	-5.32292	8/178	100,2475,3558,3569,3815,5294,5581,6774	ADA,MTOR,IL2,IL6,KIT,PIK3CG,PRKCE,STAT3
13_Member	GO Biological Processes	GO:0002263	cell activation involved in immune response	-6.79716	-5.26158	8/182	100,2475,3558,3569,3815,5294,5581,6774	ADA,MTOR,IL2,IL6,KIT,PIK3CG,PRKCE,STAT3
13_Member	GO Biological Processes	GO:0002252	immune effector process	-6.77633	-5.24267	11/428	100,2475,3558,3569,3815,5294,5580,5581,6714,6774,6868	ADA,MTOR,IL2,IL6,KIT,PIK3CG,PRKCD,PRKCE,SRC,STAT3,ADAM17
13_Member	GO Biological Processes	GO:0010720	positive regulation of cell development	-6.21698	-4.74765	9/297	596,2475,3569,3572,3815,5979,6469,7422,8654	BCL2,MTOR,IL6,IL6ST,KIT,RET,SHH,VEGFA,PDE5A
13_Member	GO Biological Processes	GO:0014013	regulation of gliogenesis	-4.69723	-3.40316	5/100	2146,2475,3569,3572,6469	EZH2,MTOR,IL6,IL6ST,SHH
13_Member	GO Biological Processes	GO:0051962	positive regulation of nervous system development	-4.51702	-3.24775	7/269	2475,3569,3572,3815,4914,6469,7422	MTOR,IL6,IL6ST,KIT,NTRK1,SHH,VEGFA
13_Member	GO Biological Processes	GO:0014015	positive regulation of gliogenesis	-4.22713	-2.98966	4/64	2475,3569,3572,6469	MTOR,IL6,IL6ST,SHH
13_Member	GO Biological Processes	GO:0050769	positive regulation of neurogenesis	-4.02995	-2.81664	6/222	2475,3569,3572,3815,6469,7422	MTOR,IL6,IL6ST,KIT,SHH,VEGFA
13_Member	GO Biological Processes	GO:0051960	regulation of nervous system development	-3.99682	-2.78763	8/439	2146,2475,3569,3572,3815,4914,6469,7422	EZH2,MTOR,IL6,IL6ST,KIT,NTRK1,SHH,VEGFA
13_Member	GO Biological Processes	GO:0045685	regulation of glial cell differentiation	-3.95739	-2.75138	4/75	2475,3569,3572,6469	MTOR,IL6,IL6ST,SHH
13_Member	GO Biological Processes	GO:0050767	regulation of neurogenesis	-3.72005	-2.54421	7/361	2146,2475,3569,3572,3815,6469,7422	EZH2,MTOR,IL6,IL6ST,KIT,SHH,VEGFA
13_Member	GO Biological Processes	GO:0045687	positive regulation of glial cell differentiation	-3.44719	-2.29798	3/42	2475,3572,6469	MTOR,IL6ST,SHH
12_Summary	GO Biological Processes	GO:0050727	regulation of inflammatory response	-19.005	-16.4799	21/394	100,135,185,1268,1432,2099,2167,3558,3569,3572,3717,4314,4318,5294,5465,5467,5468,5580,5743,6714,54106,3320,5595,5781,2247,2260,3480,3791,5159,5594,6868,7422,2149,3357,3815,4843,5142,6774,2475,5742	ADA,ADORA2A,AGTR1,CNR1,MAPK14,ESR1,FABP4,IL2,IL6,IL6ST,JAK2,MMP3,MMP9,PIK3CG,PPARA,PPARD,PPARG,PRKCD,PTGS2,SRC,TLR9,HSP90AA1,MAPK3,PTPN11,FGF2,FGFR1,IGF1R,KDR,PDGFRB,MAPK1,ADAM17,VEGFA,F2R,HTR2B,KIT,NOS2,PDE4B,STAT3,MTOR,PTGS1
12_Member	GO Biological Processes	GO:0050727	regulation of inflammatory response	-19.005	-16.4799	21/394	100,135,185,1268,1432,2099,2167,3558,3569,3572,3717,4314,4318,5294,5465,5467,5468,5580,5743,6714,54106	ADA,ADORA2A,AGTR1,CNR1,MAPK14,ESR1,FABP4,IL2,IL6,IL6ST,JAK2,MMP3,MMP9,PIK3CG,PPARA,PPARD,PPARG,PRKCD,PTGS2,SRC,TLR9
12_Member	GO Biological Processes	GO:0031347	regulation of defense response	-18.0996	-15.6193	24/648	100,135,185,1268,1432,2099,2167,3320,3558,3569,3572,3717,4314,4318,5294,5465,5467,5468,5580,5595,5743,5781,6714,54106	ADA,ADORA2A,AGTR1,CNR1,MAPK14,ESR1,FABP4,HSP90AA1,IL2,IL6,IL6ST,JAK2,MMP3,MMP9,PIK3CG,PPARA,PPARD,PPARG,PRKCD,MAPK3,PTGS2,PTPN11,SRC,TLR9
12_Member	GO Biological Processes	GO:0032103	positive regulation of response to external stimulus	-17.9825	-15.5271	21/442	185,1268,2167,2247,2260,3320,3480,3558,3569,3572,3717,3791,5159,5294,5594,5595,5743,6714,6868,7422,54106	AGTR1,CNR1,FABP4,FGF2,FGFR1,HSP90AA1,IGF1R,IL2,IL6,IL6ST,JAK2,KDR,PDGFRB,PIK3CG,MAPK1,MAPK3,PTGS2,SRC,ADAM17,VEGFA,TLR9
12_Member	GO Biological Processes	GO:0001819	positive regulation of cytokine production	-13.7093	-11.5489	18/475	1432,2149,3320,3357,3558,3569,3572,3717,3815,4843,5142,5294,5743,5781,6714,6774,6868,54106	MAPK14,F2R,HSP90AA1,HTR2B,IL2,IL6,IL6ST,JAK2,KIT,NOS2,PDE4B,PIK3CG,PTGS2,PTPN11,SRC,STAT3,ADAM17,TLR9
12_Member	GO Biological Processes	GO:0031349	positive regulation of defense response	-10.895	-8.98133	13/289	185,1268,2167,3320,3558,3569,3572,3717,5294,5595,5743,6714,54106	AGTR1,CNR1,FABP4,HSP90AA1,IL2,IL6,IL6ST,JAK2,PIK3CG,MAPK3,PTGS2,SRC,TLR9
12_Member	GO Biological Processes	GO:0050729	positive regulation of inflammatory response	-10.29	-8.416	10/145	185,1268,2167,3558,3569,3572,3717,5294,5743,54106	AGTR1,CNR1,FABP4,IL2,IL6,IL6ST,JAK2,PIK3CG,PTGS2,TLR9
12_Member	GO Biological Processes	GO:0006954	inflammatory response	-6.99423	-5.43581	12/504	135,185,2149,2475,3569,3815,4843,5294,5742,5743,6774,54106	ADORA2A,AGTR1,F2R,MTOR,IL6,KIT,NOS2,PIK3CG,PTGS1,PTGS2,STAT3,TLR9
11_Summary	GO Biological Processes	GO:0009611	response to wounding	-19.5392	-16.9642	22/430	135,596,949,1432,2064,2149,2246,2247,3569,3717,3791,4313,4914,5159,5290,5294,5465,5467,6469,6714,6868,7422,100,554,595,3291,5566,5580,5581,7421	ADORA2A,BCL2,SCARB1,MAPK14,ERBB2,F2R,FGF1,FGF2,IL6,JAK2,KDR,MMP2,NTRK1,PDGFRB,PIK3CA,PIK3CG,PPARA,PPARD,SHH,SRC,ADAM17,VEGFA,ADA,AVPR2,CCND1,HSD11B2,PRKACA,PRKCD,PRKCE,VDR
11_Member	GO Biological Processes	GO:0009611	response to wounding	-19.5392	-16.9642	22/430	135,596,949,1432,2064,2149,2246,2247,3569,3717,3791,4313,4914,5159,5290,5294,5465,5467,6469,6714,6868,7422	ADORA2A,BCL2,SCARB1,MAPK14,ERBB2,F2R,FGF1,FGF2,IL6,JAK2,KDR,MMP2,NTRK1,PDGFRB,PIK3CA,PIK3CG,PPARA,PPARD,SHH,SRC,ADAM17,VEGFA
11_Member	GO Biological Processes	GO:0042060	wound healing	-16.5516	-14.1562	18/326	135,949,1432,2064,2149,2246,2247,3569,3791,5159,5290,5294,5465,5467,6469,6714,6868,7422	ADORA2A,SCARB1,MAPK14,ERBB2,F2R,FGF1,FGF2,IL6,KDR,PDGFRB,PIK3CA,PIK3CG,PPARA,PPARD,SHH,SRC,ADAM17,VEGFA
11_Member	GO Biological Processes	GO:0050878	regulation of body fluid levels	-14.3945	-12.156	17/366	100,135,554,595,1432,2149,3291,3569,5290,5294,5566,5580,5581,6469,6714,7421,7422	ADA,ADORA2A,AVPR2,CCND1,MAPK14,F2R,HSD11B2,IL6,PIK3CA,PIK3CG,PRKACA,PRKCD,PRKCE,SHH,SRC,VDR,VEGFA
11_Member	GO Biological Processes	GO:0007599	hemostasis	-8.13666	-6.46338	9/177	135,554,1432,2149,3569,5290,5294,6469,6714	ADORA2A,AVPR2,MAPK14,F2R,IL6,PIK3CA,PIK3CG,SHH,SRC
11_Member	GO Biological Processes	GO:0007596	blood coagulation	-6.98587	-5.42948	8/172	135,1432,2149,3569,5290,5294,6469,6714	ADORA2A,MAPK14,F2R,IL6,PIK3CA,PIK3CG,SHH,SRC
11_Member	GO Biological Processes	GO:0050817	coagulation	-6.94719	-5.39283	8/174	135,1432,2149,3569,5290,5294,6469,6714	ADORA2A,MAPK14,F2R,IL6,PIK3CA,PIK3CG,SHH,SRC
11_Member	GO Biological Processes	GO:0030168	platelet activation	-6.11008	-4.65303	6/96	1432,2149,3569,5290,5294,6714	MAPK14,F2R,IL6,PIK3CA,PIK3CG,SRC
10_Summary	GO Biological Processes	GO:0070201	regulation of establishment of protein localization	-20.3053	-17.6856	24/520	43,135,1268,1432,1459,1509,2064,2149,2932,3156,3569,3717,3741,4843,5467,5468,5566,5580,5581,5599,5743,5781,6469,6714,142,1956,7015,367,596,817,5594,5595	ACHE,ADORA2A,CNR1,MAPK14,CSNK2A2,CTSD,ERBB2,F2R,GSK3B,HMGCR,IL6,JAK2,KCNA5,NOS2,PPARD,PPARG,PRKACA,PRKCD,PRKCE,MAPK8,PTGS2,PTPN11,SHH,SRC,PARP1,EGFR,TERT,AR,BCL2,CAMK2D,MAPK1,MAPK3
10_Member	GO Biological Processes	GO:0070201	regulation of establishment of protein localization	-20.3053	-17.6856	24/520	43,135,1268,1432,1459,1509,2064,2149,2932,3156,3569,3717,3741,4843,5467,5468,5566,5580,5581,5599,5743,5781,6469,6714	ACHE,ADORA2A,CNR1,MAPK14,CSNK2A2,CTSD,ERBB2,F2R,GSK3B,HMGCR,IL6,JAK2,KCNA5,NOS2,PPARD,PPARG,PRKACA,PRKCD,PRKCE,MAPK8,PTGS2,PTPN11,SHH,SRC
10_Member	GO Biological Processes	GO:0051223	regulation of protein transport	-19.506	-16.9414	23/495	43,135,1268,1432,1459,2064,2149,2932,3156,3569,3717,3741,4843,5467,5468,5566,5580,5581,5599,5743,5781,6469,6714	ACHE,ADORA2A,CNR1,MAPK14,CSNK2A2,ERBB2,F2R,GSK3B,HMGCR,IL6,JAK2,KCNA5,NOS2,PPARD,PPARG,PRKACA,PRKCD,PRKCE,MAPK8,PTGS2,PTPN11,SHH,SRC
10_Member	GO Biological Processes	GO:1903829	positive regulation of protein localization	-15.3919	-13.0553	19/446	43,135,142,1432,1459,1956,2064,2932,3717,5467,5468,5566,5580,5581,5599,5743,6469,6714,7015	ACHE,ADORA2A,PARP1,MAPK14,CSNK2A2,EGFR,ERBB2,GSK3B,JAK2,PPARD,PPARG,PRKACA,PRKCD,PRKCE,MAPK8,PTGS2,SHH,SRC,TERT
10_Member	GO Biological Processes	GO:0060341	regulation of cellular localization	-15.0898	-12.777	23/788	142,367,596,817,1432,1459,1956,2064,2149,2932,3717,5467,5566,5580,5581,5594,5595,5599,5743,5781,6469,6714,7015	PARP1,AR,BCL2,CAMK2D,MAPK14,CSNK2A2,EGFR,ERBB2,F2R,GSK3B,JAK2,PPARD,PRKACA,PRKCD,PRKCE,MAPK1,MAPK3,MAPK8,PTGS2,PTPN11,SHH,SRC,TERT
10_Member	GO Biological Processes	GO:0051222	positive regulation of protein transport	-14.6514	-12.3827	16/293	43,135,1432,1459,2064,2932,3717,5467,5468,5566,5580,5581,5599,5743,6469,6714	ACHE,ADORA2A,MAPK14,CSNK2A2,ERBB2,GSK3B,JAK2,PPARD,PPARG,PRKACA,PRKCD,PRKCE,MAPK8,PTGS2,SHH,SRC
10_Member	GO Biological Processes	GO:1904951	positive regulation of establishment of protein localization	-14.2905	-12.0712	16/309	43,135,1432,1459,2064,2932,3717,5467,5468,5566,5580,5581,5599,5743,6469,6714	ACHE,ADORA2A,MAPK14,CSNK2A2,ERBB2,GSK3B,JAK2,PPARD,PPARG,PRKACA,PRKCD,PRKCE,MAPK8,PTGS2,SHH,SRC
10_Member	GO Biological Processes	GO:0032386	regulation of intracellular transport	-11.2954	-9.34311	14/334	1432,1459,2064,2932,3717,5566,5580,5594,5595,5599,5743,5781,6469,6714	MAPK14,CSNK2A2,ERBB2,GSK3B,JAK2,PRKACA,PRKCD,MAPK1,MAPK3,MAPK8,PTGS2,PTPN11,SHH,SRC
10_Member	GO Biological Processes	GO:0090316	positive regulation of intracellular protein transport	-9.9753	-8.13382	10/156	1432,1459,2064,2932,3717,5566,5580,5599,5743,6469	MAPK14,CSNK2A2,ERBB2,GSK3B,JAK2,PRKACA,PRKCD,MAPK8,PTGS2,SHH
10_Member	GO Biological Processes	GO:0033157	regulation of intracellular protein transport	-9.68381	-7.86704	11/224	1432,1459,2064,2932,3717,5566,5580,5599,5743,5781,6469	MAPK14,CSNK2A2,ERBB2,GSK3B,JAK2,PRKACA,PRKCD,MAPK8,PTGS2,PTPN11,SHH
10_Member	GO Biological Processes	GO:1900182	positive regulation of protein localization to nucleus	-9.45096	-7.65758	8/84	142,1432,3717,5580,5743,6469,6714,7015	PARP1,MAPK14,JAK2,PRKCD,PTGS2,SHH,SRC,TERT
10_Member	GO Biological Processes	GO:1900180	regulation of protein localization to nucleus	-9.26205	-7.48415	9/132	142,1432,2932,3717,5580,5743,6469,6714,7015	PARP1,MAPK14,GSK3B,JAK2,PRKCD,PTGS2,SHH,SRC,TERT
10_Member	GO Biological Processes	GO:0032388	positive regulation of intracellular transport	-8.9613	-7.22262	10/198	1432,1459,2064,2932,3717,5566,5580,5599,5743,6469	MAPK14,CSNK2A2,ERBB2,GSK3B,JAK2,PRKACA,PRKCD,MAPK8,PTGS2,SHH
10_Member	GO Biological Processes	GO:0046824	positive regulation of nucleocytoplasmic transport	-8.9602	-7.22262	7/60	1432,2932,3717,5566,5580,5743,6469	MAPK14,GSK3B,JAK2,PRKACA,PRKCD,PTGS2,SHH
10_Member	GO Biological Processes	GO:0046822	regulation of nucleocytoplasmic transport	-8.70277	-6.9877	8/104	1432,2932,3717,5566,5580,5743,5781,6469	MAPK14,GSK3B,JAK2,PRKACA,PRKCD,PTGS2,PTPN11,SHH
10_Member	GO Biological Processes	GO:0042307	positive regulation of protein import into nucleus	-6.74513	-5.21749	5/39	1432,3717,5580,5743,6469	MAPK14,JAK2,PRKCD,PTGS2,SHH
10_Member	GO Biological Processes	GO:1904591	positive regulation of protein import	-6.57898	-5.0733	5/42	1432,3717,5580,5743,6469	MAPK14,JAK2,PRKCD,PTGS2,SHH
10_Member	GO Biological Processes	GO:0042306	regulation of protein import into nucleus	-5.90371	-4.46484	5/57	1432,3717,5580,5743,6469	MAPK14,JAK2,PRKCD,PTGS2,SHH
10_Member	GO Biological Processes	GO:1904589	regulation of protein import	-5.75567	-4.33202	5/61	1432,3717,5580,5743,6469	MAPK14,JAK2,PRKCD,PTGS2,SHH
1_Summary	GO Biological Processes	GO:0001934	positive regulation of protein phosphorylation	-36.5283	-32.3405	39/722	595,596,1956,2064,2146,2246,2247,2260,2321,2475,3320,3356,3357,3558,3569,3572,3643,3717,3791,3815,4318,4914,5159,5290,5294,5468,5580,5594,5595,5743,5781,5979,6714,6868,7272,7422,8654,11200,54106,2050,3480,367,2149,3156,5581,5972,6093,135,2167,142,1432,2932,4313,6774,949,7015,817,5566,3716,2908,185,1509,2099,5599,5467	CCND1,BCL2,EGFR,ERBB2,EZH2,FGF1,FGF2,FGFR1,FLT1,MTOR,HSP90AA1,HTR2A,HTR2B,IL2,IL6,IL6ST,INSR,JAK2,KDR,KIT,MMP9,NTRK1,PDGFRB,PIK3CA,PIK3CG,PPARG,PRKCD,MAPK1,MAPK3,PTGS2,PTPN11,RET,SRC,ADAM17,TTK,VEGFA,PDE5A,CHEK2,TLR9,EPHB4,IGF1R,AR,F2R,HMGCR,PRKCE,REN,ROCK1,ADORA2A,FABP4,PARP1,MAPK14,GSK3B,MMP2,STAT3,SCARB1,TERT,CAMK2D,PRKACA,JAK1,NR3C1,AGTR1,CTSD,ESR1,MAPK8,PPARD
1_Member	GO Biological Processes	GO:0001934	positive regulation of protein phosphorylation	-36.5283	-32.3405	39/722	595,596,1956,2064,2146,2246,2247,2260,2321,2475,3320,3356,3357,3558,3569,3572,3643,3717,3791,3815,4318,4914,5159,5290,5294,5468,5580,5594,5595,5743,5781,5979,6714,6868,7272,7422,8654,11200,54106	CCND1,BCL2,EGFR,ERBB2,EZH2,FGF1,FGF2,FGFR1,FLT1,MTOR,HSP90AA1,HTR2A,HTR2B,IL2,IL6,IL6ST,INSR,JAK2,KDR,KIT,MMP9,NTRK1,PDGFRB,PIK3CA,PIK3CG,PPARG,PRKCD,MAPK1,MAPK3,PTGS2,PTPN11,RET,SRC,ADAM17,TTK,VEGFA,PDE5A,CHEK2,TLR9
1_Member	GO Biological Processes	GO:0051347	positive regulation of transferase activity	-30.3431	-26.7703	32/559	595,1956,2050,2064,2146,2246,2247,2260,2321,2475,3320,3356,3357,3480,3558,3643,3717,3791,3815,4914,5159,5290,5294,5580,5594,5595,5979,6714,6868,7422,8654,54106	CCND1,EGFR,EPHB4,ERBB2,EZH2,FGF1,FGF2,FGFR1,FLT1,MTOR,HSP90AA1,HTR2A,HTR2B,IGF1R,IL2,INSR,JAK2,KDR,KIT,NTRK1,PDGFRB,PIK3CA,PIK3CG,PRKCD,MAPK1,MAPK3,RET,SRC,ADAM17,VEGFA,PDE5A,TLR9
1_Member	GO Biological Processes	GO:0043408	regulation of MAPK cascade	-30.2592	-26.7703	34/686	367,1956,2064,2146,2149,2246,2247,2260,2321,3156,3356,3357,3480,3569,3643,3717,3791,3815,4914,5159,5294,5468,5580,5581,5594,5595,5781,5972,5979,6093,6714,7422,8654,54106	AR,EGFR,ERBB2,EZH2,F2R,FGF1,FGF2,FGFR1,FLT1,HMGCR,HTR2A,HTR2B,IGF1R,IL6,INSR,JAK2,KDR,KIT,NTRK1,PDGFRB,PIK3CG,PPARG,PRKCD,PRKCE,MAPK1,MAPK3,PTPN11,REN,RET,ROCK1,SRC,VEGFA,PDE5A,TLR9
1_Member	GO Biological Processes	GO:0033674	positive regulation of kinase activity	-29.6768	-26.2671	30/473	595,1956,2050,2064,2146,2246,2247,2260,2321,2475,3320,3356,3357,3480,3558,3643,3717,3791,3815,4914,5159,5290,5294,5580,5979,6714,6868,7422,8654,54106	CCND1,EGFR,EPHB4,ERBB2,EZH2,FGF1,FGF2,FGFR1,FLT1,MTOR,HSP90AA1,HTR2A,HTR2B,IGF1R,IL2,INSR,JAK2,KDR,KIT,NTRK1,PDGFRB,PIK3CA,PIK3CG,PRKCD,RET,SRC,ADAM17,VEGFA,PDE5A,TLR9
1_Member	GO Biological Processes	GO:0043549	regulation of kinase activity	-28.7229	-25.3802	34/763	135,595,1956,2050,2064,2146,2167,2246,2247,2260,2321,2475,3156,3320,3356,3357,3480,3558,3643,3717,3791,3815,4914,5159,5290,5294,5468,5580,5979,6714,6868,7422,8654,54106	ADORA2A,CCND1,EGFR,EPHB4,ERBB2,EZH2,FABP4,FGF1,FGF2,FGFR1,FLT1,MTOR,HMGCR,HSP90AA1,HTR2A,HTR2B,IGF1R,IL2,INSR,JAK2,KDR,KIT,NTRK1,PDGFRB,PIK3CA,PIK3CG,PPARG,PRKCD,RET,SRC,ADAM17,VEGFA,PDE5A,TLR9
1_Member	GO Biological Processes	GO:0043410	positive regulation of MAPK cascade	-27.7777	-24.4929	29/490	367,1956,2064,2146,2149,2246,2247,2260,2321,3356,3357,3480,3569,3643,3717,3791,3815,4914,5159,5294,5581,5595,5781,5979,6093,6714,7422,8654,54106	AR,EGFR,ERBB2,EZH2,F2R,FGF1,FGF2,FGFR1,FLT1,HTR2A,HTR2B,IGF1R,IL6,INSR,JAK2,KDR,KIT,NTRK1,PDGFRB,PIK3CG,PRKCE,MAPK3,PTPN11,RET,ROCK1,SRC,VEGFA,PDE5A,TLR9
1_Member	GO Biological Processes	GO:0007167	enzyme linked receptor protein signaling pathway	-26.593	-23.3594	30/601	142,1432,1956,2050,2064,2246,2247,2260,2321,2932,3480,3572,3643,3717,3791,3815,4313,4318,4914,5159,5290,5468,5594,5595,5781,5979,6714,6774,6868,7422	PARP1,MAPK14,EGFR,EPHB4,ERBB2,FGF1,FGF2,FGFR1,FLT1,GSK3B,IGF1R,IL6ST,INSR,JAK2,KDR,KIT,MMP2,MMP9,NTRK1,PDGFRB,PIK3CA,PPARG,MAPK1,MAPK3,PTPN11,RET,SRC,STAT3,ADAM17,VEGFA
1_Member	GO Biological Processes	GO:0030335	positive regulation of cell migration	-26.1185	-22.9306	29/560	596,949,1956,2149,2246,2247,2260,2321,2475,3480,3569,3643,3717,3791,3815,4313,4318,5159,5294,5581,5594,5595,5743,5979,6714,6774,6868,7015,7422	BCL2,SCARB1,EGFR,F2R,FGF1,FGF2,FGFR1,FLT1,MTOR,IGF1R,IL6,INSR,JAK2,KDR,KIT,MMP2,MMP9,PDGFRB,PIK3CG,PRKCE,MAPK1,MAPK3,PTGS2,RET,SRC,STAT3,ADAM17,TERT,VEGFA
1_Member	GO Biological Processes	GO:0007169	transmembrane receptor protein tyrosine kinase signaling pathway	-25.7693	-22.6954	26/403	1432,1956,2050,2064,2246,2247,2260,2321,2932,3480,3643,3717,3791,3815,4313,4318,4914,5159,5290,5594,5781,5979,6714,6774,6868,7422	MAPK14,EGFR,EPHB4,ERBB2,FGF1,FGF2,FGFR1,FLT1,GSK3B,IGF1R,INSR,JAK2,KDR,KIT,MMP2,MMP9,NTRK1,PDGFRB,PIK3CA,MAPK1,PTPN11,RET,SRC,STAT3,ADAM17,VEGFA
1_Member	GO Biological Processes	GO:2000147	positive regulation of cell motility	-25.6003	-22.5586	29/584	596,949,1956,2149,2246,2247,2260,2321,2475,3480,3569,3643,3717,3791,3815,4313,4318,5159,5294,5581,5594,5595,5743,5979,6714,6774,6868,7015,7422	BCL2,SCARB1,EGFR,F2R,FGF1,FGF2,FGFR1,FLT1,MTOR,IGF1R,IL6,INSR,JAK2,KDR,KIT,MMP2,MMP9,PDGFRB,PIK3CG,PRKCE,MAPK1,MAPK3,PTGS2,RET,SRC,STAT3,ADAM17,TERT,VEGFA
1_Member	GO Biological Processes	GO:0051272	positive regulation of cellular component movement	-25.3498	-22.338	29/596	596,949,1956,2149,2246,2247,2260,2321,2475,3480,3569,3643,3717,3791,3815,4313,4318,5159,5294,5581,5594,5595,5743,5979,6714,6774,6868,7015,7422	BCL2,SCARB1,EGFR,F2R,FGF1,FGF2,FGFR1,FLT1,MTOR,IGF1R,IL6,INSR,JAK2,KDR,KIT,MMP2,MMP9,PDGFRB,PIK3CG,PRKCE,MAPK1,MAPK3,PTGS2,RET,SRC,STAT3,ADAM17,TERT,VEGFA
1_Member	GO Biological Processes	GO:0040017	positive regulation of locomotion	-25.288	-22.3043	29/599	596,949,1956,2149,2246,2247,2260,2321,2475,3480,3569,3643,3717,3791,3815,4313,4318,5159,5294,5581,5594,5595,5743,5979,6714,6774,6868,7015,7422	BCL2,SCARB1,EGFR,F2R,FGF1,FGF2,FGFR1,FLT1,MTOR,IGF1R,IL6,INSR,JAK2,KDR,KIT,MMP2,MMP9,PDGFRB,PIK3CG,PRKCE,MAPK1,MAPK3,PTGS2,RET,SRC,STAT3,ADAM17,TERT,VEGFA
1_Member	GO Biological Processes	GO:0043405	regulation of MAP kinase activity	-24.3641	-21.4316	20/183	1956,2064,2146,2246,2247,2260,2321,3156,3356,3357,3643,3815,5159,5294,5468,5580,6714,7422,8654,54106	EGFR,ERBB2,EZH2,FGF1,FGF2,FGFR1,FLT1,HMGCR,HTR2A,HTR2B,INSR,KIT,PDGFRB,PIK3CG,PPARG,PRKCD,SRC,VEGFA,PDE5A,TLR9
1_Member	GO Biological Processes	GO:0046777	protein autophosphorylation	-24.2183	-21.3315	20/186	817,1956,2050,2064,2260,2321,2475,2932,3480,3643,3717,3791,3815,4914,5159,5566,5595,6714,7272,11200	CAMK2D,EGFR,EPHB4,ERBB2,FGFR1,FLT1,MTOR,GSK3B,IGF1R,INSR,JAK2,KDR,KIT,NTRK1,PDGFRB,PRKACA,MAPK3,SRC,TTK,CHEK2
1_Member	GO Biological Processes	GO:0045860	positive regulation of protein kinase activity	-23.1678	-20.3417	24/393	595,1956,2064,2146,2246,2247,2260,2321,2475,3320,3356,3357,3643,3717,3815,5159,5290,5294,5580,6714,6868,7422,8654,54106	CCND1,EGFR,ERBB2,EZH2,FGF1,FGF2,FGFR1,FLT1,MTOR,HSP90AA1,HTR2A,HTR2B,INSR,JAK2,KIT,PDGFRB,PIK3CA,PIK3CG,PRKCD,SRC,ADAM17,VEGFA,PDE5A,TLR9
1_Member	GO Biological Processes	GO:0045859	regulation of protein kinase activity	-23.0884	-20.2807	28/645	135,595,1956,2064,2146,2167,2246,2247,2260,2321,2475,3156,3320,3356,3357,3643,3717,3815,5159,5290,5294,5468,5580,6714,6868,7422,8654,54106	ADORA2A,CCND1,EGFR,ERBB2,EZH2,FABP4,FGF1,FGF2,FGFR1,FLT1,MTOR,HMGCR,HSP90AA1,HTR2A,HTR2B,INSR,JAK2,KIT,PDGFRB,PIK3CA,PIK3CG,PPARG,PRKCD,SRC,ADAM17,VEGFA,PDE5A,TLR9
1_Member	GO Biological Processes	GO:0043406	positive regulation of MAP kinase activity	-22.9689	-20.179	17/116	1956,2064,2146,2246,2247,2260,2321,3356,3357,3643,3815,5159,5294,6714,7422,8654,54106	EGFR,ERBB2,EZH2,FGF1,FGF2,FGFR1,FLT1,HTR2A,HTR2B,INSR,KIT,PDGFRB,PIK3CG,SRC,VEGFA,PDE5A,TLR9
1_Member	GO Biological Processes	GO:0018108	peptidyl-tyrosine phosphorylation	-22.8981	-20.1253	18/146	1956,2050,2064,2260,2321,3480,3643,3716,3717,3791,3815,4914,5159,5580,5595,5979,6714,7272	EGFR,EPHB4,ERBB2,FGFR1,FLT1,IGF1R,INSR,JAK1,JAK2,KDR,KIT,NTRK1,PDGFRB,PRKCD,MAPK3,RET,SRC,TTK
1_Member	GO Biological Processes	GO:0018212	peptidyl-tyrosine modification	-22.7325	-19.976	18/149	1956,2050,2064,2260,2321,3480,3643,3716,3717,3791,3815,4914,5159,5580,5595,5979,6714,7272	EGFR,EPHB4,ERBB2,FGFR1,FLT1,IGF1R,INSR,JAK1,JAK2,KDR,KIT,NTRK1,PDGFRB,PRKCD,MAPK3,RET,SRC,TTK
1_Member	GO Biological Processes	GO:0071902	positive regulation of protein serine/threonine kinase activity	-21.6228	-18.9664	19/208	595,1956,2064,2146,2246,2247,2260,2321,3356,3357,3643,3815,5159,5294,6714,6868,7422,8654,54106	CCND1,EGFR,ERBB2,EZH2,FGF1,FGF2,FGFR1,FLT1,HTR2A,HTR2B,INSR,KIT,PDGFRB,PIK3CG,SRC,ADAM17,VEGFA,PDE5A,TLR9
1_Member	GO Biological Processes	GO:0071900	regulation of protein serine/threonine kinase activity	-20.8991	-18.2676	22/372	595,1956,2064,2146,2246,2247,2260,2321,3156,3356,3357,3643,3815,5159,5294,5468,5580,6714,6868,7422,8654,54106	CCND1,EGFR,ERBB2,EZH2,FGF1,FGF2,FGFR1,FLT1,HMGCR,HTR2A,HTR2B,INSR,KIT,PDGFRB,PIK3CG,PPARG,PRKCD,SRC,ADAM17,VEGFA,PDE5A,TLR9
1_Member	GO Biological Processes	GO:0070848	response to growth factor	-19.5452	-16.9642	23/493	142,1432,1956,2064,2246,2247,2260,2321,2908,3480,3643,3791,4914,5159,5290,5468,5594,5595,5781,6093,6714,6774,7422	PARP1,MAPK14,EGFR,ERBB2,FGF1,FGF2,FGFR1,FLT1,NR3C1,IGF1R,INSR,KDR,NTRK1,PDGFRB,PIK3CA,PPARG,MAPK1,MAPK3,PTPN11,ROCK1,SRC,STAT3,VEGFA
1_Member	GO Biological Processes	GO:0051345	positive regulation of hydrolase activity	-19.2577	-16.7231	24/577	185,1509,1956,2064,2099,2146,2149,2247,2260,2321,2475,2932,3356,3357,3717,3815,4914,5159,5468,5580,5599,6093,6774,7422	AGTR1,CTSD,EGFR,ERBB2,ESR1,EZH2,F2R,FGF2,FGFR1,FLT1,MTOR,GSK3B,HTR2A,HTR2B,JAK2,KIT,NTRK1,PDGFRB,PPARG,PRKCD,MAPK8,ROCK1,STAT3,VEGFA
1_Member	GO Biological Processes	GO:0014068	positive regulation of phosphatidylinositol 3-kinase signaling	-18.3098	-15.8121	13/79	2149,2247,2260,2321,3480,3643,3717,3791,3815,4914,5159,5467,6714	F2R,FGF2,FGFR1,FLT1,IGF1R,INSR,JAK2,KDR,KIT,NTRK1,PDGFRB,PPARD,SRC
1_Member	GO Biological Processes	GO:0014066	regulation of phosphatidylinositol 3-kinase signaling	-17.989	-15.5271	14/111	1956,2149,2247,2260,2321,3480,3643,3717,3791,3815,4914,5159,5467,6714	EGFR,F2R,FGF2,FGFR1,FLT1,IGF1R,INSR,JAK2,KDR,KIT,NTRK1,PDGFRB,PPARD,SRC
1_Member	GO Biological Processes	GO:0071363	cellular response to growth factor stimulus	-17.5533	-15.1363	21/464	142,1432,1956,2064,2246,2247,2260,2321,2908,3480,3643,3791,4914,5159,5290,5468,5595,5781,6714,6774,7422	PARP1,MAPK14,EGFR,ERBB2,FGF1,FGF2,FGFR1,FLT1,NR3C1,IGF1R,INSR,KDR,NTRK1,PDGFRB,PIK3CA,PPARG,MAPK3,PTPN11,SRC,STAT3,VEGFA
1_Member	GO Biological Processes	GO:0038083	peptidyl-tyrosine autophosphorylation	-13.2083	-11.085	7/17	1956,3480,3643,3791,4914,5595,6714	EGFR,IGF1R,INSR,KDR,NTRK1,MAPK3,SRC
1_Member	GO Biological Processes	GO:0070374	positive regulation of ERK1 and ERK2 cascade	-11.0596	-9.12708	12/220	1956,2149,2246,2247,3356,3357,3791,4914,5159,5595,5781,6714	EGFR,F2R,FGF1,FGF2,HTR2A,HTR2B,KDR,NTRK1,PDGFRB,MAPK3,PTPN11,SRC
1_Member	GO Biological Processes	GO:0070372	regulation of ERK1 and ERK2 cascade	-10.4977	-8.60652	13/311	1956,2064,2149,2246,2247,3356,3357,3791,4914,5159,5595,5781,6714	EGFR,ERBB2,F2R,FGF1,FGF2,HTR2A,HTR2B,KDR,NTRK1,PDGFRB,MAPK3,PTPN11,SRC

## Sheet: Annotation
MyList	Gene ID	Type	Tax ID	Homologene Gene ID	Homologene Gene Tax ID	GO:0001934 positive regulation of protein	GO:0006468 protein phosphorylation	GO:0009725 response to hormone	GO:0008015 blood circulation	GO:0044057 regulation of system process	GO:0045834 positive regulation of lipid m	GO:1901699 cellular response to nitrogen	GO:0048608 reproductive structure develop	GO:0010035 response to inorganic substanc	GO:0070201 regulation of establishment of	GO:0009611 response to wounding	GO:0050727 regulation of inflammatory res	GO:0048534 hematopoietic or lymphoid orga	GO:0048545 response to steroid hormone	GO:0030155 regulation of cell adhesion	GO:0010942 positive regulation of cell de	GO:0070482 response to oxygen levels	GO:0050678 regulation of epithelial cell	GO:0002237 response to molecule of bacter	GO:0035239 tube morphogenesis
STAT3	6774	symbol	H. sapiens	6774	H. sapiens	1	0	1	0	0	0	1	0	0	0	0	1	1	0	1	0	0	1	0	1
VEGFA	7422	symbol	H. sapiens	7422	H. sapiens	1	0	0	1	0	0	1	1	0	0	1	1	1	0	1	0	1	1	0	1
FGF1	2246	symbol	H. sapiens	2246	H. sapiens	1	0	0	0	0	1	0	1	0	0	1	0	0	0	0	0	0	1	0	1
FGF2	2247	symbol	H. sapiens	2247	H. sapiens	1	0	0	0	0	1	0	1	1	0	1	1	0	0	1	0	0	1	0	1
HSP90AA1	3320	symbol	H. sapiens	3320	H. sapiens	1	0	0	0	0	0	0	0	1	0	0	1	0	0	0	0	0	0	0	0
IL2	3558	symbol	H. sapiens	3558	H. sapiens	1	0	0	0	1	0	0	0	1	0	0	1	1	0	1	0	0	0	0	0
NOS2	4843	symbol	H. sapiens	4843	H. sapiens	0	0	1	1	0	0	0	0	0	1	0	1	0	0	1	1	1	0	1	0
AR	367	symbol	H. sapiens	367	H. sapiens	1	0	1	1	0	0	1	1	0	1	0	0	0	1	0	0	1	1	0	1
PPARG	5468	symbol	H. sapiens	5468	H. sapiens	1	0	1	1	1	1	1	1	0	1	0	1	1	1	1	1	1	1	0	0
TERT	7015	symbol	H. sapiens	7015	H. sapiens	1	0	0	0	0	0	0	0	1	1	0	0	0	0	0	0	1	1	0	0
PTGS2	5743	symbol	H. sapiens	5743	H. sapiens	1	0	1	1	1	1	1	1	1	1	0	1	0	1	1	1	1	1	1	1
HSD11B2	3291	symbol	H. sapiens	3291	H. sapiens	0	0	1	1	0	0	1	0	0	0	1	0	0	1	0	0	1	0	0	0
PTPN11	5781	symbol	H. sapiens	5781	H. sapiens	1	0	1	0	1	0	0	1	0	1	0	1	1	0	1	0	0	1	0	1
PPARA	5465	symbol	H. sapiens	5465	H. sapiens	0	0	1	1	1	1	1	0	0	0	1	1	0	1	1	0	1	1	0	0
PPARD	5467	symbol	H. sapiens	5467	H. sapiens	1	0	1	1	0	1	0	1	0	1	1	1	0	1	0	0	1	1	1	0
NR3C2	4306	symbol	H. sapiens	4306	H. sapiens	0	0	1	0	0	0	0	0	0	0	0	0	0	1	0	0	0	0	0	0
ESR2	2100	symbol	H. sapiens	2100	H. sapiens	0	0	1	0	0	0	0	0	0	0	0	0	0	1	0	0	0	0	0	0
FABP4	2167	symbol	H. sapiens	2167	H. sapiens	1	0	0	0	0	0	0	0	1	0	0	1	0	0	1	0	0	0	1	0
FABP3	2170	symbol	H. sapiens	2170	H. sapiens	0	0	0	0	0	1	0	0	0	0	0	0	0	0	0	0	0	0	0	0
PTGS1	5742	symbol	H. sapiens	5742	H. sapiens	0	0	0	1	0	0	0	0	1	0	0	1	0	0	0	0	0	0	0	0
TLR9	54106	symbol	H. sapiens	54106	H. sapiens	1	1	0	0	0	0	0	0	0	0	0	1	0	0	1	0	0	0	1	0
HMGCR	3156	symbol	H. sapiens	3156	H. sapiens	1	0	0	0	0	0	0	0	0	1	0	0	0	0	0	0	1	0	0	0
NR3C1	2908	symbol	H. sapiens	2908	H. sapiens	1	0	1	0	0	0	0	0	0	0	0	0	0	1	0	0	0	0	0	0
PGR	5241	symbol	H. sapiens	5241	H. sapiens	0	0	1	0	0	0	0	1	0	0	0	0	0	1	0	0	0	1	0	1
ESR1	2099	symbol	H. sapiens	2099	H. sapiens	1	0	1	0	0	0	0	1	0	0	0	1	0	1	0	0	1	0	0	1
CHRM2	1129	symbol	H. sapiens	1129	H. sapiens	0	0	1	0	1	0	1	0	0	0	0	0	0	0	0	0	0	0	0	0
ACHE	43	symbol	H. sapiens	43	H. sapiens	0	0	0	0	0	0	1	0	0	1	0	0	0	0	0	0	0	0	0	1
VDR	7421	symbol	H. sapiens	7421	H. sapiens	0	0	1	0	0	0	0	1	0	0	1	0	0	0	0	1	0	1	0	1
IL6ST	3572	symbol	H. sapiens	3572	H. sapiens	1	0	0	0	1	0	0	1	0	0	0	1	1	0	1	0	0	0	0	0
EPHX2	2053	symbol	H. sapiens	2053	H. sapiens	0	0	0	0	0	1	0	0	0	0	0	0	0	0	0	0	0	0	0	0
ADORA2A	135	symbol	H. sapiens	135	H. sapiens	1	0	0	1	1	0	0	0	0	1	1	1	1	0	1	1	1	0	0	0
PRKCD	5580	symbol	H. sapiens	5580	H. sapiens	1	1	1	1	0	1	1	0	1	1	1	1	1	0	1	1	1	0	1	1
PRKCB	5579	symbol	H. sapiens	5579	H. sapiens	0	1	0	0	0	0	0	0	0	0	0	0	1	0	0	0	0	1	0	0
PRKCE	5581	symbol	H. sapiens	5581	H. sapiens	1	1	1	1	0	1	0	0	0	1	1	0	1	1	1	0	1	1	1	0
PDE4B	5142	symbol	H. sapiens	5142	H. sapiens	0	0	1	0	1	0	1	0	0	0	0	1	0	0	0	0	0	0	1	1
MDM2	4193	symbol	H. sapiens	4193	H. sapiens	0	0	0	0	1	0	1	1	0	0	0	0	0	0	0	0	1	0	0	1
MAPK8	5599	symbol	H. sapiens	5599	H. sapiens	1	1	1	0	0	0	0	0	1	1	0	0	0	0	0	1	0	0	1	0
MAPK14	1432	symbol	H. sapiens	1432	H. sapiens	1	1	1	0	0	0	1	1	0	1	1	1	1	0	1	0	1	0	1	1
SHH	6469	symbol	H. sapiens	6469	H. sapiens	0	0	0	0	0	0	0	1	1	1	1	0	1	0	1	0	0	1	0	1
CNR1	1268	symbol	H. sapiens	1268	H. sapiens	0	0	0	1	0	1	0	0	0	1	0	1	0	0	1	1	0	0	1	0
KIT	3815	symbol	H. sapiens	3815	H. sapiens	1	1	1	0	1	1	0	1	1	0	0	1	1	0	1	0	0	1	0	1
GSK3B	2932	symbol	H. sapiens	2932	H. sapiens	1	1	1	1	0	0	1	0	0	1	0	0	1	0	1	1	1	0	1	0
KCNH2	3757	symbol	H. sapiens	3757	H. sapiens	0	0	0	1	1	0	0	0	0	0	0	0	0	0	0	0	0	0	0	0
F2R	2149	symbol	H. sapiens	2149	H. sapiens	1	0	0	1	1	0	0	0	0	1	1	1	1	0	0	0	0	0	1	0
MTOR	2475	symbol	H. sapiens	2475	H. sapiens	1	1	1	1	0	1	1	0	0	0	0	1	1	0	0	0	1	1	0	1
PIK3CG	5294	symbol	H. sapiens	5294	H. sapiens	1	1	1	0	1	1	1	0	0	0	1	1	1	0	1	0	0	1	0	1
PIK3CA	5290	symbol	H. sapiens	5290	H. sapiens	1	1	1	1	0	0	1	1	1	0	1	0	1	1	1	0	0	1	0	1
REN	5972	symbol	H. sapiens	5972	H. sapiens	1	0	1	1	1	0	0	1	0	0	0	0	0	0	0	0	0	0	1	0
PDE5A	8654	symbol	H. sapiens	8654	H. sapiens	1	0	0	0	1	0	0	0	0	0	0	0	1	0	1	0	0	0	0	0
EPHB4	2050	symbol	H. sapiens	2050	H. sapiens	1	1	0	0	0	0	0	0	0	0	0	0	0	0	0	0	0	1	0	1
MAPK10	5602	symbol	H. sapiens	5602	H. sapiens	0	1	0	0	0	0	0	0	0	0	0	0	0	0	0	0	0	0	1	0
AVPR2	554	symbol	H. sapiens	554	H. sapiens	0	0	0	1	1	0	0	0	0	0	1	0	0	0	1	0	0	0	0	0
HTR2B	3357	symbol	H. sapiens	3357	H. sapiens	1	0	1	1	0	1	1	0	0	0	0	1	0	0	0	0	0	1	1	0
PARP1	142	symbol	H. sapiens	142	H. sapiens	1	1	1	0	1	0	1	0	1	1	0	0	1	1	0	1	1	0	0	0
TTK	7272	symbol	H. sapiens	7272	H. sapiens	1	1	0	0	0	0	1	0	0	0	0	0	0	0	0	0	0	0	0	0
MMP3	4314	symbol	H. sapiens	4314	H. sapiens	0	0	0	0	0	0	1	0	1	0	0	1	0	0	0	1	0	0	0	0
MMP1	4312	symbol	H. sapiens	4312	H. sapiens	0	0	0	0	0	0	0	0	0	0	0	0	0	0	0	0	0	0	0	0
MMP2	4313	symbol	H. sapiens	4313	H. sapiens	1	0	1	1	1	0	1	1	1	0	1	0	0	0	1	1	1	0	0	1
KDR	3791	symbol	H. sapiens	3791	H. sapiens	1	1	0	0	0	0	0	1	1	0	1	1	1	0	1	0	0	1	1	1
FGFR1	2260	symbol	H. sapiens	2260	H. sapiens	1	1	0	0	0	0	0	0	0	0	0	1	0	0	0	0	1	1	1	0
CHKA	1119	symbol	H. sapiens	1119	H. sapiens	0	0	0	0	0	0	0	0	0	0	0	0	0	0	0	0	0	0	0	0
INSR	3643	symbol	H. sapiens	3643	H. sapiens	1	1	1	1	0	0	1	1	0	0	0	0	0	0	0	0	0	0	0	0
CCND1	595	symbol	H. sapiens	595	H. sapiens	1	1	1	0	0	0	0	1	1	0	1	0	0	1	0	0	0	1	0	0
AGTR1	185	symbol	H. sapiens	185	H. sapiens	1	0	1	1	1	1	1	0	0	0	0	1	0	0	0	0	0	1	0	1
MMP9	4318	symbol	H. sapiens	4318	H. sapiens	1	0	0	0	0	0	1	0	1	0	0	1	1	0	0	1	1	1	0	0
IGF1R	3480	symbol	H. sapiens	3480	H. sapiens	1	1	1	0	0	1	1	1	1	0	0	1	0	1	0	0	1	0	0	0
KCNA5	3741	symbol	H. sapiens	3741	H. sapiens	0	0	0	1	1	0	0	0	1	1	0	0	0	0	0	0	1	0	0	0
PYGM	5837	symbol	H. sapiens	5837	H. sapiens	0	0	0	0	0	0	0	0	0	0	0	0	0	0	0	0	0	0	0	0
SRC	6714	symbol	H. sapiens	6714	H. sapiens	1	1	1	1	1	1	1	1	1	1	1	1	1	1	1	1	1	1	1	1
JAK2	3717	symbol	H. sapiens	3717	H. sapiens	1	1	1	0	1	0	1	1	1	1	1	1	1	1	1	1	1	0	1	0
PRKACA	5566	symbol	H. sapiens	5566	H. sapiens	1	1	1	0	1	0	1	1	0	1	1	0	0	0	1	0	0	0	0	1
ROCK1	6093	symbol	H. sapiens	6093	H. sapiens	1	1	1	1	1	0	1	1	0	0	0	0	1	0	1	0	0	1	0	0
CSNK2A1	1457	symbol	H. sapiens	1457	H. sapiens	0	1	0	0	0	0	0	0	0	0	0	0	0	0	0	0	1	0	0	0
CSNK2A2	1459	symbol	H. sapiens	1459	H. sapiens	0	1	0	0	0	0	0	1	0	1	0	0	0	0	0	0	1	0	0	0
MAPK1	5594	symbol	H. sapiens	5594	H. sapiens	1	1	1	0	0	0	1	1	1	1	0	1	1	0	1	0	0	0	1	1
JAK1	3716	symbol	H. sapiens	3716	H. sapiens	1	1	0	0	0	0	0	0	0	0	0	0	0	0	1	0	0	1	0	0
ADA	100	symbol	H. sapiens	100	H. sapiens	0	0	0	0	1	0	0	1	0	0	1	1	1	0	1	0	1	0	0	0
BCL2	596	symbol	H. sapiens	596	H. sapiens	1	1	1	0	0	0	0	1	1	1	1	0	1	1	1	0	1	0	0	1
SCARB1	949	symbol	H. sapiens	949	H. sapiens	1	0	1	0	0	1	0	0	0	0	1	0	0	0	0	0	0	1	1	0
FLT1	2321	symbol	H. sapiens	2321	H. sapiens	1	1	0	0	0	1	0	0	0	0	0	0	1	0	0	0	0	1	0	1
PDGFRB	5159	symbol	H. sapiens	5159	H. sapiens	1	1	1	0	0	1	0	1	1	0	1	1	0	0	1	1	1	1	0	1
CAMK2D	817	symbol	H. sapiens	817	H. sapiens	1	1	0	1	1	0	0	0	1	1	0	0	0	1	0	1	0	0	0	0
MCL1	4170	symbol	H. sapiens	4170	H. sapiens	0	0	0	0	0	0	0	0	0	0	0	0	0	0	1	1	1	0	0	0
IL6	3569	symbol	H. sapiens	3569	H. sapiens	1	0	1	0	0	0	0	1	1	1	1	1	1	1	1	1	0	1	1	1
NTRK1	4914	symbol	H. sapiens	4914	H. sapiens	1	1	0	0	0	0	0	1	1	0	1	0	1	0	0	1	0	0	0	1
MAPK3	5595	symbol	H. sapiens	5595	H. sapiens	1	1	1	0	0	0	1	1	1	1	0	1	1	0	1	0	0	0	1	1
ADAM17	6868	symbol	H. sapiens	6868	H. sapiens	1	0	0	0	0	0	0	1	0	0	1	1	1	0	0	0	1	1	1	0
CACNA2D1	781	symbol	H. sapiens	781	H. sapiens	0	0	0	1	1	0	1	0	0	0	0	0	0	0	0	0	0	0	0	0
PDE4A	5141	symbol	H. sapiens	5141	H. sapiens	0	0	0	0	0	0	0	0	0	0	0	0	0	0	0	0	0	0	0	0
EZH2	2146	symbol	H. sapiens	2146	H. sapiens	1	0	1	0	0	0	1	1	1	0	0	0	1	0	0	0	0	0	0	0
RET	5979	symbol	H. sapiens	5979	H. sapiens	1	1	1	1	0	0	0	1	0	0	0	0	1	0	1	1	1	1	1	1
NAMPT	10135	symbol	H. sapiens	10135	H. sapiens	0	0	0	0	0	0	0	0	0	0	0	0	0	0	0	0	0	0	0	0
GYS1	2997	symbol	H. sapiens	2997	H. sapiens	0	0	0	0	0	0	0	0	0	0	0	0	0	0	0	0	0	0	0	0
CTSD	1509	symbol	H. sapiens	1509	H. sapiens	1	0	0	0	0	0	0	0	0	1	0	0	0	0	0	1	0	0	0	0
HTR2A	3356	symbol	H. sapiens	3356	H. sapiens	1	0	1	1	1	1	1	0	0	0	0	0	1	0	0	0	0	0	0	0
CHEK2	11200	symbol	H. sapiens	11200	H. sapiens	1	1	1	0	0	0	0	0	0	0	0	0	0	0	0	1	1	0	0	0
TKT	7086	symbol	H. sapiens	7086	H. sapiens	0	0	0	0	0	0	0	0	0	0	0	0	0	0	0	0	0	0	0	0
ERBB2	2064	symbol	H. sapiens	2064	H. sapiens	1	1	0	0	0	0	0	0	0	1	1	0	0	0	1	0	0	1	0	1
EGFR	1956	symbol	H. sapiens	1956	H. sapiens	1	1	1	0	0	0	1	1	1	1	0	0	1	0	0	0	0	1	1	1

## Sheet: Sheet1
Term	Description	LogP	Log(q-value)	InTerm_InList	Genes	Symbols
GO:0001934	positive regulation of protein phosphorylation	-36.5283	-32.3405	39/722	595,596,1956,2064,2146,2246,2247,2260,2321,2475,3320,3356,3357,3558,3569,3572,3643,3717,3791,3815,4318,4914,5159,5290,5294,5468,5580,5594,5595,5743,5781,5979,6714,6868,7272,7422,8654,11200,54106,2050,3480,367,2149,3156,5581,5972,6093,135,2167,142,1432,2932,4313,6774,949,7015,817,5566,3716,2908,185,1509,2099,5599,5467	CCND1,BCL2,EGFR,ERBB2,EZH2,FGF1,FGF2,FGFR1,FLT1,MTOR,HSP90AA1,HTR2A,HTR2B,IL2,IL6,IL6ST,INSR,JAK2,KDR,KIT,MMP9,NTRK1,PDGFRB,PIK3CA,PIK3CG,PPARG,PRKCD,MAPK1,MAPK3,PTGS2,PTPN11,RET,SRC,ADAM17,TTK,VEGFA,PDE5A,CHEK2,TLR9,EPHB4,IGF1R,AR,F2R,HMGCR,PRKCE,REN,ROCK1,ADORA2A,FABP4,PARP1,MAPK14,GSK3B,MMP2,STAT3,SCARB1,TERT,CAMK2D,PRKACA,JAK1,NR3C1,AGTR1,CTSD,ESR1,MAPK8,PPARD
GO:0006468	protein phosphorylation	-34.1577	-30.2709	37/700	595,596,817,1432,1457,1459,1956,2050,2064,2260,2321,2475,2932,3480,3643,3716,3717,3791,3815,4914,5159,5290,5294,5566,5579,5580,5581,5594,5595,5599,5602,5979,6093,6714,7272,11200,54106,142	CCND1,BCL2,CAMK2D,MAPK14,CSNK2A1,CSNK2A2,EGFR,EPHB4,ERBB2,FGFR1,FLT1,MTOR,GSK3B,IGF1R,INSR,JAK1,JAK2,KDR,KIT,NTRK1,PDGFRB,PIK3CA,PIK3CG,PRKACA,PRKCB,PRKCD,PRKCE,MAPK1,MAPK3,MAPK8,MAPK10,RET,ROCK1,SRC,TTK,CHEK2,TLR9,PARP1
GO:0009725	response to hormone	-30.4752	-26.7703	35/742	142,185,367,595,596,1432,2099,2100,2475,2908,2932,3291,3480,3569,3643,3717,3815,4306,4313,4843,5159,5241,5290,5465,5467,5468,5566,5580,5581,5743,5781,5972,6093,6714,6774,1129,1956,2146,3356,3357,5142,5294,5594,5595,7421,11200,949,5599,5979	PARP1,AGTR1,AR,CCND1,BCL2,MAPK14,ESR1,ESR2,MTOR,NR3C1,GSK3B,HSD11B2,IGF1R,IL6,INSR,JAK2,KIT,NR3C2,MMP2,NOS2,PDGFRB,PGR,PIK3CA,PPARA,PPARD,PPARG,PRKACA,PRKCD,PRKCE,PTGS2,PTPN11,REN,ROCK1,SRC,STAT3,CHRM2,EGFR,EZH2,HTR2A,HTR2B,PDE4B,PIK3CG,MAPK1,MAPK3,VDR,CHEK2,SCARB1,MAPK8,RET
GO:0008015	blood circulation	-25.8534	-22.7263	26/400	135,185,367,554,781,817,1268,2149,2475,3291,3356,3357,3741,3757,4313,4843,5290,5465,5467,5468,5742,5743,5972,6093,6714,7422,3643,2932,5580,5581,5979	ADORA2A,AGTR1,AR,AVPR2,CACNA2D1,CAMK2D,CNR1,F2R,MTOR,HSD11B2,HTR2A,HTR2B,KCNA5,KCNH2,MMP2,NOS2,PIK3CA,PPARA,PPARD,PPARG,PTGS1,PTGS2,REN,ROCK1,SRC,VEGFA,INSR,GSK3B,PRKCD,PRKCE,RET
GO:0044057	regulation of system process	-25.8349	-22.7263	29/573	100,135,142,185,554,781,817,1129,2149,3356,3558,3572,3717,3741,3757,3815,4193,4313,5142,5294,5465,5468,5566,5743,5781,5972,6093,6714,8654	ADA,ADORA2A,PARP1,AGTR1,AVPR2,CACNA2D1,CAMK2D,CHRM2,F2R,HTR2A,IL2,IL6ST,JAK2,KCNA5,KCNH2,KIT,MDM2,MMP2,PDE4B,PIK3CG,PPARA,PPARG,PRKACA,PTGS2,PTPN11,REN,ROCK1,SRC,PDE5A
GO:0045834	positive regulation of lipid metabolic process	-24.2345	-21.3315	19/153	185,949,2170,2246,2247,2321,2475,3356,3357,3480,3815,5159,5465,5467,5468,5580,5581,5743,6714,1268,2053,5294	AGTR1,SCARB1,FABP3,FGF1,FGF2,FLT1,MTOR,HTR2A,HTR2B,IGF1R,KIT,PDGFRB,PPARA,PPARD,PPARG,PRKCD,PRKCE,PTGS2,SRC,CNR1,EPHX2,PIK3CG
GO:1901699	cellular response to nitrogen compound	-23.3283	-20.4627	28/632	43,142,185,781,1129,1956,2146,2475,2932,3356,3357,3480,3643,3717,4193,4313,4314,5142,5290,5294,5468,5566,5580,5594,5595,5743,6714,6774,1432,3291,4318,5465,6093,367,7272,7422	ACHE,PARP1,AGTR1,CACNA2D1,CHRM2,EGFR,EZH2,MTOR,GSK3B,HTR2A,HTR2B,IGF1R,INSR,JAK2,MDM2,MMP2,MMP3,PDE4B,PIK3CA,PIK3CG,PPARG,PRKACA,PRKCD,MAPK1,MAPK3,PTGS2,SRC,STAT3,MAPK14,HSD11B2,MMP9,PPARA,ROCK1,AR,TTK,VEGFA
GO:0048608	reproductive structure development	-22.5077	-19.767	24/419	100,367,595,596,1432,1956,2099,3643,3791,3815,4313,4914,5159,5241,5467,5468,5594,5743,5781,5972,6469,6714,7421,7422,1459,2146,2247,3569,3717,5290,5595,2246,5566,5979,6868,4193,3572,6093,3480	ADA,AR,CCND1,BCL2,MAPK14,EGFR,ESR1,INSR,KDR,KIT,MMP2,NTRK1,PDGFRB,PGR,PPARD,PPARG,MAPK1,PTGS2,PTPN11,REN,SHH,SRC,VDR,VEGFA,CSNK2A2,EZH2,FGF2,IL6,JAK2,PIK3CA,MAPK3,FGF1,PRKACA,RET,ADAM17,MDM2,IL6ST,ROCK1,IGF1R
GO:0010035	response to inorganic substance	-21.7488	-19.0795	25/513	142,595,596,817,1956,2146,2167,3569,3741,3791,3815,4313,4314,4318,4914,5159,5290,5580,5594,5595,5599,5743,6469,6714,7015,3717,5742,2247,3320,3480,3558	PARP1,CCND1,BCL2,CAMK2D,EGFR,EZH2,FABP4,IL6,KCNA5,KDR,KIT,MMP2,MMP3,MMP9,NTRK1,PDGFRB,PIK3CA,PRKCD,MAPK1,MAPK3,MAPK8,PTGS2,SHH,SRC,TERT,JAK2,PTGS1,FGF2,HSP90AA1,IGF1R,IL2
GO:0070201	regulation of establishment of protein localization	-20.3053	-17.6856	24/520	43,135,1268,1432,1459,1509,2064,2149,2932,3156,3569,3717,3741,4843,5467,5468,5566,5580,5581,5599,5743,5781,6469,6714,142,1956,7015,367,596,817,5594,5595	ACHE,ADORA2A,CNR1,MAPK14,CSNK2A2,CTSD,ERBB2,F2R,GSK3B,HMGCR,IL6,JAK2,KCNA5,NOS2,PPARD,PPARG,PRKACA,PRKCD,PRKCE,MAPK8,PTGS2,PTPN11,SHH,SRC,PARP1,EGFR,TERT,AR,BCL2,CAMK2D,MAPK1,MAPK3
GO:0009611	response to wounding	-19.5392	-16.9642	22/430	135,596,949,1432,2064,2149,2246,2247,3569,3717,3791,4313,4914,5159,5290,5294,5465,5467,6469,6714,6868,7422,100,554,595,3291,5566,5580,5581,7421	ADORA2A,BCL2,SCARB1,MAPK14,ERBB2,F2R,FGF1,FGF2,IL6,JAK2,KDR,MMP2,NTRK1,PDGFRB,PIK3CA,PIK3CG,PPARA,PPARD,SHH,SRC,ADAM17,VEGFA,ADA,AVPR2,CCND1,HSD11B2,PRKACA,PRKCD,PRKCE,VDR
GO:0050727	regulation of inflammatory response	-19.005	-16.4799	21/394	100,135,185,1268,1432,2099,2167,3558,3569,3572,3717,4314,4318,5294,5465,5467,5468,5580,5743,6714,54106,3320,5595,5781,2247,2260,3480,3791,5159,5594,6868,7422,2149,3357,3815,4843,5142,6774,2475,5742	ADA,ADORA2A,AGTR1,CNR1,MAPK14,ESR1,FABP4,IL2,IL6,IL6ST,JAK2,MMP3,MMP9,PIK3CG,PPARA,PPARD,PPARG,PRKCD,PTGS2,SRC,TLR9,HSP90AA1,MAPK3,PTPN11,FGF2,FGFR1,IGF1R,KDR,PDGFRB,MAPK1,ADAM17,VEGFA,F2R,HTR2B,KIT,NOS2,PDE4B,STAT3,MTOR,PTGS1
GO:0048534	hematopoietic or lymphoid organ development	-18.1765	-15.6877	24/643	100,142,596,1432,2146,2321,2475,3558,3569,3717,3791,3815,4318,4914,5468,5594,5595,5781,5979,6469,6714,6774,6868,7422,135,2149,5290,5294,5579,5580,5581,1956,3356,3572,2932,6093,8654	ADA,PARP1,BCL2,MAPK14,EZH2,FLT1,MTOR,IL2,IL6,JAK2,KDR,KIT,MMP9,NTRK1,PPARG,MAPK1,MAPK3,PTPN11,RET,SHH,SRC,STAT3,ADAM17,VEGFA,ADORA2A,F2R,PIK3CA,PIK3CG,PRKCB,PRKCD,PRKCE,EGFR,HTR2A,IL6ST,GSK3B,ROCK1,PDE5A
GO:0048545	response to steroid hormone	-17.9494	-15.5019	18/272	142,367,595,596,2099,2100,2908,3291,3480,3569,3717,4306,5241,5290,5465,5467,5743,6714,5581,817,5468	PARP1,AR,CCND1,BCL2,ESR1,ESR2,NR3C1,HSD11B2,IGF1R,IL6,JAK2,NR3C2,PGR,PIK3CA,PPARA,PPARD,PTGS2,SRC,PRKCE,CAMK2D,PPARG
GO:0030155	regulation of cell adhesion	-17.6542	-15.2146	25/760	100,135,596,1432,2064,2932,3558,3569,3572,3716,3717,3791,4313,5290,5294,5465,5580,5581,5781,5979,6093,6469,6714,7422,8654,554,2167,3815,4170,4843,5566,5594,5595,5743,6774,54106,1268,5159,2247,5468	ADA,ADORA2A,BCL2,MAPK14,ERBB2,GSK3B,IL2,IL6,IL6ST,JAK1,JAK2,KDR,MMP2,PIK3CA,PIK3CG,PPARA,PRKCD,PRKCE,PTPN11,RET,ROCK1,SHH,SRC,VEGFA,PDE5A,AVPR2,FABP4,KIT,MCL1,NOS2,PRKACA,MAPK1,MAPK3,PTGS2,STAT3,TLR9,CNR1,PDGFRB,FGF2,PPARG
GO:0010942	positive regulation of cell death	-17.5929	-15.1609	23/604	135,142,817,1268,1509,2932,3569,3717,4170,4313,4314,4318,4843,4914,5159,5468,5580,5599,5743,5979,6714,7421,11200	ADORA2A,PARP1,CAMK2D,CNR1,CTSD,GSK3B,IL6,JAK2,MCL1,MMP2,MMP3,MMP9,NOS2,NTRK1,PDGFRB,PPARG,PRKCD,MAPK8,PTGS2,RET,SRC,VDR,CHEK2
GO:0070482	response to oxygen levels	-16.963	-14.5533	18/309	100,596,2475,3291,3741,4193,4313,4843,5159,5465,5467,5468,5581,5743,6714,6868,7015,7422,135,142,367,1457,1459,2260,2932,3717,4170,4318,5580,5979,1432,2099,3156,3480,11200	ADA,BCL2,MTOR,HSD11B2,KCNA5,MDM2,MMP2,NOS2,PDGFRB,PPARA,PPARD,PPARG,PRKCE,PTGS2,SRC,ADAM17,TERT,VEGFA,ADORA2A,PARP1,AR,CSNK2A1,CSNK2A2,FGFR1,GSK3B,JAK2,MCL1,MMP9,PRKCD,RET,MAPK14,ESR1,HMGCR,IGF1R,CHEK2
GO:0050678	regulation of epithelial cell proliferation	-16.6914	-14.2889	19/379	185,367,595,1956,2064,2246,2247,2260,2321,3357,3791,5241,5467,5468,6469,6774,6868,7421,7422,949,2475,4318,5294,5581,5743,6714,2050,3815,5290,5781,5979,6093,3569,3716,5579,7015,5465,5159	AGTR1,AR,CCND1,EGFR,ERBB2,FGF1,FGF2,FGFR1,FLT1,HTR2B,KDR,PGR,PPARD,PPARG,SHH,STAT3,ADAM17,VDR,VEGFA,SCARB1,MTOR,MMP9,PIK3CG,PRKCE,PTGS2,SRC,EPHB4,KIT,PIK3CA,PTPN11,RET,ROCK1,IL6,JAK1,PRKCB,TERT,PPARA,PDGFRB
GO:0002237	response to molecule of bacterial origin	-16.2523	-13.8707	18/339	949,1268,1432,2149,3569,3717,4843,5142,5467,5581,5594,5595,5599,5743,5972,6714,6868,54106,2167,5580,2932,1956,2260,3357,3791,5602,5979	SCARB1,CNR1,MAPK14,F2R,IL6,JAK2,NOS2,PDE4B,PPARD,PRKCE,MAPK1,MAPK3,MAPK8,PTGS2,REN,SRC,ADAM17,TLR9,FABP4,PRKCD,GSK3B,EGFR,FGFR1,HTR2B,KDR,MAPK10,RET
GO:0035239	tube morphogenesis	-15.5958	-13.234	22/661	367,596,1432,1956,2050,2099,2246,2247,2321,3791,4313,5159,5241,5290,5294,5566,5743,5979,6469,6714,7421,7422,185,2064,3569,3815,4914,5142,5580,5594,4193,43,5595,5781,6774,2475	AR,BCL2,MAPK14,EGFR,EPHB4,ESR1,FGF1,FGF2,FLT1,KDR,MMP2,PDGFRB,PGR,PIK3CA,PIK3CG,PRKACA,PTGS2,RET,SHH,SRC,VDR,VEGFA,AGTR1,ERBB2,IL6,KIT,NTRK1,PDE4B,PRKCD,MAPK1,MDM2,ACHE,MAPK3,PTPN11,STAT3,MTOR
GO:0032869	cellular response to insulin stimulus	-6.20228	-4.73626	7/149	142,2932,3480,3643,5290,5468,6714	PARP1,GSK3B,IGF1R,INSR,PIK3CA,PPARG,SRC
GO:0000302	response to reactive oxygen species	-13.8057	-11.6307	13/171	596,1956,2146,3569,3741,4313,4318,5159,5580,5594,5595,5599,6714	BCL2,EGFR,EZH2,IL6,KCNA5,MMP2,MMP9,PDGFRB,PRKCD,MAPK1,MAPK3,MAPK8,SRC
GO:2001243	negative regulation of intrinsic apoptotic signaling pathway	-5.95483	-4.51207	6/102	596,4170,4193,4318,5743,6714	BCL2,MCL1,MDM2,MMP9,PTGS2,SRC
GO:0034599	cellular response to oxidative stress	-12.4443	-10.3868	13/218	142,596,1956,2146,3569,3717,4313,4318,5580,5594,5595,5599,6714	PARP1,BCL2,EGFR,EZH2,IL6,JAK2,MMP2,MMP9,PRKCD,MAPK1,MAPK3,MAPK8,SRC
GO:0010942	positive regulation of cell death	-17.5929	-15.1609	23/604	135,142,817,1268,1509,2932,3569,3717,4170,4313,4314,4318,4843,4914,5159,5468,5580,5599,5743,5979,6714,7421,11200	ADORA2A,PARP1,CAMK2D,CNR1,CTSD,GSK3B,IL6,JAK2,MCL1,MMP2,MMP3,MMP9,NOS2,NTRK1,PDGFRB,PPARG,PRKCD,MAPK8,PTGS2,RET,SRC,VDR,CHEK2
GO:0090287	regulation of cellular response to growth factor stimulus	-5.0271	-3.68868	8/314	2246,2247,2260,3791,5465,5468,5579,6868	FGF1,FGF2,FGFR1,KDR,PPARA,PPARG,PRKCB,ADAM17
GO:2001233	regulation of apoptotic signaling pathway	-14.375	-12.1414	17/367	135,142,367,596,1457,1459,2260,2932,3717,4170,4193,4318,5580,5743,5979,6714,7015	ADORA2A,PARP1,AR,BCL2,CSNK2A1,CSNK2A2,FGFR1,GSK3B,JAK2,MCL1,MDM2,MMP9,PRKCD,PTGS2,RET,SRC,TERT
GO:2001234	negative regulation of apoptotic signaling pathway	-9.62229	-7.81104	11/227	367,596,1457,1459,2932,4170,4193,4318,5743,6714,7015	AR,BCL2,CSNK2A1,CSNK2A2,GSK3B,MCL1,MDM2,MMP9,PTGS2,SRC,TERT
GO:0036294	cellular response to decreased oxygen levels	-10.5353	-8.63977	10/137	596,2475,4193,5467,5468,5581,5743,6714,7015,7422	BCL2,MTOR,MDM2,PPARD,PPARG,PRKCE,PTGS2,SRC,TERT,VEGFA
GO:0071407	cellular response to organic cyclic compound	-23.2746	-20.4292	26/504	367,1129,1956,2099,2100,2146,2908,2932,3356,3357,3480,3717,4306,4313,5142,5241,5294,5465,5467,5566,5594,5595,5743,6714,7421,11200	AR,CHRM2,EGFR,ESR1,ESR2,EZH2,NR3C1,GSK3B,HTR2A,HTR2B,IGF1R,JAK2,NR3C2,MMP2,PDE4B,PGR,PIK3CG,PPARA,PPARD,PRKACA,MAPK1,MAPK3,PTGS2,SRC,VDR,CHEK2
GO:0070848	response to growth factor	-19.5452	-16.9642	23/493	142,1432,1956,2064,2246,2247,2260,2321,2908,3480,3643,3791,4914,5159,5290,5468,5594,5595,5781,6093,6714,6774,7422	PARP1,MAPK14,EGFR,ERBB2,FGF1,FGF2,FGFR1,FLT1,NR3C1,IGF1R,INSR,KDR,NTRK1,PDGFRB,PIK3CA,PPARG,MAPK1,MAPK3,PTPN11,ROCK1,SRC,STAT3,VEGFA

## Sheet: GO results in figure 3
GO Term	Rich factor	q value	Gene number					GO	Description	#GeneInGO	#GeneInGOAndHitList	Log(q-value)	GeneID	Hits
GO:0001934:positive regulation of protein phosphorylation	0.0540166	4.56572e-33	39			-32.3405	4.56572e-33	GO:0001934	positive regulation of protein phosphorylation	722	39	-32.3405	595|596|1956|2064|2146|2246|2247|2260|2321|2475|3320|3356|3357|3558|3569|3572|3643|3717|3791|3815|4318|4914|5159|5290|5294|5468|5580|5594|5595|5743|5781|5979|6714|6868|7272|7422|8654|11200|54106	CCND1|BCL2|EGFR|ERBB2|EZH2|FGF1|FGF2|FGFR1|FLT1|MTOR|HSP90AA1|HTR2A|HTR2B|IL2|IL6|IL6ST|INSR|JAK2|KDR|KIT|MMP9|NTRK1|PDGFRB|PIK3CA|PIK3CG|PPARG|PRKCD|MAPK1|MAPK3|PTGS2|PTPN11|RET|SRC|ADAM17|TTK|VEGFA|PDE5A|CHEK2|TLR9
GO:0043408:regulation of MAPK cascade	0.0495627	1.69702e-27	34			-26.7703	1.69702e-27	GO:0043408	regulation of MAPK cascade	686	34	-26.7703	367|1956|2064|2146|2149|2246|2247|2260|2321|3156|3356|3357|3480|3569|3643|3717|3791|3815|4914|5159|5294|5468|5580|5581|5594|5595|5781|5972|5979|6093|6714|7422|8654|54106	AR|EGFR|ERBB2|EZH2|F2R|FGF1|FGF2|FGFR1|FLT1|HMGCR|HTR2A|HTR2B|IGF1R|IL6|INSR|JAK2|KDR|KIT|NTRK1|PDGFRB|PIK3CG|PPARG|PRKCD|PRKCE|MAPK1|MAPK3|PTPN11|REN|RET|ROCK1|SRC|VEGFA|PDE5A|TLR9
GO:2001233:regulation of apoptotic signaling pathway	0.0463215	7.22114e-13	17			-10.3868	4.10415e-11	GO:0034599	cellular response to oxidative stress	218	13	-10.3868	142|596|1956|2146|3569|3717|4313|4318|5580|5594|5595|5599|6714	PARP1|BCL2|EGFR|EZH2|IL6|JAK2|MMP2|MMP9|PRKCD|MAPK1|MAPK3|MAPK8|SRC
GO:0055074:calcium ion homeostasis	0.0413793	7.29866e-13	18			-12.1414	7.22114e-13	GO:2001233	regulation of apoptotic signaling pathway	367	17	-12.1414	135|142|367|596|1457|1459|2260|2932|3717|4170|4193|4318|5580|5743|5979|6714|7015	ADORA2A|PARP1|AR|BCL2|CSNK2A1|CSNK2A2|FGFR1|GSK3B|JAK2|MCL1|MDM2|MMP9|PRKCD|PTGS2|RET|SRC|TERT
GO:0007568:aging	0.0561798	1.80779e-12	15			-8.63977	2.29206e-09	GO:0036294	cellular response to decreased oxygen levels	137	10	-8.63977	596|2475|4193|5467|5468|5581|5743|6714|7015|7422	BCL2|MTOR|MDM2|PPARD|PPARG|PRKCE|PTGS2|SRC|TERT|VEGFA
GO:0010506:regulation of autophagy	0.0386905	5.96596e-09	13			-12.1368	7.29866e-13	GO:0055074	calcium ion homeostasis	435	18	-12.1368	185|596|781|817|1268|2099|2149|2247|3356|3357|3558|3717|3741|3791|5294|5566|5579|7421	AGTR1|BCL2|CACNA2D1|CAMK2D|CNR1|ESR1|F2R|FGF2|HTR2A|HTR2B|IL2|JAK2|KCNA5|KDR|PIK3CG|PRKACA|PRKCB|VDR
GO:0051881:regulation of mitochondrial membrane potential	0.0704225	9.11308e-05	5			-11.2495	5.62939e-12	GO:0006874	cellular calcium ion homeostasis	422	17	-11.2495	185|596|781|817|1268|2099|2149|2247|3356|3357|3558|3717|3741|5294|5566|5579|7421	AGTR1|BCL2|CACNA2D1|CAMK2D|CNR1|ESR1|F2R|FGF2|HTR2A|HTR2B|IL2|JAK2|KCNA5|PIK3CG|PRKACA|PRKCB|VDR
GO:0007259:receptor signaling pathway via JAK-STAT	0.0666667	0.0060415	3			-11.7429	1.80779e-12	GO:0007568	aging	267	15	-11.7429	596|1268|1432|2247|3356|3480|4313|4914|5159|5580|5599|5602|5743|7015|11200	BCL2|CNR1|MAPK14|FGF2|HTR2A|IGF1R|MMP2|NTRK1|PDGFRB|PRKCD|MAPK8|MAPK10|PTGS2|TERT|CHEK2
GO:0007005:mitochondrion organization	0.0143541	0.0303711	6			-8.22432	5.96596e-09	GO:0010506	regulation of autophagy	336	13	-8.22432	596|1459|2475|2932|3357|3791|4170|5290|5566|5595|5599|6093|6774	BCL2|CSNK2A2|MTOR|GSK3B|HTR2B|KDR|MCL1|PIK3CA|PRKACA|MAPK3|MAPK8|ROCK1|STAT3
GO:0070848:response to growth factor	0.0466531	1.08605e-17	23			-3.53719	0.000290274	GO:0016241	regulation of macroautophagy	158	6	-3.53719	2475|3791|5290|5566|5595|5599	MTOR|KDR|PIK3CA|PRKACA|MAPK3|MAPK8
						-3.74379	0.000180387	GO:0045923	positive regulation of fatty acid metabolic process	39	4	-3.74379	5465|5467|5468|5743	PPARA|PPARD|PPARG|PTGS2
						-1.31653	0.0482469	GO:0006006	glucose metabolic process	99	3	-1.31653	1432|5290|5467	MAPK14|PIK3CA|PPARD
						-4.04033	9.11308e-05	GO:0051881	regulation of mitochondrial membrane potential	71	5	-4.04033	135|142|596|3791|6714	ADORA2A|PARP1|BCL2|KDR|SRC
						-2.21886	0.0060415	GO:0007259	receptor signaling pathway via JAK-STAT	45	3	-2.21886	3716|3717|6774	JAK1|JAK2|STAT3
						-1.51754	0.0303711	GO:0007005	mitochondrion organization	418	6	-1.51754	142|596|2932|3320|5599|7015	PARP1|BCL2|GSK3B|HSP90AA1|MAPK8|TERT
						-16.9642	1.08605e-17	GO:0070848	response to growth factor	-16.9642	0.0466531	23	142,1432,1956,2064,2246,2247,2260,2321,2908,3480,3643,3791,4914,5159,5290,5468,5594,5595,5781,6093,6714,6774,7422	PARP1,MAPK14,EGFR,ERBB2,FGF1,FGF2,FGFR1,FLT1,NR3C1,IGF1R,INSR,KDR,NTRK1,PDGFRB,PIK3CA,PPARG,MAPK1,MAPK3,PTPN11,ROCK1,SRC,STAT3,VEGFA
						-21.3315	4.66076e-22	GO:0045834	positive regulation of lipid metabolic process	-21.3315	0.124183	19	185,949,2170,2246,2247,2321,2475,3356,3357,3480,3815,5159,5465,5467,5468,5580,5581,5743,6714,1268,2053,5294	AGTR1,SCARB1,FABP3,FGF1,FGF2,FLT1,MTOR,HTR2A,HTR2B,IGF1R,KIT,PDGFRB,PPARA,PPARD,PPARG,PRKCD,PRKCE,PTGS2,SRC,CNR1,EPHX2,PIK3CG
						-11.6307	2.34039e-12	GO:0000302	response to reactive oxygen species	-11.6307	0.0760234	13	596,1956,2146,3569,3741,4313,4318,5159,5580,5594,5595,5599,6714	BCL2,EGFR,EZH2,IL6,KCNA5,MMP2,MMP9,PDGFRB,PRKCD,MAPK1,MAPK3,MAPK8,SRC
						-30.2709	5.35884e-31	GO:0006468	protein phosphorylation	-30.2709	0.0528571	37	595,596,817,1432,1457,1459,1956,2050,2064,2260,2321,2475,2932,3480,3643,3716,3717,3791,3815,4914,5159,5290,5294,5566,5579,5580,5581,5594,5595,5599,5602,5979,6093,6714,7272,11200,54106,142	CCND1,BCL2,CAMK2D,MAPK14,CSNK2A1,CSNK2A2,EGFR,EPHB4,ERBB2,FGFR1,FLT1,MTOR,GSK3B,IGF1R,INSR,JAK1,JAK2,KDR,KIT,NTRK1,PDGFRB,PIK3CA,PIK3CG,PRKACA,PRKCB,PRKCD,PRKCE,MAPK1,MAPK3,MAPK8,MAPK10,RET,ROCK1,SRC,TTK,CHEK2,TLR9,PARP1
						-26.7703	1.69702e-27	GO:0009725	response to hormone	-26.7703	0.0471698	35	142,185,367,595,596,1432,2099,2100,2475,2908,2932,3291,3480,3569,3643,3717,3815,4306,4313,4843,5159,5241,5290,5465,5467,5468,5566,5580,5581,5743,5781,5972,6093,6714,6774,1129,1956,2146,3356,3357,5142,5294,5594,5595,7421,11200,949,5599,5979	PARP1,AGTR1,AR,CCND1,BCL2,MAPK14,ESR1,ESR2,MTOR,NR3C1,GSK3B,HSD11B2,IGF1R,IL6,INSR,JAK2,KIT,NR3C2,MMP2,NOS2,PDGFRB,PGR,PIK3CA,PPARA,PPARD,PPARG,PRKACA,PRKCD,PRKCE,PTGS2,PTPN11,REN,ROCK1,SRC,STAT3,CHRM2,EGFR,EZH2,HTR2A,HTR2B,PDE4B,PIK3CG,MAPK1,MAPK3,VDR,CHEK2,SCARB1,MAPK8,RET
