# Supplementary material for: Gypenosides exert cardioprotective effects by promoting mitophagy and activating PI3K/Akt/GSK-3β/Mcl-1 signaling
Source: PeerJ. 2024 Jun 20;12:e17538. doi: 10.7717/peerj.17538 (PMC11193969; doi:10.7717/peerj.17538)
Supplement: Supplemental Information 1 [file peerj-12-17538-s001.zip › raw data-network pharmacology/4 KEGG.xlsx]

## Sheet: Annotation
MyList	Gene ID	Type	Tax ID	Homologene Gene ID	Homologene Gene Tax ID	hsa05200 Pathways in cancer	hsa04151 PI3K-Akt signaling pathway	hsa05205 Proteoglycans in cancer	hsa05207 Chemical carcinogenesis - rece	hsa04933 AGE-RAGE signaling pathway in	hsa05415 Diabetic cardiomyopathy	hsa05235 PD-L1 expression and PD-1 chec	hsa04750 Inflammatory mediator regulati	hsa04024 cAMP signaling pathway	hsa04520 Adherens junction	hsa04725 Cholinergic synapse	hsa04928 Parathyroid hormone synthesis,	hsa05216 Thyroid cancer	hsa04152 AMPK signaling pathway	hsa04670 Leukocyte transendothelial mig	hsa03320 PPAR signaling pathway	hsa05202 Transcriptional misregulation	hsa04340 Hedgehog signaling pathway	hsa04064 NF-kappa B signaling pathway	hsa04080 Neuroactive ligand-receptor in
STAT3	6774	symbol	H. sapiens	6774	H. sapiens	1	0	1	1	1	1	1	1	0	0	1	0	0	0	0	0	0	0	0	0
VEGFA	7422	symbol	H. sapiens	7422	H. sapiens	1	1	1	1	1	0	0	0	0	0	1	0	0	0	0	0	1	0	0	0
FGF1	2246	symbol	H. sapiens	2246	H. sapiens	1	1	1	0	0	0	0	0	0	0	0	0	0	0	0	0	0	0	0	0
FGF2	2247	symbol	H. sapiens	2247	H. sapiens	1	1	1	1	1	0	1	0	0	0	0	0	0	0	0	0	0	0	0	0
HSP90AA1	3320	symbol	H. sapiens	3320	H. sapiens	1	1	1	1	1	0	0	1	0	0	0	0	0	0	0	0	0	0	0	0
IL2	3558	symbol	H. sapiens	3558	H. sapiens	1	1	0	0	1	0	1	0	0	0	0	0	0	0	0	0	0	0	0	0
NOS2	4843	symbol	H. sapiens	4843	H. sapiens	1	1	1	0	1	0	0	0	0	0	1	1	0	0	0	0	0	0	1	0
AR	367	symbol	H. sapiens	367	H. sapiens	1	0	1	1	1	0	0	0	0	0	0	0	0	0	0	0	0	0	0	0
PPARG	5468	symbol	H. sapiens	5468	H. sapiens	1	0	0	0	1	1	0	0	0	0	0	0	1	1	0	1	1	0	0	0
TERT	7015	symbol	H. sapiens	7015	H. sapiens	1	0	1	0	1	0	0	0	0	0	1	0	0	0	0	0	0	0	0	0
PTGS2	5743	symbol	H. sapiens	5743	H. sapiens	1	0	1	0	1	0	0	0	0	0	1	0	0	1	0	0	0	0	1	0
HSD11B2	3291	symbol	H. sapiens	3291	H. sapiens	0	0	0	0	0	0	0	0	0	0	1	0	0	0	0	0	0	0	0	0
PTPN11	5781	symbol	H. sapiens	5781	H. sapiens	0	1	1	0	1	1	1	1	1	0	1	0	0	0	1	0	0	0	0	0
PPARA	5465	symbol	H. sapiens	5465	H. sapiens	0	0	1	1	0	1	0	1	1	0	0	0	0	0	0	1	0	0	0	0
PPARD	5467	symbol	H. sapiens	5467	H. sapiens	1	0	1	0	0	0	0	1	0	0	0	0	0	0	0	1	0	0	0	0
NR3C2	4306	symbol	H. sapiens	4306	H. sapiens	0	0	0	0	0	0	0	0	0	0	1	0	0	0	0	0	0	0	0	0
ESR2	2100	symbol	H. sapiens	2100	H. sapiens	1	0	1	1	1	0	0	0	0	0	1	0	0	0	0	0	0	0	0	0
FABP4	2167	symbol	H. sapiens	2167	H. sapiens	0	0	0	0	0	0	0	0	0	0	0	0	0	1	0	1	0	0	0	0
FABP3	2170	symbol	H. sapiens	2170	H. sapiens	0	0	0	0	0	0	0	0	0	0	0	0	0	0	0	1	0	0	0	0
PTGS1	5742	symbol	H. sapiens	5742	H. sapiens	0	0	0	0	0	0	0	0	0	0	1	0	0	1	0	0	0	0	0	0
TLR9	54106	symbol	H. sapiens	54106	H. sapiens	0	0	0	0	1	0	1	0	0	0	0	1	0	0	0	0	0	0	0	0
HMGCR	3156	symbol	H. sapiens	3156	H. sapiens	0	0	0	0	0	0	0	0	0	0	0	0	0	1	0	0	0	0	0	0
NR3C1	2908	symbol	H. sapiens	2908	H. sapiens	0	0	0	0	0	0	0	0	0	0	0	0	0	0	0	0	0	0	0	1
PGR	5241	symbol	H. sapiens	5241	H. sapiens	0	0	1	1	1	0	0	0	0	0	0	0	0	0	0	0	0	0	0	0
ESR1	2099	symbol	H. sapiens	2099	H. sapiens	1	0	1	1	1	0	0	0	0	0	0	1	0	0	0	0	0	0	0	0
CHRM2	1129	symbol	H. sapiens	1129	H. sapiens	0	1	0	0	0	0	0	0	1	0	1	0	0	0	0	0	0	0	0	1
ACHE	43	symbol	H. sapiens	43	H. sapiens	0	0	0	0	0	0	0	0	0	0	1	0	0	0	0	0	0	0	0	0
VDR	7421	symbol	H. sapiens	7421	H. sapiens	0	0	0	1	1	0	0	0	0	0	0	1	0	0	0	0	0	0	0	0
IL6ST	3572	symbol	H. sapiens	3572	H. sapiens	1	0	1	0	1	0	1	0	0	0	0	0	0	0	0	0	0	0	0	0
EPHX2	2053	symbol	H. sapiens	2053	H. sapiens	0	0	0	1	1	0	0	0	0	0	0	0	0	0	0	0	0	0	0	0
ADORA2A	135	symbol	H. sapiens	135	H. sapiens	0	1	0	0	0	0	0	1	1	0	1	0	0	0	0	0	0	0	0	1
PRKCD	5580	symbol	H. sapiens	5580	H. sapiens	0	0	0	1	1	1	0	1	0	0	1	0	0	0	0	0	0	0	0	0
PRKCB	5579	symbol	H. sapiens	5579	H. sapiens	1	1	1	1	1	1	0	1	0	0	1	1	0	0	1	0	0	0	1	0
PRKCE	5581	symbol	H. sapiens	5581	H. sapiens	0	0	1	0	1	1	0	1	0	0	1	1	0	0	0	0	0	0	0	0
PDE4B	5142	symbol	H. sapiens	5142	H. sapiens	0	0	0	0	0	0	0	0	1	0	0	1	0	0	0	0	0	0	0	0
MDM2	4193	symbol	H. sapiens	4193	H. sapiens	1	1	1	0	1	0	0	0	0	1	0	0	0	0	0	0	1	1	0	0
MAPK8	5599	symbol	H. sapiens	5599	H. sapiens	1	1	1	0	1	1	0	1	1	0	0	0	0	0	0	0	0	0	0	0
MAPK14	1432	symbol	H. sapiens	1432	H. sapiens	0	1	1	0	1	1	1	1	0	0	1	0	0	0	1	0	0	0	0	0
SHH	6469	symbol	H. sapiens	6469	H. sapiens	1	0	1	0	0	0	0	0	1	0	0	0	0	0	0	0	0	1	0	0
CNR1	1268	symbol	H. sapiens	1268	H. sapiens	0	1	0	0	1	0	0	0	0	0	0	0	0	0	0	0	0	0	0	1
KIT	3815	symbol	H. sapiens	3815	H. sapiens	1	1	1	0	0	0	0	0	0	0	1	0	0	0	0	0	0	0	0	0
GSK3B	2932	symbol	H. sapiens	2932	H. sapiens	1	1	1	0	1	1	1	1	1	0	1	0	0	0	0	0	0	1	0	0
KCNH2	3757	symbol	H. sapiens	3757	H. sapiens	0	0	0	0	0	0	0	0	0	0	0	0	0	0	0	0	0	0	0	0
F2R	2149	symbol	H. sapiens	2149	H. sapiens	1	1	0	0	1	0	0	0	1	0	1	0	0	0	0	0	0	0	0	1
MTOR	2475	symbol	H. sapiens	2475	H. sapiens	1	1	1	1	1	1	1	1	0	0	1	0	0	1	0	0	0	0	0	0
PIK3CG	5294	symbol	H. sapiens	5294	H. sapiens	0	1	0	0	1	0	0	0	0	0	1	0	0	0	0	0	0	0	0	0
PIK3CA	5290	symbol	H. sapiens	5290	H. sapiens	1	1	1	1	1	1	1	1	1	0	1	1	0	1	1	0	0	0	1	0
REN	5972	symbol	H. sapiens	5972	H. sapiens	0	0	0	0	0	1	0	0	0	0	0	0	0	0	0	0	0	0	0	0
PDE5A	8654	symbol	H. sapiens	8654	H. sapiens	0	0	0	0	0	0	0	0	0	0	1	0	0	0	0	0	0	0	0	0
EPHB4	2050	symbol	H. sapiens	2050	H. sapiens	0	0	0	0	0	0	0	0	1	0	0	0	0	0	0	0	0	0	0	0
MAPK10	5602	symbol	H. sapiens	5602	H. sapiens	1	1	1	0	1	1	0	1	1	0	0	0	0	0	0	0	0	0	0	0
AVPR2	554	symbol	H. sapiens	554	H. sapiens	0	1	0	0	0	0	0	0	0	0	0	0	0	0	0	0	0	0	0	1
HTR2B	3357	symbol	H. sapiens	3357	H. sapiens	0	1	0	0	0	0	0	1	0	0	1	0	0	0	0	0	0	0	0	1
PARP1	142	symbol	H. sapiens	142	H. sapiens	0	0	0	0	1	1	0	1	0	0	0	0	0	0	0	0	0	0	1	0
TTK	7272	symbol	H. sapiens	7272	H. sapiens	0	0	0	0	0	0	0	0	0	0	0	0	0	0	0	0	0	1	0	0
MMP3	4314	symbol	H. sapiens	4314	H. sapiens	0	0	1	0	1	0	0	0	0	0	0	0	0	0	0	0	1	0	0	0
MMP1	4312	symbol	H. sapiens	4312	H. sapiens	1	0	1	0	1	0	0	0	0	0	0	0	0	0	0	1	1	0	0	0
MMP2	4313	symbol	H. sapiens	4313	H. sapiens	1	0	1	1	1	1	0	0	0	0	0	0	0	0	1	0	0	0	0	0
KDR	3791	symbol	H. sapiens	3791	H. sapiens	0	1	1	0	1	0	0	0	0	0	1	0	0	0	0	0	0	0	0	0
FGFR1	2260	symbol	H. sapiens	2260	H. sapiens	1	1	1	0	0	0	1	0	0	1	0	1	0	0	0	0	0	0	0	0
CHKA	1119	symbol	H. sapiens	1119	H. sapiens	0	0	0	0	1	0	0	0	0	0	0	0	0	0	0	0	0	0	0	0
INSR	3643	symbol	H. sapiens	3643	H. sapiens	0	1	1	0	1	1	0	0	0	1	1	0	0	1	0	0	0	0	0	0
CCND1	595	symbol	H. sapiens	595	H. sapiens	1	1	1	1	1	1	1	1	0	0	1	0	1	1	0	0	0	1	1	0
AGTR1	185	symbol	H. sapiens	185	H. sapiens	1	1	1	0	1	1	0	0	0	0	1	1	0	0	0	0	0	0	0	1
MMP9	4318	symbol	H. sapiens	4318	H. sapiens	1	0	1	1	1	1	0	0	0	0	0	0	0	0	1	0	1	0	0	0
IGF1R	3480	symbol	H. sapiens	3480	H. sapiens	1	1	1	0	1	0	1	0	0	1	1	0	0	1	0	0	1	0	0	0
KCNA5	3741	symbol	H. sapiens	3741	H. sapiens	0	0	0	0	0	0	0	0	0	0	0	0	0	0	0	0	0	0	0	0
PYGM	5837	symbol	H. sapiens	5837	H. sapiens	0	0	0	0	1	1	0	1	0	0	0	0	0	0	0	0	0	0	0	0
SRC	6714	symbol	H. sapiens	6714	H. sapiens	0	1	1	1	1	0	1	1	1	1	1	1	0	0	0	0	0	0	0	0
JAK2	3717	symbol	H. sapiens	3717	H. sapiens	1	1	1	1	1	0	1	1	0	0	1	0	0	0	0	0	0	0	0	0
PRKACA	5566	symbol	H. sapiens	5566	H. sapiens	1	1	1	1	1	0	0	1	1	0	1	1	0	1	0	0	0	1	0	0
ROCK1	6093	symbol	H. sapiens	6093	H. sapiens	1	1	1	0	1	0	0	1	1	0	1	0	0	0	1	0	0	0	0	0
CSNK2A1	1457	symbol	H. sapiens	1457	H. sapiens	0	0	0	0	1	0	1	1	0	1	0	0	0	0	0	0	0	0	1	0
CSNK2A2	1459	symbol	H. sapiens	1459	H. sapiens	0	0	0	0	1	0	1	1	0	1	0	0	0	0	0	0	0	0	1	0
MAPK1	5594	symbol	H. sapiens	5594	H. sapiens	1	1	1	1	1	0	1	0	1	1	1	1	1	0	0	0	0	0	0	0
JAK1	3716	symbol	H. sapiens	3716	H. sapiens	1	1	1	0	1	0	1	1	0	0	1	0	0	0	0	0	0	0	0	0
ADA	100	symbol	H. sapiens	100	H. sapiens	0	0	0	0	0	0	0	0	0	0	0	0	0	0	0	0	0	0	0	0
BCL2	596	symbol	H. sapiens	596	H. sapiens	1	1	1	1	1	0	1	1	0	0	1	1	0	0	0	0	0	1	1	0
SCARB1	949	symbol	H. sapiens	949	H. sapiens	0	0	1	0	0	0	0	0	0	0	0	1	0	1	0	0	0	0	0	0
FLT1	2321	symbol	H. sapiens	2321	H. sapiens	0	1	1	0	0	0	0	0	0	0	0	0	0	0	0	0	1	0	0	0
PDGFRB	5159	symbol	H. sapiens	5159	H. sapiens	1	1	1	0	1	0	1	0	0	0	1	0	0	0	0	0	0	0	0	0
CAMK2D	817	symbol	H. sapiens	817	H. sapiens	1	1	1	0	1	1	0	1	1	0	1	1	0	0	0	0	0	0	0	0
MCL1	4170	symbol	H. sapiens	4170	H. sapiens	0	1	1	0	1	0	1	0	0	0	0	0	0	0	0	0	0	0	0	0
IL6	3569	symbol	H. sapiens	3569	H. sapiens	1	1	1	0	1	1	1	0	0	0	1	1	0	0	0	0	1	0	0	0
NTRK1	4914	symbol	H. sapiens	4914	H. sapiens	1	1	0	0	1	0	0	1	0	0	0	0	1	0	0	0	1	0	0	0
MAPK3	5595	symbol	H. sapiens	5595	H. sapiens	1	1	1	1	1	0	1	0	1	1	1	1	1	0	0	0	0	0	0	0
ADAM17	6868	symbol	H. sapiens	6868	H. sapiens	0	0	0	0	1	0	0	0	0	0	0	0	0	0	0	0	0	0	0	0
CACNA2D1	781	symbol	H. sapiens	781	H. sapiens	0	1	0	0	0	0	0	0	0	0	1	0	0	0	0	0	0	0	0	0
PDE4A	5141	symbol	H. sapiens	5141	H. sapiens	0	0	0	0	0	0	0	0	1	0	0	1	0	0	0	0	0	0	0	0
EZH2	2146	symbol	H. sapiens	2146	H. sapiens	0	0	1	0	0	0	0	0	0	0	0	0	0	0	0	0	0	0	0	0
RET	5979	symbol	H. sapiens	5979	H. sapiens	1	1	1	0	0	0	0	0	0	0	0	0	1	0	0	0	0	0	0	0
NAMPT	10135	symbol	H. sapiens	10135	H. sapiens	0	0	0	0	1	0	0	0	0	0	0	0	0	0	0	0	0	0	0	0
GYS1	2997	symbol	H. sapiens	2997	H. sapiens	0	1	0	0	1	1	0	0	0	0	0	0	0	1	0	0	0	0	0	0
CTSD	1509	symbol	H. sapiens	1509	H. sapiens	0	0	0	1	1	1	0	0	0	0	0	0	0	0	0	0	0	0	0	0
HTR2A	3356	symbol	H. sapiens	3356	H. sapiens	0	1	0	0	0	0	0	1	0	0	1	0	0	0	0	0	0	0	0	1
CHEK2	11200	symbol	H. sapiens	11200	H. sapiens	0	0	1	0	1	0	0	0	0	0	0	0	0	0	0	0	0	1	0	0
TKT	7086	symbol	H. sapiens	7086	H. sapiens	0	0	0	0	0	0	0	0	0	0	0	0	0	0	0	0	0	0	0	0
ERBB2	2064	symbol	H. sapiens	2064	H. sapiens	1	1	1	0	1	0	0	1	0	1	0	0	0	0	0	0	0	0	0	0
EGFR	1956	symbol	H. sapiens	1956	H. sapiens	1	1	1	1	1	0	1	0	0	1	1	1	0	0	0	0	0	0	0	0

## Sheet: Enrichment
GroupID	Category	Term	Description	LogP	Log(q-value)	InTerm_InList	Genes	Symbols
2_Summary	KEGG Pathway	hsa04151	PI3K-Akt signaling pathway	-35.0944	-32.8589	31/354	595,596,1129,1956,2064,2149,2246,2247,2260,2321,2475,2932,2997,3320,3480,3558,3569,3643,3716,3717,3791,3815,4170,4193,4914,5159,5290,5294,5594,5595,7422,135,185,817,3356,3357,4843,5566,5579,5979,1268,1432,6714,5599,5602,5781,781,554,6093	CCND1,BCL2,CHRM2,EGFR,ERBB2,F2R,FGF1,FGF2,FGFR1,FLT1,MTOR,GSK3B,GYS1,HSP90AA1,IGF1R,IL2,IL6,INSR,JAK1,JAK2,KDR,KIT,MCL1,MDM2,NTRK1,PDGFRB,PIK3CA,PIK3CG,MAPK1,MAPK3,VEGFA,ADORA2A,AGTR1,CAMK2D,HTR2A,HTR2B,NOS2,PRKACA,PRKCB,RET,CNR1,MAPK14,SRC,MAPK8,MAPK10,PTPN11,CACNA2D1,AVPR2,ROCK1
14_Summary	KEGG Pathway	hsa04152	AMPK signaling pathway	-8.20789	-7.70876	8/120	595,2475,2997,3156,3480,3643,5290,5468,2167,5566,5742,5743,949	CCND1,MTOR,GYS1,HMGCR,IGF1R,INSR,PIK3CA,PPARG,FABP4,PRKACA,PTGS1,PTGS2,SCARB1
16_Summary	KEGG Pathway	hsa03320	PPAR signaling pathway	-6.74916	-6.29539	6/75	2167,2170,4312,5465,5467,5468	FABP4,FABP3,MMP1,PPARA,PPARD,PPARG
19_Summary	KEGG Pathway	hsa04064	NF-kappa B signaling pathway	-5.90525	-5.48596	6/104	142,596,1457,1459,5579,5743,595,4843,5290	PARP1,BCL2,CSNK2A1,CSNK2A2,PRKCB,PTGS2,CCND1,NOS2,PIK3CA
1_Summary	KEGG Pathway	hsa05200	Pathways in cancer	-53.357	-50.8204	46/531	185,367,595,596,817,1956,2064,2099,2100,2149,2246,2247,2260,2475,2932,3320,3480,3558,3569,3572,3716,3717,3815,4193,4312,4313,4318,4843,4914,5159,5290,5467,5468,5566,5579,5594,5595,5599,5602,5743,5979,6093,6469,6774,7015,7422	AGTR1,AR,CCND1,BCL2,CAMK2D,EGFR,ERBB2,ESR1,ESR2,F2R,FGF1,FGF2,FGFR1,MTOR,GSK3B,HSP90AA1,IGF1R,IL2,IL6,IL6ST,JAK1,JAK2,KIT,MDM2,MMP1,MMP2,MMP9,NOS2,NTRK1,PDGFRB,PIK3CA,PPARD,PPARG,PRKACA,PRKCB,MAPK1,MAPK3,MAPK8,MAPK10,PTGS2,RET,ROCK1,SHH,STAT3,TERT,VEGFA
3_Summary	KEGG Pathway	hsa05205	Proteoglycans in cancer	-31.7936	-29.7342	25/205	595,817,1432,1956,2064,2099,2247,2260,2475,3480,3791,4193,4313,4318,5290,5566,5579,5594,5595,5781,6093,6469,6714,6774,7422,596,2932,3569,3716,3717,5159,2100,5599,5602,367,3320,4314,2321,3643,4843,2246,3815,5241,5743,2146,4170,5581,4312,7015,5979,5467,949,5465,3572,185,11200	CCND1,CAMK2D,MAPK14,EGFR,ERBB2,ESR1,FGF2,FGFR1,MTOR,IGF1R,KDR,MDM2,MMP2,MMP9,PIK3CA,PRKACA,PRKCB,MAPK1,MAPK3,PTPN11,ROCK1,SHH,SRC,STAT3,VEGFA,BCL2,GSK3B,IL6,JAK1,JAK2,PDGFRB,ESR2,MAPK8,MAPK10,AR,HSP90AA1,MMP3,FLT1,INSR,NOS2,FGF1,KIT,PGR,PTGS2,EZH2,MCL1,PRKCE,MMP1,TERT,RET,PPARD,SCARB1,PPARA,IL6ST,AGTR1,CHEK2
4_Summary	KEGG Pathway	hsa05207	Chemical carcinogenesis - receptor activation	-26.3158	-24.5573	22/212	367,595,596,1956,2053,2099,2100,2247,2475,3320,3717,5241,5290,5465,5566,5579,5594,5595,6714,6774,7421,7422,1509,4313,4318,5580	AR,CCND1,BCL2,EGFR,EPHX2,ESR1,ESR2,FGF2,MTOR,HSP90AA1,JAK2,PGR,PIK3CA,PPARA,PRKACA,PRKCB,MAPK1,MAPK3,SRC,STAT3,VDR,VEGFA,CTSD,MMP2,MMP9,PRKCD
5_Summary	KEGG Pathway	hsa04933	AGE-RAGE signaling pathway in diabetic complications	-24.1377	-22.5042	17/100	185,595,596,1432,3569,3717,4313,5290,5579,5580,5581,5594,5595,5599,5602,6774,7422,2247,2475,2932,3572,3716,5294,5743,6714,817,3320,4312,4314,4318,5468,2099,2100,1956,3558,6868,4843,5566,2064,4193,5781,1509,7421,54106,3480,3643,1457,1459,6093,4914,1119,5159,2997,5837,3791,5241,7015,11200,2053,10135,142,4170,2149,1268,367	AGTR1,CCND1,BCL2,MAPK14,IL6,JAK2,MMP2,PIK3CA,PRKCB,PRKCD,PRKCE,MAPK1,MAPK3,MAPK8,MAPK10,STAT3,VEGFA,FGF2,MTOR,GSK3B,IL6ST,JAK1,PIK3CG,PTGS2,SRC,CAMK2D,HSP90AA1,MMP1,MMP3,MMP9,PPARG,ESR1,ESR2,EGFR,IL2,ADAM17,NOS2,PRKACA,ERBB2,MDM2,PTPN11,CTSD,VDR,TLR9,IGF1R,INSR,CSNK2A1,CSNK2A2,ROCK1,NTRK1,CHKA,PDGFRB,GYS1,PYGM,KDR,PGR,TERT,CHEK2,EPHX2,NAMPT,PARP1,MCL1,F2R,CNR1,AR
6_Summary	KEGG Pathway	hsa05415	Diabetic cardiomyopathy	-20.2475	-18.915	18/203	142,185,817,1432,1509,2475,2932,2997,3643,4313,4318,5290,5465,5579,5580,5599,5602,5972,3569,5581,5781,5837,6774,5468,595	PARP1,AGTR1,CAMK2D,MAPK14,CTSD,MTOR,GSK3B,GYS1,INSR,MMP2,MMP9,PIK3CA,PPARA,PRKCB,PRKCD,MAPK8,MAPK10,REN,IL6,PRKCE,PTPN11,PYGM,STAT3,PPARG,CCND1
7_Summary	KEGG Pathway	hsa05235	PD-L1 expression and PD-1 checkpoint pathway in cancer	-17.5948	-16.4732	13/89	1432,1457,1459,1956,2475,3716,3717,5290,5594,5595,5781,6774,54106,595,596,3558,3569,3572,4170,5159,2247,2260,2932,3480,6714	MAPK14,CSNK2A1,CSNK2A2,EGFR,MTOR,JAK1,JAK2,PIK3CA,MAPK1,MAPK3,PTPN11,STAT3,TLR9,CCND1,BCL2,IL2,IL6,IL6ST,MCL1,PDGFRB,FGF2,FGFR1,GSK3B,IGF1R,SRC
8_Summary	KEGG Pathway	hsa04750	Inflammatory mediator regulation of TRP channels	-17.0229	-15.9335	13/98	817,1432,3356,3357,4914,5290,5566,5579,5580,5581,5599,5602,6714,142,596,3320,3716,3717,5837,6774,595,1457,1459,2932,5467,2475,5465,5781,2064,6093,135	CAMK2D,MAPK14,HTR2A,HTR2B,NTRK1,PIK3CA,PRKACA,PRKCB,PRKCD,PRKCE,MAPK8,MAPK10,SRC,PARP1,BCL2,HSP90AA1,JAK1,JAK2,PYGM,STAT3,CCND1,CSNK2A1,CSNK2A2,GSK3B,PPARD,MTOR,PPARA,PTPN11,ERBB2,ROCK1,ADORA2A
9_Summary	KEGG Pathway	hsa04024	cAMP signaling pathway	-13.7393	-12.8839	14/221	135,817,1129,2149,5141,5142,5290,5465,5566,5594,5595,5599,5602,6093,2050,2932,5781,6469,6714	ADORA2A,CAMK2D,CHRM2,F2R,PDE4A,PDE4B,PIK3CA,PPARA,PRKACA,MAPK1,MAPK3,MAPK8,MAPK10,ROCK1,EPHB4,GSK3B,PTPN11,SHH,SRC
10_Summary	KEGG Pathway	hsa04520	Adherens junction	-13.4554	-12.6178	10/71	1457,1459,1956,2064,2260,3480,3643,5594,5595,6714,4193	CSNK2A1,CSNK2A2,EGFR,ERBB2,FGFR1,IGF1R,INSR,MAPK1,MAPK3,SRC,MDM2
11_Summary	KEGG Pathway	hsa04725	Cholinergic synapse	-12.9334	-12.1211	11/113	43,596,817,1129,3717,5290,5294,5566,5579,5594,5595,595,781,1956,5743,6093,6714,1432,3791,7422,2932,5580,6774,2149,5742,3356,3357,5159,3291,3643,4306,3716,4843,2475,3480,7015,135,185,5581,3815,8654,3569,2100,5781	ACHE,BCL2,CAMK2D,CHRM2,JAK2,PIK3CA,PIK3CG,PRKACA,PRKCB,MAPK1,MAPK3,CCND1,CACNA2D1,EGFR,PTGS2,ROCK1,SRC,MAPK14,KDR,VEGFA,GSK3B,PRKCD,STAT3,F2R,PTGS1,HTR2A,HTR2B,PDGFRB,HSD11B2,INSR,NR3C2,JAK1,NOS2,MTOR,IGF1R,TERT,ADORA2A,AGTR1,PRKCE,KIT,PDE5A,IL6,ESR2,PTPN11
12_Summary	KEGG Pathway	hsa04928	Parathyroid hormone synthesis, secretion and action	-11.6574	-10.9534	10/106	596,1956,2260,5141,5142,5566,5579,5594,5595,7421,185,817,949,5581,3569,4843,5290,2099,54106,6714	BCL2,EGFR,FGFR1,PDE4A,PDE4B,PRKACA,PRKCB,MAPK1,MAPK3,VDR,AGTR1,CAMK2D,SCARB1,PRKCE,IL6,NOS2,PIK3CA,ESR1,TLR9,SRC
13_Summary	KEGG Pathway	hsa05216	Thyroid cancer	-8.6432	-8.11903	6/37	595,4914,5468,5594,5595,5979	CCND1,NTRK1,PPARG,MAPK1,MAPK3,RET
15_Summary	KEGG Pathway	hsa04670	Leukocyte transendothelial migration	-6.9952	-6.53419	7/114	1432,4313,4318,5290,5579,5781,6093	MAPK14,MMP2,MMP9,PIK3CA,PRKCB,PTPN11,ROCK1
17_Summary	KEGG Pathway	hsa05202	Transcriptional misregulation in cancer	-6.61938	-6.17273	8/192	2321,3480,3569,4193,4314,4318,4914,5468,4312,7422	FLT1,IGF1R,IL6,MDM2,MMP3,MMP9,NTRK1,PPARG,MMP1,VEGFA
18_Summary	KEGG Pathway	hsa04340	Hedgehog signaling pathway	-5.94246	-5.51984	5/56	595,596,2932,5566,6469,4193,7272,11200	CCND1,BCL2,GSK3B,PRKACA,SHH,MDM2,TTK,CHEK2
20_Summary	KEGG Pathway	hsa04080	Neuroactive ligand-receptor interaction	-5.59864	-5.19242	9/353	135,185,554,1129,1268,2149,2908,3356,3357	ADORA2A,AGTR1,AVPR2,CHRM2,CNR1,F2R,NR3C1,HTR2A,HTR2B
3_Member	KEGG Pathway	hsa04066	HIF-1 signaling pathway	-21.6361	-20.2457	16/109	596,817,1956,2064,2321,2475,3480,3569,3643,4843,5290,5579,5594,5595,6774,7422	BCL2,CAMK2D,EGFR,ERBB2,FLT1,MTOR,IGF1R,IL6,INSR,NOS2,PIK3CA,PRKCB,MAPK1,MAPK3,STAT3,VEGFA
5_Member	KEGG Pathway	hsa04068	FoxO signaling pathway	-15.3281	-14.3714	13/131	595,1432,1956,3480,3569,3643,4193,5290,5594,5595,5599,5602,6774	CCND1,MAPK14,EGFR,IGF1R,IL6,INSR,MDM2,PIK3CA,MAPK1,MAPK3,MAPK8,MAPK10,STAT3
5_Member	KEGG Pathway	hsa04210	Apoptosis	-10.5671	-9.91703	10/136	142,596,1509,4170,4914,5290,5594,5595,5599,5602	PARP1,BCL2,CTSD,MCL1,NTRK1,PIK3CA,MAPK1,MAPK3,MAPK8,MAPK10
7_Member	KEGG Pathway	hsa04630	JAK-STAT signaling pathway	-15.6284	-14.6359	14/162	595,596,1956,2475,3558,3569,3572,3716,3717,4170,5159,5290,5781,6774	CCND1,BCL2,EGFR,MTOR,IL2,IL6,IL6ST,JAK1,JAK2,MCL1,PDGFRB,PIK3CA,PTPN11,STAT3
8_Member	KEGG Pathway	hsa04310	Wnt signaling pathway	-9.68362	-9.08156	10/167	595,817,1457,1459,2932,5467,5566,5579,5599,5602	CCND1,CAMK2D,CSNK2A1,CSNK2A2,GSK3B,PPARD,PRKACA,PRKCB,MAPK8,MAPK10
8_Member	KEGG Pathway	hsa04137	Mitophagy - animal	-5.39663	-5.00308	5/72	1457,1459,5599,5602,6714	CSNK2A1,CSNK2A2,MAPK8,MAPK10,SRC
8_Member	KEGG Pathway	hsa04215	Apoptosis - multiple species	-3.80134	-3.4523	3/32	596,5599,5602	BCL2,MAPK8,MAPK10
11_Member	KEGG Pathway	hsa04150	mTOR signaling pathway	-7.33566	-6.8598	8/155	2475,2932,3480,3643,5290,5579,5594,5595	MTOR,GSK3B,IGF1R,INSR,PIK3CA,PRKCB,MAPK1,MAPK3
18_Member	KEGG Pathway	hsa04115	p53 signaling pathway	-4.00316	-3.64557	4/73	595,596,4193,11200	CCND1,BCL2,MDM2,CHEK2
1_Member	KEGG Pathway	hsa05200	Pathways in cancer	-53.357	-50.8204	46/531	185,367,595,596,817,1956,2064,2099,2100,2149,2246,2247,2260,2475,2932,3320,3480,3558,3569,3572,3716,3717,3815,4193,4312,4313,4318,4843,4914,5159,5290,5467,5468,5566,5579,5594,5595,5599,5602,5743,5979,6093,6469,6774,7015,7422	AGTR1,AR,CCND1,BCL2,CAMK2D,EGFR,ERBB2,ESR1,ESR2,F2R,FGF1,FGF2,FGFR1,MTOR,GSK3B,HSP90AA1,IGF1R,IL2,IL6,IL6ST,JAK1,JAK2,KIT,MDM2,MMP1,MMP2,MMP9,NOS2,NTRK1,PDGFRB,PIK3CA,PPARD,PPARG,PRKACA,PRKCB,MAPK1,MAPK3,MAPK8,MAPK10,PTGS2,RET,ROCK1,SHH,STAT3,TERT,VEGFA
2_Member	KEGG Pathway	hsa04151	PI3K-Akt signaling pathway	-35.0944	-32.8589	31/354	595,596,1129,1956,2064,2149,2246,2247,2260,2321,2475,2932,2997,3320,3480,3558,3569,3643,3716,3717,3791,3815,4170,4193,4914,5159,5290,5294,5594,5595,7422	CCND1,BCL2,CHRM2,EGFR,ERBB2,F2R,FGF1,FGF2,FGFR1,FLT1,MTOR,GSK3B,GYS1,HSP90AA1,IGF1R,IL2,IL6,INSR,JAK1,JAK2,KDR,KIT,MCL1,MDM2,NTRK1,PDGFRB,PIK3CA,PIK3CG,MAPK1,MAPK3,VEGFA
2_Member	KEGG Pathway	hsa04020	Calcium signaling pathway	-23.5152	-21.9329	21/240	135,185,817,1129,1956,2064,2149,2246,2247,2260,2321,3356,3357,3791,4843,4914,5159,5566,5579,5979,7422	ADORA2A,AGTR1,CAMK2D,CHRM2,EGFR,ERBB2,F2R,FGF1,FGF2,FGFR1,FLT1,HTR2A,HTR2B,KDR,NOS2,NTRK1,PDGFRB,PRKACA,PRKCB,RET,VEGFA
2_Member	KEGG Pathway	hsa04015	Rap1 signaling pathway	-23.136	-21.5995	20/210	135,1268,1432,1956,2149,2246,2247,2260,2321,3480,3643,3791,3815,5159,5290,5579,5594,5595,6714,7422	ADORA2A,CNR1,MAPK14,EGFR,F2R,FGF1,FGF2,FGFR1,FLT1,IGF1R,INSR,KDR,KIT,PDGFRB,PIK3CA,PRKCB,MAPK1,MAPK3,SRC,VEGFA
2_Member	KEGG Pathway	hsa04014	Ras signaling pathway	-22.255	-20.7598	20/232	1956,2246,2247,2260,2321,3480,3643,3791,3815,4914,5159,5290,5566,5579,5594,5595,5599,5602,5781,7422	EGFR,FGF1,FGF2,FGFR1,FLT1,IGF1R,INSR,KDR,KIT,NTRK1,PDGFRB,PIK3CA,PRKACA,PRKCB,MAPK1,MAPK3,MAPK8,MAPK10,PTPN11,VEGFA
2_Member	KEGG Pathway	hsa04010	MAPK signaling pathway	-21.649	-20.2457	21/294	781,1432,1956,2064,2246,2247,2260,2321,3480,3643,3791,3815,4914,5159,5566,5579,5594,5595,5599,5602,7422	CACNA2D1,MAPK14,EGFR,ERBB2,FGF1,FGF2,FGFR1,FLT1,IGF1R,INSR,KDR,KIT,NTRK1,PDGFRB,PRKACA,PRKCB,MAPK1,MAPK3,MAPK8,MAPK10,VEGFA
2_Member	KEGG Pathway	hsa05230	Central carbon metabolism in cancer	-15.3127	-14.3672	11/70	1956,2064,2260,2475,3815,4914,5159,5290,5594,5595,5979	EGFR,ERBB2,FGFR1,MTOR,KIT,NTRK1,PDGFRB,PIK3CA,MAPK1,MAPK3,RET
2_Member	KEGG Pathway	hsa04072	Phospholipase D signaling pathway	-14.6272	-13.7242	13/148	185,554,1956,2149,2475,3643,3815,5159,5290,5294,5594,5595,5781	AGTR1,AVPR2,EGFR,F2R,MTOR,INSR,KIT,PDGFRB,PIK3CA,PIK3CG,MAPK1,MAPK3,PTPN11
2_Member	KEGG Pathway	hsa04810	Regulation of actin cytoskeleton	-11.1061	-10.4208	12/218	1129,1956,2149,2246,2247,2260,5159,5290,5594,5595,6093,6714	CHRM2,EGFR,F2R,FGF1,FGF2,FGFR1,PDGFRB,PIK3CA,MAPK1,MAPK3,ROCK1,SRC
3_Member	KEGG Pathway	hsa05205	Proteoglycans in cancer	-31.7936	-29.7342	25/205	595,817,1432,1956,2064,2099,2247,2260,2475,3480,3791,4193,4313,4318,5290,5566,5579,5594,5595,5781,6093,6469,6714,6774,7422	CCND1,CAMK2D,MAPK14,EGFR,ERBB2,ESR1,FGF2,FGFR1,MTOR,IGF1R,KDR,MDM2,MMP2,MMP9,PIK3CA,PRKACA,PRKCB,MAPK1,MAPK3,PTPN11,ROCK1,SHH,SRC,STAT3,VEGFA
3_Member	KEGG Pathway	hsa01521	EGFR tyrosine kinase inhibitor resistance	-30.1248	-28.1903	19/79	596,1956,2064,2247,2475,2932,3480,3569,3716,3717,3791,5159,5290,5579,5594,5595,6714,6774,7422	BCL2,EGFR,ERBB2,FGF2,MTOR,GSK3B,IGF1R,IL6,JAK1,JAK2,KDR,PDGFRB,PIK3CA,PRKCB,MAPK1,MAPK3,SRC,STAT3,VEGFA
3_Member	KEGG Pathway	hsa01522	Endocrine resistance	-28.1543	-26.3167	19/98	595,596,1432,1956,2064,2099,2100,2475,3480,4193,4313,4318,5290,5566,5594,5595,5599,5602,6714	CCND1,BCL2,MAPK14,EGFR,ERBB2,ESR1,ESR2,MTOR,IGF1R,MDM2,MMP2,MMP9,PIK3CA,PRKACA,MAPK1,MAPK3,MAPK8,MAPK10,SRC
3_Member	KEGG Pathway	hsa05215	Prostate cancer	-24.3798	-22.6884	17/97	367,595,596,1956,2064,2260,2475,2932,3320,3480,4193,4314,4318,5159,5290,5594,5595	AR,CCND1,BCL2,EGFR,ERBB2,FGFR1,MTOR,GSK3B,HSP90AA1,IGF1R,MDM2,MMP3,MMP9,PDGFRB,PIK3CA,MAPK1,MAPK3
3_Member	KEGG Pathway	hsa04510	Focal adhesion	-20.3261	-18.9656	18/201	595,596,1956,2064,2321,2932,3480,3791,5159,5290,5579,5594,5595,5599,5602,6093,6714,7422	CCND1,BCL2,EGFR,ERBB2,FLT1,GSK3B,IGF1R,KDR,PDGFRB,PIK3CA,PRKCB,MAPK1,MAPK3,MAPK8,MAPK10,ROCK1,SRC,VEGFA
3_Member	KEGG Pathway	hsa05224	Breast cancer	-19.4658	-18.208	16/147	595,1956,2064,2099,2100,2246,2247,2260,2475,2932,3480,3815,5241,5290,5594,5595	CCND1,EGFR,ERBB2,ESR1,ESR2,FGF1,FGF2,FGFR1,MTOR,GSK3B,IGF1R,KIT,PGR,PIK3CA,MAPK1,MAPK3
3_Member	KEGG Pathway	hsa05163	Human cytomegalovirus infection	-19.4337	-18.1981	18/225	595,1432,1956,2475,2932,3569,3716,4193,5290,5566,5579,5594,5595,5743,6093,6714,6774,7422	CCND1,MAPK14,EGFR,MTOR,GSK3B,IL6,JAK1,MDM2,PIK3CA,PRKACA,PRKCB,MAPK1,MAPK3,PTGS2,ROCK1,SRC,STAT3,VEGFA
3_Member	KEGG Pathway	hsa05206	MicroRNAs in cancer	-18.3188	-17.1247	19/310	595,596,1956,2064,2146,2475,4170,4193,4318,5159,5290,5579,5581,5594,5595,5743,6093,6774,7422	CCND1,BCL2,EGFR,ERBB2,EZH2,MTOR,MCL1,MDM2,MMP9,PDGFRB,PIK3CA,PRKCB,PRKCE,MAPK1,MAPK3,PTGS2,ROCK1,STAT3,VEGFA
3_Member	KEGG Pathway	hsa05219	Bladder cancer	-18.1146	-16.9582	11/41	595,1956,2064,4193,4312,4313,4318,5594,5595,6714,7422	CCND1,EGFR,ERBB2,MDM2,MMP1,MMP2,MMP9,MAPK1,MAPK3,SRC,VEGFA
3_Member	KEGG Pathway	hsa05218	Melanoma	-15.1699	-14.2354	11/72	595,1956,2246,2247,2260,3480,4193,5159,5290,5594,5595	CCND1,EGFR,FGF1,FGF2,FGFR1,IGF1R,MDM2,PDGFRB,PIK3CA,MAPK1,MAPK3
3_Member	KEGG Pathway	hsa05214	Glioma	-14.9637	-14.0503	11/75	595,817,1956,2475,3480,4193,5159,5290,5579,5594,5595	CCND1,CAMK2D,EGFR,MTOR,IGF1R,MDM2,PDGFRB,PIK3CA,PRKCB,MAPK1,MAPK3
3_Member	KEGG Pathway	hsa05226	Gastric cancer	-14.5887	-13.6956	13/149	595,596,1956,2064,2246,2247,2475,2932,5290,5594,5595,6469,7015	CCND1,BCL2,EGFR,ERBB2,FGF1,FGF2,MTOR,GSK3B,PIK3CA,MAPK1,MAPK3,SHH,TERT
3_Member	KEGG Pathway	hsa04919	Thyroid hormone signaling pathway	-12.6011	-11.8127	11/121	595,2099,2475,2932,4193,5290,5566,5579,5594,5595,6714	CCND1,ESR1,MTOR,GSK3B,MDM2,PIK3CA,PRKACA,PRKCB,MAPK1,MAPK3,SRC
3_Member	KEGG Pathway	hsa05223	Non-small cell lung cancer	-11.6664	-10.9559	9/72	595,1956,2064,5290,5579,5594,5595,5979,6774	CCND1,EGFR,ERBB2,PIK3CA,PRKCB,MAPK1,MAPK3,RET,STAT3
3_Member	KEGG Pathway	hsa05165	Human papillomavirus infection	-11.3479	-10.6565	14/331	595,1956,2475,2932,3716,4193,5159,5290,5566,5594,5595,5743,7015,7422	CCND1,EGFR,MTOR,GSK3B,JAK1,MDM2,PDGFRB,PIK3CA,PRKACA,MAPK1,MAPK3,PTGS2,TERT,VEGFA
3_Member	KEGG Pathway	hsa05221	Acute myeloid leukemia	-10.2562	-9.62812	8/67	595,2475,3815,5290,5467,5594,5595,6774	CCND1,MTOR,KIT,PIK3CA,PPARD,MAPK1,MAPK3,STAT3
3_Member	KEGG Pathway	hsa05160	Hepatitis C	-9.94788	-9.3304	10/157	595,949,1956,2932,3716,5290,5465,5594,5595,6774	CCND1,SCARB1,EGFR,GSK3B,JAK1,PIK3CA,PPARA,MAPK1,MAPK3,STAT3
3_Member	KEGG Pathway	hsa05213	Endometrial cancer	-9.06661	-8.49394	7/58	595,1956,2064,2932,5290,5594,5595	CCND1,EGFR,ERBB2,GSK3B,PIK3CA,MAPK1,MAPK3
3_Member	KEGG Pathway	hsa05203	Viral carcinogenesis	-8.83566	-8.28137	10/204	595,3572,3716,4193,5290,5566,5594,5595,6714,6774	CCND1,IL6ST,JAK1,MDM2,PIK3CA,PRKACA,MAPK1,MAPK3,SRC,STAT3
3_Member	KEGG Pathway	hsa04934	Cushing syndrome	-8.64275	-8.11903	9/155	185,595,817,949,1956,2932,5566,5594,5595	AGTR1,CCND1,CAMK2D,SCARB1,EGFR,GSK3B,PRKACA,MAPK1,MAPK3
3_Member	KEGG Pathway	hsa04218	Cellular senescence	-8.61811	-8.09859	9/156	595,1432,2475,3569,4193,5290,5594,5595,11200	CCND1,MAPK14,MTOR,IL6,MDM2,PIK3CA,MAPK1,MAPK3,CHEK2
3_Member	KEGG Pathway	hsa01524	Platinum drug resistance	-6.81981	-6.36243	6/73	596,2064,4193,5290,5594,5595	BCL2,ERBB2,MDM2,PIK3CA,MAPK1,MAPK3
3_Member	KEGG Pathway	hsa05220	Chronic myeloid leukemia	-6.71459	-6.26439	6/76	595,4193,5290,5594,5595,5781	CCND1,MDM2,PIK3CA,MAPK1,MAPK3,PTPN11
3_Member	KEGG Pathway	hsa05211	Renal cell carcinoma	-5.48841	-5.09173	5/69	5290,5594,5595,5781,7422	PIK3CA,MAPK1,MAPK3,PTPN11,VEGFA
4_Member	KEGG Pathway	hsa05207	Chemical carcinogenesis - receptor activation	-26.3158	-24.5573	22/212	367,595,596,1956,2053,2099,2100,2247,2475,3320,3717,5241,5290,5465,5566,5579,5594,5595,6714,6774,7421,7422	AR,CCND1,BCL2,EGFR,EPHX2,ESR1,ESR2,FGF2,MTOR,HSP90AA1,JAK2,PGR,PIK3CA,PPARA,PRKACA,PRKCB,MAPK1,MAPK3,SRC,STAT3,VDR,VEGFA
4_Member	KEGG Pathway	hsa04915	Estrogen signaling pathway	-18.252	-17.0772	15/138	596,1509,1956,2099,2100,3320,4313,4318,5241,5290,5566,5580,5594,5595,6714	BCL2,CTSD,EGFR,ESR1,ESR2,HSP90AA1,MMP2,MMP9,PGR,PIK3CA,PRKACA,PRKCD,MAPK1,MAPK3,SRC
5_Member	KEGG Pathway	hsa04933	AGE-RAGE signaling pathway in diabetic complications	-24.1377	-22.5042	17/100	185,595,596,1432,3569,3717,4313,5290,5579,5580,5581,5594,5595,5599,5602,6774,7422	AGTR1,CCND1,BCL2,MAPK14,IL6,JAK2,MMP2,PIK3CA,PRKCB,PRKCD,PRKCE,MAPK1,MAPK3,MAPK8,MAPK10,STAT3,VEGFA
5_Member	KEGG Pathway	hsa05167	Kaposi sarcoma-associated herpesvirus infection	-22.2098	-20.7525	19/194	595,1432,2247,2475,2932,3569,3572,3716,3717,5290,5294,5594,5595,5599,5602,5743,6714,6774,7422	CCND1,MAPK14,FGF2,MTOR,GSK3B,IL6,IL6ST,JAK1,JAK2,PIK3CA,PIK3CG,MAPK1,MAPK3,MAPK8,MAPK10,PTGS2,SRC,STAT3,VEGFA
5_Member	KEGG Pathway	hsa05417	Lipid and atherosclerosis	-19.7925	-18.5112	18/215	596,817,1432,2932,3320,3569,3717,4312,4314,4318,5290,5468,5594,5595,5599,5602,6714,6774	BCL2,CAMK2D,MAPK14,GSK3B,HSP90AA1,IL6,JAK2,MMP1,MMP3,MMP9,PIK3CA,PPARG,MAPK1,MAPK3,MAPK8,MAPK10,SRC,STAT3
5_Member	KEGG Pathway	hsa04917	Prolactin signaling pathway	-19.0445	-17.8302	13/70	595,1432,2099,2100,2932,3717,5290,5594,5595,5599,5602,6714,6774	CCND1,MAPK14,ESR1,ESR2,GSK3B,JAK2,PIK3CA,MAPK1,MAPK3,MAPK8,MAPK10,SRC,STAT3
5_Member	KEGG Pathway	hsa05171	Coronavirus disease - COVID-19	-17.7069	-16.5683	17/232	185,1432,1956,3558,3569,3572,3716,4312,4314,5290,5579,5594,5595,5599,5602,6774,6868	AGTR1,MAPK14,EGFR,IL2,IL6,IL6ST,JAK1,MMP1,MMP3,PIK3CA,PRKCB,MAPK1,MAPK3,MAPK8,MAPK10,STAT3,ADAM17
5_Member	KEGG Pathway	hsa04926	Relaxin signaling pathway	-17.0421	-15.9369	14/129	1432,1956,4312,4313,4318,4843,5290,5566,5594,5595,5599,5602,6714,7422	MAPK14,EGFR,MMP1,MMP2,MMP9,NOS2,PIK3CA,PRKACA,MAPK1,MAPK3,MAPK8,MAPK10,SRC,VEGFA
5_Member	KEGG Pathway	hsa05212	Pancreatic cancer	-16.6972	-15.6231	12/76	595,1956,2064,2475,3716,5290,5594,5595,5599,5602,6774,7422	CCND1,EGFR,ERBB2,MTOR,JAK1,PIK3CA,MAPK1,MAPK3,MAPK8,MAPK10,STAT3,VEGFA
5_Member	KEGG Pathway	hsa04625	C-type lectin receptor signaling pathway	-16.6725	-15.6131	13/104	1432,3558,3569,4193,5290,5580,5594,5595,5599,5602,5743,5781,6714	MAPK14,IL2,IL6,MDM2,PIK3CA,PRKCD,MAPK1,MAPK3,MAPK8,MAPK10,PTGS2,PTPN11,SRC
5_Member	KEGG Pathway	hsa05152	Tuberculosis	-16.4866	-15.4414	15/180	596,817,1432,1509,3569,3716,3717,4843,5594,5595,5599,5602,6714,7421,54106	BCL2,CAMK2D,MAPK14,CTSD,IL6,JAK1,JAK2,NOS2,MAPK1,MAPK3,MAPK8,MAPK10,SRC,VDR,TLR9
5_Member	KEGG Pathway	hsa04659	Th17 cell differentiation	-16.4509	-15.4195	13/108	1432,2475,3320,3558,3569,3572,3716,3717,5594,5595,5599,5602,6774	MAPK14,MTOR,HSP90AA1,IL2,IL6,IL6ST,JAK1,JAK2,MAPK1,MAPK3,MAPK8,MAPK10,STAT3
5_Member	KEGG Pathway	hsa04012	ErbB signaling pathway	-16.0802	-15.0621	12/85	817,1956,2064,2475,2932,5290,5579,5594,5595,5599,5602,6714	CAMK2D,EGFR,ERBB2,MTOR,GSK3B,PIK3CA,PRKCB,MAPK1,MAPK3,MAPK8,MAPK10,SRC
5_Member	KEGG Pathway	hsa05161	Hepatitis B	-15.6284	-14.6359	14/162	596,1432,3569,3716,3717,4318,5290,5579,5594,5595,5599,5602,6714,6774	BCL2,MAPK14,IL6,JAK1,JAK2,MMP9,PIK3CA,PRKCB,MAPK1,MAPK3,MAPK8,MAPK10,SRC,STAT3
5_Member	KEGG Pathway	hsa04912	GnRH signaling pathway	-15.5889	-14.6086	12/93	817,1432,1956,4313,5566,5579,5580,5594,5595,5599,5602,6714	CAMK2D,MAPK14,EGFR,MMP2,PRKACA,PRKCB,PRKCD,MAPK1,MAPK3,MAPK8,MAPK10,SRC
5_Member	KEGG Pathway	hsa04657	IL-17 signaling pathway	-15.5307	-14.5624	12/94	1432,2932,3320,3569,4312,4314,4318,5594,5595,5599,5602,5743	MAPK14,GSK3B,HSP90AA1,IL6,MMP1,MMP3,MMP9,MAPK1,MAPK3,MAPK8,MAPK10,PTGS2
5_Member	KEGG Pathway	hsa05162	Measles	-14.9868	-14.063	13/139	595,596,1457,1459,2932,3558,3569,3716,5290,5599,5602,6774,54106	CCND1,BCL2,CSNK2A1,CSNK2A2,GSK3B,IL2,IL6,JAK1,PIK3CA,MAPK8,MAPK10,STAT3,TLR9
5_Member	KEGG Pathway	hsa05131	Shigellosis	-14.4295	-13.5461	15/247	596,1432,1956,2475,2932,4193,5290,5580,5581,5594,5595,5599,5602,6093,6714	BCL2,MAPK14,EGFR,MTOR,GSK3B,MDM2,PIK3CA,PRKCD,PRKCE,MAPK1,MAPK3,MAPK8,MAPK10,ROCK1,SRC
5_Member	KEGG Pathway	hsa04722	Neurotrophin signaling pathway	-14.2615	-13.397	12/119	596,817,1432,2932,4914,5290,5580,5594,5595,5599,5602,5781	BCL2,CAMK2D,MAPK14,GSK3B,NTRK1,PIK3CA,PRKCD,MAPK1,MAPK3,MAPK8,MAPK10,PTPN11
5_Member	KEGG Pathway	hsa04935	Growth hormone synthesis, secretion and action	-14.2615	-13.397	12/119	1432,2475,2932,3717,5290,5566,5579,5594,5595,5599,5602,6774	MAPK14,MTOR,GSK3B,JAK2,PIK3CA,PRKACA,PRKCB,MAPK1,MAPK3,MAPK8,MAPK10,STAT3
5_Member	KEGG Pathway	hsa04930	Type II diabetes mellitus	-13.524	-12.6776	9/46	2475,3643,5290,5580,5581,5594,5595,5599,5602	MTOR,INSR,PIK3CA,PRKCD,PRKCE,MAPK1,MAPK3,MAPK8,MAPK10
5_Member	KEGG Pathway	hsa05145	Toxoplasmosis	-12.9767	-12.1562	11/112	596,1432,3716,3717,4843,5294,5594,5595,5599,5602,6774	BCL2,MAPK14,JAK1,JAK2,NOS2,PIK3CG,MAPK1,MAPK3,MAPK8,MAPK10,STAT3
5_Member	KEGG Pathway	hsa04071	Sphingolipid signaling pathway	-12.6819	-11.8857	11/119	596,1432,1509,5290,5579,5581,5594,5595,5599,5602,6093	BCL2,MAPK14,CTSD,PIK3CA,PRKCB,PRKCE,MAPK1,MAPK3,MAPK8,MAPK10,ROCK1
5_Member	KEGG Pathway	hsa05210	Colorectal cancer	-12.5881	-11.8075	10/86	595,596,1956,2475,2932,5290,5594,5595,5599,5602	CCND1,BCL2,EGFR,MTOR,GSK3B,PIK3CA,MAPK1,MAPK3,MAPK8,MAPK10
5_Member	KEGG Pathway	hsa05231	Choline metabolism in cancer	-12.0049	-11.2508	10/98	1119,1956,2475,5159,5290,5579,5594,5595,5599,5602	CHKA,EGFR,MTOR,PDGFRB,PIK3CA,PRKCB,MAPK1,MAPK3,MAPK8,MAPK10
5_Member	KEGG Pathway	hsa04910	Insulin signaling pathway	-12.002	-11.2508	11/137	2475,2932,2997,3643,5290,5566,5594,5595,5599,5602,5837	MTOR,GSK3B,GYS1,INSR,PIK3CA,PRKACA,MAPK1,MAPK3,MAPK8,MAPK10,PYGM
5_Member	KEGG Pathway	hsa05135	Yersinia infection	-12.002	-11.2508	11/137	1432,2932,3558,3569,5290,5594,5595,5599,5602,6093,6714	MAPK14,GSK3B,IL2,IL6,PIK3CA,MAPK1,MAPK3,MAPK8,MAPK10,ROCK1,SRC
5_Member	KEGG Pathway	hsa05418	Fluid shear stress and atherosclerosis	-11.9325	-11.1883	11/139	596,1432,3320,3791,4313,4318,5290,5599,5602,6714,7422	BCL2,MAPK14,HSP90AA1,KDR,MMP2,MMP9,PIK3CA,MAPK8,MAPK10,SRC,VEGFA
5_Member	KEGG Pathway	hsa04140	Autophagy - animal	-11.864	-11.1267	11/141	596,1509,2475,3480,5290,5566,5580,5594,5595,5599,5602	BCL2,CTSD,MTOR,IGF1R,PIK3CA,PRKACA,PRKCD,MAPK1,MAPK3,MAPK8,MAPK10
5_Member	KEGG Pathway	hsa04914	Progesterone-mediated oocyte maturation	-11.8275	-11.1039	10/102	1432,3320,3480,5241,5290,5566,5594,5595,5599,5602	MAPK14,HSP90AA1,IGF1R,PGR,PIK3CA,PRKACA,MAPK1,MAPK3,MAPK8,MAPK10
5_Member	KEGG Pathway	hsa05142	Chagas disease	-11.8275	-11.1039	10/102	1432,3558,3569,4843,5290,5594,5595,5599,5602,54106	MAPK14,IL2,IL6,NOS2,PIK3CA,MAPK1,MAPK3,MAPK8,MAPK10,TLR9
5_Member	KEGG Pathway	hsa04668	TNF signaling pathway	-11.4148	-10.7171	10/112	1432,3569,4314,4318,5290,5594,5595,5599,5602,5743	MAPK14,IL6,MMP3,MMP9,PIK3CA,MAPK1,MAPK3,MAPK8,MAPK10,PTGS2
5_Member	KEGG Pathway	hsa05166	Human T-cell leukemia virus 1 infection	-11.0136	-10.3343	12/222	595,3558,3569,3716,5290,5566,5594,5595,5599,5602,7015,11200	CCND1,IL2,IL6,JAK1,PIK3CA,PRKACA,MAPK1,MAPK3,MAPK8,MAPK10,TERT,CHEK2
5_Member	KEGG Pathway	hsa05208	Chemical carcinogenesis - reactive oxygen species	-10.9907	-10.3175	12/223	1432,1956,2053,5290,5580,5594,5595,5599,5602,5781,6714,7422	MAPK14,EGFR,EPHX2,PIK3CA,PRKCD,MAPK1,MAPK3,MAPK8,MAPK10,PTPN11,SRC,VEGFA
5_Member	KEGG Pathway	hsa04621	NOD-like receptor signaling pathway	-10.601	-9.94525	11/184	596,1432,3320,3569,3716,5580,5594,5595,5599,5602,10135	BCL2,MAPK14,HSP90AA1,IL6,JAK1,PRKCD,MAPK1,MAPK3,MAPK8,MAPK10,NAMPT
5_Member	KEGG Pathway	hsa05010	Alzheimer disease	-10.4889	-9.84997	14/384	1457,1459,2475,2932,3569,3643,4843,5290,5594,5595,5599,5602,5743,6868	CSNK2A1,CSNK2A2,MTOR,GSK3B,IL6,INSR,NOS2,PIK3CA,MAPK1,MAPK3,MAPK8,MAPK10,PTGS2,ADAM17
5_Member	KEGG Pathway	hsa05022	Pathways of neurodegeneration - multiple diseases	-10.3258	-9.69235	15/476	596,817,1432,1457,1459,2475,2932,3569,4843,5579,5594,5595,5599,5602,5743	BCL2,CAMK2D,MAPK14,CSNK2A1,CSNK2A2,MTOR,GSK3B,IL6,NOS2,PRKCB,MAPK1,MAPK3,MAPK8,MAPK10,PTGS2
5_Member	KEGG Pathway	hsa05020	Prion disease	-9.97013	-9.34739	12/273	1432,1457,1459,2932,3569,5290,5566,5580,5594,5595,5599,5602	MAPK14,CSNK2A1,CSNK2A2,GSK3B,IL6,PIK3CA,PRKACA,PRKCD,MAPK1,MAPK3,MAPK8,MAPK10
5_Member	KEGG Pathway	hsa05132	Salmonella infection	-9.19642	-8.6141	11/249	596,1432,3320,3569,5290,5294,5594,5595,5599,5602,54106	BCL2,MAPK14,HSP90AA1,IL6,PIK3CA,PIK3CG,MAPK1,MAPK3,MAPK8,MAPK10,TLR9
5_Member	KEGG Pathway	hsa04658	Th1 and Th2 cell differentiation	-9.13085	-8.55333	8/92	1432,3558,3716,3717,5594,5595,5599,5602	MAPK14,IL2,JAK1,JAK2,MAPK1,MAPK3,MAPK8,MAPK10
5_Member	KEGG Pathway	hsa05130	Pathogenic Escherichia coli infection	-8.98264	-8.41921	10/197	1432,2149,3569,5594,5595,5599,5602,5781,6093,6714	MAPK14,F2R,IL6,MAPK1,MAPK3,MAPK8,MAPK10,PTPN11,ROCK1,SRC
5_Member	KEGG Pathway	hsa05169	Epstein-Barr virus infection	-8.87709	-8.31825	10/202	595,596,1432,3569,3716,4193,5290,5599,5602,6774	CCND1,BCL2,MAPK14,IL6,JAK1,MDM2,PIK3CA,MAPK8,MAPK10,STAT3
5_Member	KEGG Pathway	hsa04723	Retrograde endocannabinoid signaling	-8.82017	-8.27039	9/148	1268,1432,5566,5579,5594,5595,5599,5602,5743	CNR1,MAPK14,PRKACA,PRKCB,MAPK1,MAPK3,MAPK8,MAPK10,PTGS2
5_Member	KEGG Pathway	hsa04620	Toll-like receptor signaling pathway	-8.70277	-8.16621	8/104	1432,3569,5290,5594,5595,5599,5602,54106	MAPK14,IL6,PIK3CA,MAPK1,MAPK3,MAPK8,MAPK10,TLR9
5_Member	KEGG Pathway	hsa04660	T cell receptor signaling pathway	-8.70277	-8.16621	8/104	1432,2932,3558,5290,5594,5595,5599,5602	MAPK14,GSK3B,IL2,PIK3CA,MAPK1,MAPK3,MAPK8,MAPK10
5_Member	KEGG Pathway	hsa05120	Epithelial cell signaling in Helicobacter pylori infection	-8.47987	-7.96861	7/70	1432,1956,5599,5602,5781,6714,6868	MAPK14,EGFR,MAPK8,MAPK10,PTPN11,SRC,ADAM17
5_Member	KEGG Pathway	hsa05133	Pertussis	-8.22586	-7.72273	7/76	1432,3569,4843,5594,5595,5599,5602	MAPK14,IL6,NOS2,MAPK1,MAPK3,MAPK8,MAPK10
5_Member	KEGG Pathway	hsa04380	Osteoclast differentiation	-7.98637	-7.4912	8/128	1432,3716,5290,5468,5594,5595,5599,5602	MAPK14,JAK1,PIK3CA,PPARG,MAPK1,MAPK3,MAPK8,MAPK10
5_Member	KEGG Pathway	hsa04114	Oocyte meiosis	-7.90711	-7.41587	8/131	367,817,1432,3480,5241,5566,5594,5595	AR,CAMK2D,MAPK14,IGF1R,PGR,PRKACA,MAPK1,MAPK3
5_Member	KEGG Pathway	hsa05170	Human immunodeficiency virus 1 infection	-7.4572	-6.97372	9/212	596,1432,2475,5290,5579,5594,5595,5599,5602	BCL2,MAPK14,MTOR,PIK3CA,PRKCB,MAPK1,MAPK3,MAPK8,MAPK10
5_Member	KEGG Pathway	hsa04664	Fc epsilon RI signaling pathway	-7.00589	-6.54121	6/68	1432,5290,5594,5595,5599,5602	MAPK14,PIK3CA,MAPK1,MAPK3,MAPK8,MAPK10
5_Member	KEGG Pathway	hsa05017	Spinocerebellar ataxia	-3.95536	-3.60065	5/143	2475,5290,5579,5599,5602	MTOR,PIK3CA,PRKCB,MAPK8,MAPK10
6_Member	KEGG Pathway	hsa05415	Diabetic cardiomyopathy	-20.2475	-18.915	18/203	142,185,817,1432,1509,2475,2932,2997,3643,4313,4318,5290,5465,5579,5580,5599,5602,5972	PARP1,AGTR1,CAMK2D,MAPK14,CTSD,MTOR,GSK3B,GYS1,INSR,MMP2,MMP9,PIK3CA,PPARA,PRKCB,PRKCD,MAPK8,MAPK10,REN
6_Member	KEGG Pathway	hsa04931	Insulin resistance	-19.9146	-18.6085	15/108	2475,2932,2997,3569,3643,5290,5465,5579,5580,5581,5599,5602,5781,5837,6774	MTOR,GSK3B,GYS1,IL6,INSR,PIK3CA,PPARA,PRKCB,PRKCD,PRKCE,MAPK8,MAPK10,PTPN11,PYGM,STAT3
6_Member	KEGG Pathway	hsa04932	Non-alcoholic fatty liver disease	-8.64275	-8.11903	9/155	1432,2932,3569,3643,5290,5465,5468,5599,5602	MAPK14,GSK3B,IL6,INSR,PIK3CA,PPARA,PPARG,MAPK8,MAPK10
6_Member	KEGG Pathway	hsa04936	Alcoholic liver disease	-6.34358	-5.90393	7/142	595,1432,2932,3569,5465,5599,5602	CCND1,MAPK14,GSK3B,IL6,PPARA,MAPK8,MAPK10
7_Member	KEGG Pathway	hsa05235	PD-L1 expression and PD-1 checkpoint pathway in cancer	-17.5948	-16.4732	13/89	1432,1457,1459,1956,2475,3716,3717,5290,5594,5595,5781,6774,54106	MAPK14,CSNK2A1,CSNK2A2,EGFR,MTOR,JAK1,JAK2,PIK3CA,MAPK1,MAPK3,PTPN11,STAT3,TLR9
7_Member	KEGG Pathway	hsa04550	Signaling pathways regulating pluripotency of stem cells	-13.2888	-12.4598	12/143	1432,2247,2260,2932,3480,3572,3716,3717,5290,5594,5595,6774	MAPK14,FGF2,FGFR1,GSK3B,IGF1R,IL6ST,JAK1,JAK2,PIK3CA,MAPK1,MAPK3,STAT3
7_Member	KEGG Pathway	hsa05168	Herpes simplex virus 1 infection	-4.42989	-4.06065	9/495	596,2475,3569,3716,3717,5290,5781,6714,54106	BCL2,MTOR,IL6,JAK1,JAK2,PIK3CA,PTPN11,SRC,TLR9
8_Member	KEGG Pathway	hsa04750	Inflammatory mediator regulation of TRP channels	-17.0229	-15.9335	13/98	817,1432,3356,3357,4914,5290,5566,5579,5580,5581,5599,5602,6714	CAMK2D,MAPK14,HTR2A,HTR2B,NTRK1,PIK3CA,PRKACA,PRKCB,PRKCD,PRKCE,MAPK8,MAPK10,SRC
8_Member	KEGG Pathway	hsa04217	Necroptosis	-9.89361	-9.28133	10/159	142,596,817,3320,3716,3717,5599,5602,5837,6774	PARP1,BCL2,CAMK2D,HSP90AA1,JAK1,JAK2,MAPK8,MAPK10,PYGM,STAT3
8_Member	KEGG Pathway	hsa04920	Adipocytokine signaling pathway	-8.52447	-8.0091	7/69	2475,3717,5465,5599,5602,5781,6774	MTOR,JAK2,PPARA,MAPK8,MAPK10,PTPN11,STAT3
8_Member	KEGG Pathway	hsa04530	Tight junction	-7.0448	-6.57643	8/169	595,2064,5566,5581,5599,5602,6093,6714	CCND1,ERBB2,PRKACA,PRKCE,MAPK8,MAPK10,ROCK1,SRC
8_Member	KEGG Pathway	hsa04728	Dopaminergic synapse	-6.55904	-6.1159	7/132	817,1432,2932,5566,5579,5599,5602	CAMK2D,MAPK14,GSK3B,PRKACA,PRKCB,MAPK8,MAPK10
8_Member	KEGG Pathway	hsa04622	RIG-I-like receptor signaling pathway	-2.79764	-2.47593	3/70	1432,5599,5602	MAPK14,MAPK8,MAPK10
8_Member	KEGG Pathway	hsa05012	Parkinson disease	-2.73066	-2.41158	5/266	135,817,5566,5599,5602	ADORA2A,CAMK2D,PRKACA,MAPK8,MAPK10
8_Member	KEGG Pathway	hsa04141	Protein processing in endoplasmic reticulum	-2.60971	-2.29587	4/171	596,3320,5599,5602	BCL2,HSP90AA1,MAPK8,MAPK10
9_Member	KEGG Pathway	hsa04024	cAMP signaling pathway	-13.7393	-12.8839	14/221	135,817,1129,2149,5141,5142,5290,5465,5566,5594,5595,5599,5602,6093	ADORA2A,CAMK2D,CHRM2,F2R,PDE4A,PDE4B,PIK3CA,PPARA,PRKACA,MAPK1,MAPK3,MAPK8,MAPK10,ROCK1
9_Member	KEGG Pathway	hsa04360	Axon guidance	-9.31756	-8.72548	10/182	817,2050,2932,5290,5594,5595,5781,6093,6469,6714	CAMK2D,EPHB4,GSK3B,PIK3CA,MAPK1,MAPK3,PTPN11,ROCK1,SHH,SRC
10_Member	KEGG Pathway	hsa04520	Adherens junction	-13.4554	-12.6178	10/71	1457,1459,1956,2064,2260,3480,3643,5594,5595,6714	CSNK2A1,CSNK2A2,EGFR,ERBB2,FGFR1,IGF1R,INSR,MAPK1,MAPK3,SRC
10_Member	KEGG Pathway	hsa04144	Endocytosis	-2.01819	-1.72218	4/252	1956,3480,4193,6714	EGFR,IGF1R,MDM2,SRC
11_Member	KEGG Pathway	hsa04725	Cholinergic synapse	-12.9334	-12.1211	11/113	43,596,817,1129,3717,5290,5294,5566,5579,5594,5595	ACHE,BCL2,CAMK2D,CHRM2,JAK2,PIK3CA,PIK3CG,PRKACA,PRKCB,MAPK1,MAPK3
11_Member	KEGG Pathway	hsa04921	Oxytocin signaling pathway	-12.9003	-12.0961	12/154	595,781,817,1956,5294,5566,5579,5594,5595,5743,6093,6714	CCND1,CACNA2D1,CAMK2D,EGFR,PIK3CG,PRKACA,PRKCB,MAPK1,MAPK3,PTGS2,ROCK1,SRC
11_Member	KEGG Pathway	hsa04370	VEGF signaling pathway	-12.482	-11.7089	9/59	1432,3791,5290,5579,5594,5595,5743,6714,7422	MAPK14,KDR,PIK3CA,PRKCB,MAPK1,MAPK3,PTGS2,SRC,VEGFA
11_Member	KEGG Pathway	hsa04062	Chemokine signaling pathway	-11.7564	-11.0394	12/192	2932,3717,5290,5294,5566,5579,5580,5594,5595,6093,6714,6774	GSK3B,JAK2,PIK3CA,PIK3CG,PRKACA,PRKCB,PRKCD,MAPK1,MAPK3,ROCK1,SRC,STAT3
11_Member	KEGG Pathway	hsa04611	Platelet activation	-10.9689	-10.3016	10/124	1432,2149,5290,5294,5566,5594,5595,5742,6093,6714	MAPK14,F2R,PIK3CA,PIK3CG,PRKACA,MAPK1,MAPK3,PTGS1,ROCK1,SRC
11_Member	KEGG Pathway	hsa04540	Gap junction	-10.8581	-10.1966	9/88	1956,3356,3357,5159,5566,5579,5594,5595,6714	EGFR,HTR2A,HTR2B,PDGFRB,PRKACA,PRKCB,MAPK1,MAPK3,SRC
11_Member	KEGG Pathway	hsa04960	Aldosterone-regulated sodium reabsorption	-10.5077	-9.86327	7/37	3291,3643,4306,5290,5579,5594,5595	HSD11B2,INSR,NR3C2,PIK3CA,PRKCB,MAPK1,MAPK3
11_Member	KEGG Pathway	hsa05140	Leishmaniasis	-9.75915	-9.15201	8/77	1432,3716,3717,4843,5579,5594,5595,5743	MAPK14,JAK1,JAK2,NOS2,PRKCB,MAPK1,MAPK3,PTGS2
11_Member	KEGG Pathway	hsa05225	Hepatocellular carcinoma	-9.65813	-9.06109	10/168	595,1956,2475,2932,3480,5290,5579,5594,5595,7015	CCND1,EGFR,MTOR,GSK3B,IGF1R,PIK3CA,PRKCB,MAPK1,MAPK3,TERT
11_Member	KEGG Pathway	hsa04270	Vascular smooth muscle contraction	-9.20376	-8.61659	9/134	135,185,5566,5579,5580,5581,5594,5595,6093	ADORA2A,AGTR1,PRKACA,PRKCB,PRKCD,PRKCE,MAPK1,MAPK3,ROCK1
11_Member	KEGG Pathway	hsa04371	Apelin signaling pathway	-9.06202	-8.49394	9/139	185,595,2475,4843,5294,5566,5581,5594,5595	AGTR1,CCND1,MTOR,NOS2,PIK3CG,PRKACA,PRKCE,MAPK1,MAPK3
11_Member	KEGG Pathway	hsa04261	Adrenergic signaling in cardiomyocytes	-8.76858	-8.22324	9/150	185,596,781,817,1432,5294,5566,5594,5595	AGTR1,BCL2,CACNA2D1,CAMK2D,MAPK14,PIK3CG,PRKACA,MAPK1,MAPK3
11_Member	KEGG Pathway	hsa04726	Serotonergic synapse	-8.35454	-7.84736	8/115	3356,3357,5566,5579,5594,5595,5742,5743	HTR2A,HTR2B,PRKACA,PRKCB,MAPK1,MAPK3,PTGS1,PTGS2
11_Member	KEGG Pathway	hsa04916	Melanogenesis	-7.35898	-6.87932	7/101	817,2932,3815,5566,5579,5594,5595	CAMK2D,GSK3B,KIT,PRKACA,PRKCB,MAPK1,MAPK3
11_Member	KEGG Pathway	hsa04022	cGMP-PKG signaling pathway	-7.08473	-6.61263	8/167	185,3643,5294,5581,5594,5595,6093,8654	AGTR1,INSR,PIK3CG,PRKCE,MAPK1,MAPK3,ROCK1,PDE5A
11_Member	KEGG Pathway	hsa04666	Fc gamma R-mediated phagocytosis	-6.0835	-5.65415	6/97	5290,5579,5580,5581,5594,5595	PIK3CA,PRKCB,PRKCD,PRKCE,MAPK1,MAPK3
11_Member	KEGG Pathway	hsa05164	Influenza A	-5.80095	-5.38497	7/171	3569,3716,3717,5290,5579,5594,5595	IL6,JAK1,JAK2,PIK3CA,PRKCB,MAPK1,MAPK3
11_Member	KEGG Pathway	hsa04929	GnRH secretion	-5.65129	-5.24183	5/64	2100,5290,5579,5594,5595	ESR2,PIK3CA,PRKCB,MAPK1,MAPK3
11_Member	KEGG Pathway	hsa04720	Long-term potentiation	-5.552	-5.14898	5/67	817,5566,5579,5594,5595	CAMK2D,PRKACA,PRKCB,MAPK1,MAPK3
11_Member	KEGG Pathway	hsa04613	Neutrophil extracellular trap formation	-5.49715	-5.09731	7/190	1432,2475,5290,5579,5594,5595,6714	MAPK14,MTOR,PIK3CA,PRKCB,MAPK1,MAPK3,SRC
11_Member	KEGG Pathway	hsa04662	B cell receptor signaling pathway	-5.1178	-4.72737	5/82	2932,5290,5579,5594,5595	GSK3B,PIK3CA,PRKCB,MAPK1,MAPK3
11_Member	KEGG Pathway	hsa04713	Circadian entrainment	-4.76138	-4.38016	5/97	817,5566,5579,5594,5595	CAMK2D,PRKACA,PRKCB,MAPK1,MAPK3
11_Member	KEGG Pathway	hsa04730	Long-term depression	-4.33771	-3.97141	4/60	3480,5579,5594,5595	IGF1R,PRKCB,MAPK1,MAPK3
11_Member	KEGG Pathway	hsa04650	Natural killer cell mediated cytotoxicity	-4.13508	-3.77462	5/131	5290,5579,5594,5595,5781	PIK3CA,PRKCB,MAPK1,MAPK3,PTPN11
11_Member	KEGG Pathway	hsa04724	Glutamatergic synapse	-3.26018	-2.91952	4/114	5566,5579,5594,5595	PRKACA,PRKCB,MAPK1,MAPK3
11_Member	KEGG Pathway	hsa05034	Alcoholism	-2.47026	-2.16669	4/187	135,5566,5594,5595	ADORA2A,PRKACA,MAPK1,MAPK3
11_Member	KEGG Pathway	hsa04350	TGF-beta signaling pathway	-2.4333	-2.13227	3/94	5594,5595,6093	MAPK1,MAPK3,ROCK1
12_Member	KEGG Pathway	hsa04928	Parathyroid hormone synthesis, secretion and action	-11.6574	-10.9534	10/106	596,1956,2260,5141,5142,5566,5579,5594,5595,7421	BCL2,EGFR,FGFR1,PDE4A,PDE4B,PRKACA,PRKCB,MAPK1,MAPK3,VDR
12_Member	KEGG Pathway	hsa04925	Aldosterone synthesis and secretion	-6.0572	-5.63123	6/98	185,817,949,5566,5579,5581	AGTR1,CAMK2D,SCARB1,PRKACA,PRKCB,PRKCE
12_Member	KEGG Pathway	hsa05146	Amoebiasis	-4.65559	-4.2774	5/102	3569,4843,5290,5566,5579	IL6,NOS2,PIK3CA,PRKACA,PRKCB
12_Member	KEGG Pathway	hsa04961	Endocrine and other factor-regulated calcium reabsorption	-4.55157	-4.17936	4/53	2099,5566,5579,7421	ESR1,PRKACA,PRKCB,VDR
12_Member	KEGG Pathway	hsa05032	Morphine addiction	-3.63258	-3.28635	4/91	5141,5142,5566,5579	PDE4A,PDE4B,PRKACA,PRKCB
12_Member	KEGG Pathway	hsa05143	African trypanosomiasis	-3.61156	-3.26812	3/37	3569,5579,54106	IL6,PRKCB,TLR9
12_Member	KEGG Pathway	hsa05031	Amphetamine addiction	-2.81564	-2.49127	3/69	817,5566,5579	CAMK2D,PRKACA,PRKCB
12_Member	KEGG Pathway	hsa04971	Gastric acid secretion	-2.69515	-2.3787	3/76	817,5566,5579	CAMK2D,PRKACA,PRKCB
12_Member	KEGG Pathway	hsa04911	Insulin secretion	-2.54231	-2.23106	3/86	817,5566,5579	CAMK2D,PRKACA,PRKCB
12_Member	KEGG Pathway	hsa04727	GABAergic synapse	-2.50019	-2.19408	3/89	5566,5579,6714	PRKACA,PRKCB,SRC
13_Member	KEGG Pathway	hsa05216	Thyroid cancer	-8.6432	-8.11903	6/37	595,4914,5468,5594,5595,5979	CCND1,NTRK1,PPARG,MAPK1,MAPK3,RET
14_Member	KEGG Pathway	hsa04152	AMPK signaling pathway	-8.20789	-7.70876	8/120	595,2475,2997,3156,3480,3643,5290,5468	CCND1,MTOR,GYS1,HMGCR,IGF1R,INSR,PIK3CA,PPARG
14_Member	KEGG Pathway	hsa04923	Regulation of lipolysis in adipocytes	-7.5199	-7.03256	6/56	2167,3643,5290,5566,5742,5743	FABP4,INSR,PIK3CA,PRKACA,PTGS1,PTGS2
14_Member	KEGG Pathway	hsa04211	Longevity regulating pathway	-6.30491	-5.86873	6/89	2475,3480,3643,5290,5468,5566	MTOR,IGF1R,INSR,PIK3CA,PPARG,PRKACA
14_Member	KEGG Pathway	hsa04913	Ovarian steroidogenesis	-6.14798	-5.71523	5/51	949,3480,3643,5566,5743	SCARB1,IGF1R,INSR,PRKACA,PTGS2
14_Member	KEGG Pathway	hsa04213	Longevity regulating pathway - multiple species	-5.72028	-5.30757	5/62	2475,3480,3643,5290,5566	MTOR,IGF1R,INSR,PIK3CA,PRKACA
15_Member	KEGG Pathway	hsa04670	Leukocyte transendothelial migration	-6.9952	-6.53419	7/114	1432,4313,4318,5290,5579,5781,6093	MAPK14,MMP2,MMP9,PIK3CA,PRKCB,PTPN11,ROCK1
16_Member	KEGG Pathway	hsa03320	PPAR signaling pathway	-6.74916	-6.29539	6/75	2167,2170,4312,5465,5467,5468	FABP4,FABP3,MMP1,PPARA,PPARD,PPARG
17_Member	KEGG Pathway	hsa05202	Transcriptional misregulation in cancer	-6.61938	-6.17273	8/192	2321,3480,3569,4193,4314,4318,4914,5468	FLT1,IGF1R,IL6,MDM2,MMP3,MMP9,NTRK1,PPARG
17_Member	KEGG Pathway	hsa05323	Rheumatoid arthritis	-4.85033	-4.46606	5/93	2321,3569,4312,4314,7422	FLT1,IL6,MMP1,MMP3,VEGFA
18_Member	KEGG Pathway	hsa04340	Hedgehog signaling pathway	-5.94246	-5.51984	5/56	595,596,2932,5566,6469	CCND1,BCL2,GSK3B,PRKACA,SHH
18_Member	KEGG Pathway	hsa04110	Cell cycle	-4.21533	-3.85196	5/126	595,2932,4193,7272,11200	CCND1,GSK3B,MDM2,TTK,CHEK2
19_Member	KEGG Pathway	hsa04064	NF-kappa B signaling pathway	-5.90525	-5.48596	6/104	142,596,1457,1459,5579,5743	PARP1,BCL2,CSNK2A1,CSNK2A2,PRKCB,PTGS2
19_Member	KEGG Pathway	hsa05222	Small cell lung cancer	-4.8732	-4.48586	5/92	595,596,4843,5290,5743	CCND1,BCL2,NOS2,PIK3CA,PTGS2
20_Member	KEGG Pathway	hsa04080	Neuroactive ligand-receptor interaction	-5.59864	-5.19242	9/353	135,185,554,1129,1268,2149,2908,3356,3357	ADORA2A,AGTR1,AVPR2,CHRM2,CNR1,F2R,NR3C1,HTR2A,HTR2B

## Sheet: KEGG results in figure 3
KEGG	Rich factor	P value	Gene number		Term	Description	LogP	Log(q-value)	InTerm_InList	Genes	Symbols
hsa04151:PI3K-Akt signaling pathway	0.0875706	8.04605e-36	31		hsa04151	PI3K-Akt signaling pathway	-35.0944	-32.8589	31/354	595,596,1129,1956,2064,2149,2246,2247,2260,2321,2475,2932,2997,3320,3480,3558,3569,3643,3716,3717,3791,3815,4170,4193,4914,5159,5290,5294,5594,5595,7422,135,185,817,3356,3357,4843,5566,5579,5979,1268,1432,6714,5599,5602,5781,781,554,6093	CCND1,BCL2,CHRM2,EGFR,ERBB2,F2R,FGF1,FGF2,FGFR1,FLT1,MTOR,GSK3B,GYS1,HSP90AA1,IGF1R,IL2,IL6,INSR,JAK1,JAK2,KDR,KIT,MCL1,MDM2,NTRK1,PDGFRB,PIK3CA,PIK3CG,MAPK1,MAPK3,VEGFA,ADORA2A,AGTR1,CAMK2D,HTR2A,HTR2B,NOS2,PRKACA,PRKCB,RET,CNR1,MAPK14,SRC,MAPK8,MAPK10,PTPN11,CACNA2D1,AVPR2,ROCK1
hsa01521:EGFR tyrosine kinase inhibitor resistance	0.240506	7.50311e-31	19		hsa04066	HIF-1 signaling pathway	-21.6361	-20.2457	16/109	596,817,1956,2064,2321,2475,3480,3569,3643,4843,5290,5579,5594,5595,6774,7422	BCL2,CAMK2D,EGFR,ERBB2,FLT1,MTOR,IGF1R,IL6,INSR,NOS2,PIK3CA,PRKCB,MAPK1,MAPK3,STAT3,VEGFA
hsa04020:Calcium signaling pathway	0.0875	3.05345e-24	21		hsa04068	FoxO signaling pathway	-15.3281	-14.3714	13/131	595,1432,1956,3480,3569,3643,4193,5290,5594,5595,5599,5602,6774	CCND1,MAPK14,EGFR,IGF1R,IL6,INSR,MDM2,PIK3CA,MAPK1,MAPK3,MAPK8,MAPK10,STAT3
hsa04015:Rap1 signaling pathway	0.0952381	7.31083e-24	20		hsa04210	Apoptosis	-10.5671	-9.91703	10/136	142,596,1509,4170,4914,5290,5594,5595,5599,5602	PARP1,BCL2,CTSD,MCL1,NTRK1,PIK3CA,MAPK1,MAPK3,MAPK8,MAPK10
hsa04014:Ras signaling pathway	0.0862069	5.55893e-23	20		hsa04630	JAK-STAT signaling pathway	-15.6284	-14.6359	14/162	595,596,1956,2475,3558,3569,3572,3716,3717,4170,5159,5290,5781,6774	CCND1,BCL2,EGFR,MTOR,IL2,IL6,IL6ST,JAK1,JAK2,MCL1,PDGFRB,PIK3CA,PTPN11,STAT3
hsa04010:MAPK signaling pathway	0.0714286	2.24385e-22	21		hsa04310	Wnt signaling pathway	-9.68362	-9.08156	10/167	595,817,1457,1459,2932,5467,5566,5579,5599,5602	CCND1,CAMK2D,CSNK2A1,CSNK2A2,GSK3B,PPARD,PRKACA,PRKCB,MAPK8,MAPK10
hsa04066:HIF-1 signaling pathway	0.146789	2.31156e-22	16		hsa04137	Mitophagy - animal	-5.39663	-5.00308	5/72	1457,1459,5599,5602,6714	CSNK2A1,CSNK2A2,MAPK8,MAPK10,SRC
hsa05415:Diabetic cardiomyopathy	0.08867	5.65628e-21	18		hsa04215	Apoptosis - multiple species	-3.80134	-3.4523	3/32	596,5599,5602	BCL2,MAPK8,MAPK10
hsa04630:JAK-STAT signaling pathway	0.0864198	2.35313e-16	14		hsa04150	mTOR signaling pathway	-7.33566	-6.8598	8/155	2475,2932,3480,3643,5290,5579,5594,5595	MTOR,GSK3B,IGF1R,INSR,PIK3CA,PRKCB,MAPK1,MAPK3
hsa04068:FoxO signaling pathway	0.0992366	4.69743e-16	13		hsa04152	AMPK signaling pathway	-8.20789	-7.70876	8/120	595,2475,2997,3156,3480,3643,5290,5468,2167,5566,5742,5743,949	CCND1,MTOR,GYS1,HMGCR,IGF1R,INSR,PIK3CA,PPARG,FABP4,PRKACA,PTGS1,PTGS2,SCARB1
hsa04210:Apoptosis	0.0735294	2.70956e-11	10		hsa03320	PPAR signaling pathway	-6.74916	-6.29539	6/75	2167,2170,4312,5465,5467,5468	FABP4,FABP3,MMP1,PPARA,PPARD,PPARG
hsa04310:Wnt signaling pathway	0.0598802	2.07195e-10	10		hsa04115	p53 signaling pathway	-4.00316	-3.64557	4/73	595,596,4193,11200	CCND1,BCL2,MDM2,CHEK2
hsa04152:AMPK signaling pathway	0.0666667	6.196e-09	8		hsa04064	NF-kappa B signaling pathway	-5.90525	-5.48596	6/104	142,596,1457,1459,5579,5743,595,4843,5290	PARP1,BCL2,CSNK2A1,CSNK2A2,PRKCB,PTGS2,CCND1,NOS2,PIK3CA
hsa04150:mTOR signaling pathway	0.0516129	4.61681e-08	8		hsa05415	Diabetic cardiomyopathy	-20.2475	-18.915	18/203	142,185,817,1432,1509,2475,2932,2997,3643,4313,4318,5290,5465,5579,5580,5599,5602,5972,3569,5581,5781,5837,6774,5468,595	PARP1,AGTR1,CAMK2D,MAPK14,CTSD,MTOR,GSK3B,GYS1,INSR,MMP2,MMP9,PIK3CA,PPARA,PRKCB,PRKCD,MAPK8,MAPK10,REN,IL6,PRKCE,PTPN11,PYGM,STAT3,PPARG,CCND1
hsa03320:PPAR signaling pathway	0.08	1.78171e-07	6		hsa01521	EGFR tyrosine kinase inhibitor resistance	-30.1248	-28.1903	19/79	596,1956,2064,2247,2475,2932,3480,3569,3716,3717,3791,5159,5290,5579,5594,5595,6714,6774,7422	BCL2,EGFR,ERBB2,FGF2,MTOR,GSK3B,IGF1R,IL6,JAK1,JAK2,KDR,PDGFRB,PIK3CA,PRKCB,MAPK1,MAPK3,SRC,STAT3,VEGFA
hsa04211:Longevity regulating pathway	0.0674157	4.95549e-07	6		hsa04211	Longevity regulating pathway	-6.30491	-5.86873	6/89	2475,3480,3643,5290,5468,5566	MTOR,IGF1R,INSR,PIK3CA,PPARG,PRKACA
hsa04064:NF-kappa B signaling pathway	0.0576923	1.24381e-06	6		hsa04020	Calcium signaling pathway	-23.5152	-21.9329	21/240	135,185,817,1129,1956,2064,2149,2246,2247,2260,2321,3356,3357,3791,4843,4914,5159,5566,5579,5979,7422	ADORA2A,AGTR1,CAMK2D,CHRM2,EGFR,ERBB2,F2R,FGF1,FGF2,FGFR1,FLT1,HTR2A,HTR2B,KDR,NOS2,NTRK1,PDGFRB,PRKACA,PRKCB,RET,VEGFA
hsa04137:Mitophagy - animal	0.0694444	4.0121e-06	5		hsa04015	Rap1 signaling pathway	-23.136	-21.5995	20/210	135,1268,1432,1956,2149,2246,2247,2260,2321,3480,3643,3791,3815,5159,5290,5579,5594,5595,6714,7422	ADORA2A,CNR1,MAPK14,EGFR,F2R,FGF1,FGF2,FGFR1,FLT1,IGF1R,INSR,KDR,KIT,PDGFRB,PIK3CA,PRKCB,MAPK1,MAPK3,SRC,VEGFA
hsa04115:p53 signaling pathway	0.0547945	9.9276e-05	4		hsa04014	Ras signaling pathway	-22.255	-20.7598	20/232	1956,2246,2247,2260,2321,3480,3643,3791,3815,4914,5159,5290,5566,5579,5594,5595,5599,5602,5781,7422	EGFR,FGF1,FGF2,FGFR1,FLT1,IGF1R,INSR,KDR,KIT,NTRK1,PDGFRB,PIK3CA,PRKACA,PRKCB,MAPK1,MAPK3,MAPK8,MAPK10,PTPN11,VEGFA
hsa04215:Apoptosis - multiple species	0.09375	0.000158003	3		hsa04010	MAPK signaling pathway	-21.649	-20.2457	21/294	781,1432,1956,2064,2246,2247,2260,2321,3480,3643,3791,3815,4914,5159,5566,5579,5594,5595,5599,5602,7422	CACNA2D1,MAPK14,EGFR,ERBB2,FGF1,FGF2,FGFR1,FLT1,IGF1R,INSR,KDR,KIT,NTRK1,PDGFRB,PRKACA,PRKCB,MAPK1,MAPK3,MAPK8,MAPK10,VEGFA
					hsa04750	Inflammatory mediator regulation of TRP channels	-17.0229	-15.9335	13/98	817,1432,3356,3357,4914,5290,5566,5579,5580,5581,5599,5602,6714,142,596,3320,3716,3717,5837,6774,595,1457,1459,2932,5467,2475,5465,5781,2064,6093,135	CAMK2D,MAPK14,HTR2A,HTR2B,NTRK1,PIK3CA,PRKACA,PRKCB,PRKCD,PRKCE,MAPK8,MAPK10,SRC,PARP1,BCL2,HSP90AA1,JAK1,JAK2,PYGM,STAT3,CCND1,CSNK2A1,CSNK2A2,GSK3B,PPARD,MTOR,PPARA,PTPN11,ERBB2,ROCK1,ADORA2A
