# Supplementary material for: Gypenosides exert cardioprotective effects by promoting mitophagy and activating PI3K/Akt/GSK-3β/Mcl-1 signaling
Source: PeerJ. 2024 Jun 20;12:e17538. doi: 10.7717/peerj.17538 (PMC11193969; doi:10.7717/peerj.17538)
Supplement: Supplemental Information 3 [file peerj-12-17538-s003.zip]

Archive with 40 entries (34 files):
- raw data-WB blots in Figure 6/drp/
- raw data-WB blots in Figure 6/drp/011-shine.tif
- raw data-WB blots in Figure 6/drp/022-shine.tif
- raw data-WB blots in Figure 6/drp/drp1_155615_Ch_Chemi samples 1~5.tif
- raw data-WB blots in Figure 6/drp/drp1_155615_Ch_Chemi-marker.tif
- raw data-WB blots in Figure 6/drp/tubulin-below.tif
- raw data-WB blots in Figure 6/drp/vinculin-c_134806_Ch_Chemi samples 1~5.tif
- raw data-WB blots in Figure 6/drp/vinculin-c_134806_Ch_Chemi+Marker.tif
- raw data-WB blots in Figure 6/fis/
- raw data-WB blots in Figure 6/fis/fis 20231104_181700_Ch_Chemi+Marker.jpg
- raw data-WB blots in Figure 6/fis/fis1_162232_Ch_Chemi+Marker.tif
- raw data-WB blots in Figure 6/fis/fis-2022.tif
- raw data-WB blots in Figure 6/fis/gapdh 20231106_154311_Ch_Chemi+Marker.jpg
- raw data-WB blots in Figure 6/fis/tubulin-below.tif
- raw data-WB blots in Figure 6/fis/vinculin-c_134806_Ch_Chemi+Marker.tif
- raw data-WB blots in Figure 6/LC3/
- raw data-WB blots in Figure 6/LC3/GAPDH-A.tif
- raw data-WB blots in Figure 6/LC3/lc3 20231104_181110_Ch_Chemi+Marker.jpg
- raw data-WB blots in Figure 6/LC3/lc3-below.tif
- raw data-WB blots in Figure 6/LC3/LC3-C.tif
- raw data-WB blots in Figure 6/LC3/tubulin-20220705.tif
- raw data-WB blots in Figure 6/LC3/vinculin 20231104_173949_Ch_Chemi+Marker.jpg
- raw data-WB blots in Figure 6/mfn/
- raw data-WB blots in Figure 6/mfn/mfn1 20230905_151923_Ch_Chemi+Marker.jpg
- raw data-WB blots in Figure 6/mfn/mfn1-2022.tif
- raw data-WB blots in Figure 6/mfn/mfn2 20231106_153252_Ch_Chemi+Marker.jpg
- raw data-WB blots in Figure 6/mfn/mfn2_150857_Ch_Chemi+Marker.jpg
- raw data-WB blots in Figure 6/mfn/tubulin-20220705.tif
- raw data-WB blots in Figure 6/mfn/vinculin 20230906_144940_Ch_Chemi+Marker.jpg
- raw data-WB blots in Figure 6/mfn/vinculin 20231128_135807_Ch_Chemi+Marker.jpg
- raw data-WB blots in Figure 6/parkin/
- raw data-WB blots in Figure 6/parkin/parkin_182730_Ch_Chemi+Marker (1).jpg
- raw data-WB blots in Figure 6/parkin/parkin-20220703.tif
- raw data-WB blots in Figure 6/parkin/vinculin 20220703_124918_Ch_Chemi.tif
- raw data-WB blots in Figure 6/parkin/vinculin-c_134806_Ch_Chemi+Marker.tif
- raw data-WB blots in Figure 6/pink/
- raw data-WB blots in Figure 6/pink/pink_163626_Ch_Chemi+Marker.tif
- raw data-WB blots in Figure 6/pink/pink1-20220705.tif
- raw data-WB blots in Figure 6/pink/tubulin-20220705.tif
- raw data-WB blots in Figure 6/pink/vinculin-c_134806_Ch_Chemi+Marker.tif
