# Supplementary material for: Gypenosides exert cardioprotective effects by promoting mitophagy and activating PI3K/Akt/GSK-3β/Mcl-1 signaling
Source: PeerJ. 2024 Jun 20;12:e17538. doi: 10.7717/peerj.17538 (PMC11193969; doi:10.7717/peerj.17538)
Supplement: Supplemental Information 4 [file peerj-12-17538-s004.zip]

Archive with 30 entries (26 files):
- raw data-WB blots in Figure 7/akt/
- raw data-WB blots in Figure 7/akt/akt 20231128_144552_Ch_Chemi+Marker.jpg
- raw data-WB blots in Figure 7/akt/akt_144356_Ch_Chemi-marker.tif
- raw data-WB blots in Figure 7/akt/p-akt _143339_Ch_Chemi+Marker.jpg
- raw data-WB blots in Figure 7/akt/p-akt_143938_Ch_Chemi+Marker.tif
- raw data-WB blots in Figure 7/akt/vinculin 135807_Ch_Chemi+Marker.jpg
- raw data-WB blots in Figure 7/akt/vinculin-d_145955_Ch_Chemi+Marker.tif
- raw data-WB blots in Figure 7/gsk3a┬/
- raw data-WB blots in Figure 7/gsk3a┬/gsk 20230713_141357_Ch_Chemi.tif
- raw data-WB blots in Figure 7/gsk3a┬/gsk 20230713_141552_Ch_Chemi+Marker.jpg
- raw data-WB blots in Figure 7/gsk3a┬/gsk_152109_Ch_Chemi+Marker.tif
- raw data-WB blots in Figure 7/gsk3a┬/p-gsk_145032_Ch_Chemi.tif
- raw data-WB blots in Figure 7/gsk3a┬/p-gsk_145032_Ch_Chemi+Marker.tif
- raw data-WB blots in Figure 7/gsk3a┬/p-gsk-3 _162528_Ch_Chemi+Marker.jpg
- raw data-WB blots in Figure 7/gsk3a┬/vinculin _124918_Ch_Chemi+Marker.jpg
- raw data-WB blots in Figure 7/gsk3a┬/vinculin-134806_Ch_Chemi+Marker.jpg
- raw data-WB blots in Figure 7/mcl-1/
- raw data-WB blots in Figure 7/mcl-1/mcl-1_140205_Ch_Chemi+Marker.tif
- raw data-WB blots in Figure 7/mcl-1/mcl-1_144508-05_Ch_Chemi+Marker.jpg
- raw data-WB blots in Figure 7/mcl-1/mcl-1-20220115.tif
- raw data-WB blots in Figure 7/mcl-1/tubulin-20220115.tif
- raw data-WB blots in Figure 7/mcl-1/vinculin_143202_Ch_Chemi+Marker.jpg
- raw data-WB blots in Figure 7/mcl-1/vinculin_144940_Ch_Chemi+Marker.tif
- raw data-WB blots in Figure 7/pi3k/
- raw data-WB blots in Figure 7/pi3k/pi3kca _141545_Ch_Chemi+Marker.jpg
- raw data-WB blots in Figure 7/pi3k/pi3kca _151736_Ch_Chemi+Marker.jpg
- raw data-WB blots in Figure 7/pi3k/p-pi3k _142420_Ch_Chemi+Marker.jpg
- raw data-WB blots in Figure 7/pi3k/p-pi3k_143015_Ch_Chemi+Marker.jpg
- raw data-WB blots in Figure 7/pi3k/viculin_180312_Ch_Chemi+Marker.jpg
- raw data-WB blots in Figure 7/pi3k/vinculin_145955_Ch_Chemi+Marker.tif
